# Supplementary material for: The Effects of Climate Change on the Nesting Phenology of Three Shorebird Species in the United States
Source: Animals (Basel). 2023 Jul 29;13(15):2459. doi: 10.3390/ani13152459 (PMC10416824; doi:10.3390/ani13152459)
Supplement: Supplementary file 1 [file animals-13-02459-s001.zip]

Archive with 3 entries (3 files):
- File S1.xlsx
- Files S2.xlsx
- Table S1.xlsx
