# Supplementary material for: The Effects of Climate Change on the Nesting Phenology of Three Shorebird Species in the United States
Source: Animals (Basel). 2023 Jul 29;13(15):2459. doi: 10.3390/ani13152459 (PMC10416824; doi:10.3390/ani13152459)
Supplement: Supplementary file 1 [file animals-13-02459-s001.zip › File S1.xlsx]

## Sheet: West March Temp
Station ID	Station State	Station County_State	Station Latitude	Station Longitude	Year	Month	Average Temperature (C)
USC00040204	CA	Tulare, CA	35.9833	-119.483	1900	3	14.1
USC00040204	CA	Tulare, CA	35.9833	-119.483	1902	3	10.4
USC00040204	CA	Tulare, CA	35.9833	-119.483	1903	3	11.7
USC00040204	CA	Tulare, CA	35.9833	-119.483	1904	3	15
USC00040204	CA	Tulare, CA	35.9833	-119.483	1907	3	9.8
USC00040204	CA	Tulare, CA	35.9833	-119.483	1911	3	12.1
USC00040204	CA	Tulare, CA	35.9833	-119.483	1912	3	9.3
USC00040204	CA	Tulare, CA	35.9833	-119.483	1913	3	14.4
USC00040204	CA	Tulare, CA	35.9833	-119.483	1914	3	14.1
USC00040204	CA	Tulare, CA	35.9833	-119.483	1915	3	12.6
USC00040204	CA	Tulare, CA	35.9833	-119.483	1916	3	12.4
USC00040204	CA	Tulare, CA	35.9833	-119.483	1917	3	9.3
USC00040204	CA	Tulare, CA	35.9833	-119.483	1919	3	8.6
USC00040204	CA	Tulare, CA	35.9833	-119.483	1920	3	10.9
USC00040204	CA	Tulare, CA	35.9833	-119.483	1921	3	11.4
USC00040204	CA	Tulare, CA	35.9833	-119.483	1922	3	10.3
USC00040204	CA	Tulare, CA	35.9833	-119.483	1923	3	10.6
USC00040204	CA	Tulare, CA	35.9833	-119.483	1924	3	12.2
USC00040204	CA	Tulare, CA	35.9833	-119.483	1925	3	13.5
USC00040204	CA	Tulare, CA	35.9833	-119.483	1926	3	15.2
USC00040204	CA	Tulare, CA	35.9833	-119.483	1927	3	11.6
USC00040204	CA	Tulare, CA	35.9833	-119.483	1928	3	15.6
USC00040204	CA	Tulare, CA	35.9833	-119.483	1929	3	12.2
USC00040204	CA	Tulare, CA	35.9833	-119.483	1930	3	13.4
USC00040204	CA	Tulare, CA	35.9833	-119.483	1931	3	13.7
USC00040204	CA	Tulare, CA	35.9833	-119.483	1932	3	12.6
USC00040204	CA	Tulare, CA	35.9833	-119.483	1933	3	12.1
USC00040204	CA	Tulare, CA	35.9833	-119.483	1934	3	16.3
USC00040204	CA	Tulare, CA	35.9833	-119.483	1935	3	9.9
USC00040204	CA	Tulare, CA	35.9833	-119.483	1936	3	12.9
USC00040204	CA	Tulare, CA	35.9833	-119.483	1937	3	12.1
USC00040204	CA	Tulare, CA	35.9833	-119.483	1938	3	10.4
USC00040204	CA	Tulare, CA	35.9833	-119.483	1939	3	11.8
USC00040204	CA	Tulare, CA	35.9833	-119.483	1940	3	12.2
USC00040204	CA	Tulare, CA	35.9833	-119.483	1941	3	13.3
USC00040204	CA	Tulare, CA	35.9833	-119.483	1944	3	11
USC00040204	CA	Tulare, CA	35.9833	-119.483	1945	3	8.7
USC00040204	CA	Tulare, CA	35.9833	-119.483	1946	3	11.3
USC00040332	CA	Kern, CA	35.2111	-118.834	2010	3	14
USC00040332	CA	Kern, CA	35.2111	-118.834	2012	3	13.9
USC00040332	CA	Kern, CA	35.2111	-118.834	2013	3	15.7
USC00040332	CA	Kern, CA	35.2111	-118.834	2014	3	15.9
USC00040332	CA	Kern, CA	35.2111	-118.834	2015	3	17.9
USC00040332	CA	Kern, CA	35.2111	-118.834	2016	3	16
USC00040332	CA	Kern, CA	35.2111	-118.834	2017	3	15.6
USC00040398	CA	Kings, CA	35.9	-120.05	1955	3	12.9
USC00040398	CA	Kings, CA	35.9	-120.05	1956	3	13.2
USC00040398	CA	Kings, CA	35.9	-120.05	1957	3	13.7
USC00040398	CA	Kings, CA	35.9	-120.05	1958	3	10.4
USC00040398	CA	Kings, CA	35.9	-120.05	1959	3	13.5
USC00040439	CA	Kern, CA	35.3833	-119.017	1893	3	11.4
USC00040439	CA	Kern, CA	35.3833	-119.017	1900	3	15.1
USC00040439	CA	Kern, CA	35.3833	-119.017	1902	3	11.3
USC00040439	CA	Kern, CA	35.3833	-119.017	1903	3	12.9
USC00040439	CA	Kern, CA	35.3833	-119.017	1904	3	12.9
USC00040439	CA	Kern, CA	35.3833	-119.017	1905	3	15.3
USC00040439	CA	Kern, CA	35.3833	-119.017	1906	3	13
USC00040439	CA	Kern, CA	35.3833	-119.017	1907	3	11.4
USC00040439	CA	Kern, CA	35.3833	-119.017	1908	3	11.8
USC00040439	CA	Kern, CA	35.3833	-119.017	1909	3	15.9
USC00040439	CA	Kern, CA	35.3833	-119.017	1910	3	17.1
USC00040439	CA	Kern, CA	35.3833	-119.017	1911	3	12.1
USC00040439	CA	Kern, CA	35.3833	-119.017	1912	3	14.3
USC00040439	CA	Kern, CA	35.3833	-119.017	1913	3	14
USC00040439	CA	Kern, CA	35.3833	-119.017	1914	3	15.8
USC00040439	CA	Kern, CA	35.3833	-119.017	1915	3	14.7
USC00040439	CA	Kern, CA	35.3833	-119.017	1916	3	15.6
USC00040439	CA	Kern, CA	35.3833	-119.017	1917	3	11.3
USC00040439	CA	Kern, CA	35.3833	-119.017	1918	3	14.7
USC00040439	CA	Kern, CA	35.3833	-119.017	1919	3	9
USC00040439	CA	Kern, CA	35.3833	-119.017	1920	3	11.9
USC00040439	CA	Kern, CA	35.3833	-119.017	1921	3	14.6
USC00040439	CA	Kern, CA	35.3833	-119.017	1922	3	11.4
USC00040439	CA	Kern, CA	35.3833	-119.017	1923	3	14
USC00040439	CA	Kern, CA	35.3833	-119.017	1924	3	12.4
USC00040439	CA	Kern, CA	35.3833	-119.017	1925	3	14.6
USC00040439	CA	Kern, CA	35.3833	-119.017	1926	3	16.9
USC00040439	CA	Kern, CA	35.3833	-119.017	1927	3	12.3
USC00040439	CA	Kern, CA	35.3833	-119.017	1928	3	16
USC00040439	CA	Kern, CA	35.3833	-119.017	1929	3	13.1
USC00040439	CA	Kern, CA	35.3833	-119.017	1930	3	15.1
USC00040439	CA	Kern, CA	35.3833	-119.017	1931	3	15.1
USC00040439	CA	Kern, CA	35.3833	-119.017	1932	3	14.3
USC00040439	CA	Kern, CA	35.3833	-119.017	1933	3	13.3
USC00040439	CA	Kern, CA	35.3833	-119.017	1934	3	18.4
USC00040439	CA	Kern, CA	35.3833	-119.017	1935	3	10.5
USC00040439	CA	Kern, CA	35.3833	-119.017	1936	3	14.8
USC00040439	CA	Kern, CA	35.3833	-119.017	1937	3	13.1
USC00040444	CA	Kern, CA	35.4186	-119.051	1999	3	11.9
USC00040444	CA	Kern, CA	35.4186	-119.051	2000	3	12.1
USC00040444	CA	Kern, CA	35.4186	-119.051	2001	3	14.9
USC00040444	CA	Kern, CA	35.4186	-119.051	2002	3	12.7
USC00040444	CA	Kern, CA	35.4186	-119.051	2003	3	13.4
USC00040444	CA	Kern, CA	35.4186	-119.051	2004	3	17
USC00040444	CA	Kern, CA	35.4186	-119.051	2005	3	13.6
USC00040444	CA	Kern, CA	35.4186	-119.051	2006	3	10.8
USC00040444	CA	Kern, CA	35.4186	-119.051	2011	3	12.7
USC00040444	CA	Kern, CA	35.4186	-119.051	2012	3	13.4
USC00040444	CA	Kern, CA	35.4186	-119.051	2013	3	15.5
USC00040444	CA	Kern, CA	35.4186	-119.051	2014	3	16.4
USC00040444	CA	Kern, CA	35.4186	-119.051	2015	3	17.4
USC00040444	CA	Kern, CA	35.4186	-119.051	2016	3	15.4
USC00040444	CA	Kern, CA	35.4186	-119.051	2017	3	14.5
USC00040444	CA	Kern, CA	35.4186	-119.051	2018	3	13.4
USC00040444	CA	Kern, CA	35.4186	-119.051	2019	3	13.4
USC00040444	CA	Kern, CA	35.4186	-119.051	2020	3	13.5
USC00040444	CA	Kern, CA	35.4186	-119.051	2021	3	13.1
USC00040503	CA	Kern, CA	35.1658	-118.644	2013	3	6.9
USC00040503	CA	Kern, CA	35.1658	-118.644	2015	3	9.2
USC00040503	CA	Kern, CA	35.1658	-118.644	2016	3	8
USC00040503	CA	Kern, CA	35.1658	-118.644	2017	3	8.6
USC00040503	CA	Kern, CA	35.1658	-118.644	2018	3	6.7
USC00040943	CA	Mono, CA	38.2119	-119.014	1895	3	-2.9
USC00040943	CA	Mono, CA	38.2119	-119.014	1896	3	-3.8
USC00040943	CA	Mono, CA	38.2119	-119.014	1897	3	-8.1
USC00040943	CA	Mono, CA	38.2119	-119.014	1898	3	-4.9
USC00040943	CA	Mono, CA	38.2119	-119.014	1899	3	-2.3
USC00040943	CA	Mono, CA	38.2119	-119.014	1900	3	-0.1
USC00040943	CA	Mono, CA	38.2119	-119.014	1901	3	-4.8
USC00040943	CA	Mono, CA	38.2119	-119.014	1902	3	-7.3
USC00040943	CA	Mono, CA	38.2119	-119.014	1903	3	-6.1
USC00040943	CA	Mono, CA	38.2119	-119.014	1964	3	-4.4
USC00040943	CA	Mono, CA	38.2119	-119.014	1965	3	-4.6
USC00040943	CA	Mono, CA	38.2119	-119.014	1966	3	-1.4
USC00040943	CA	Mono, CA	38.2119	-119.014	1967	3	-2.8
USC00040943	CA	Mono, CA	38.2119	-119.014	1968	3	-0.3
USC00040943	CA	Mono, CA	38.2119	-119.014	1969	3	-5.7
USC00040943	CA	Mono, CA	38.2119	-119.014	1970	3	-2.1
USC00040943	CA	Mono, CA	38.2119	-119.014	1971	3	-3.1
USC00040943	CA	Mono, CA	38.2119	-119.014	1972	3	2.3
USC00040943	CA	Mono, CA	38.2119	-119.014	1973	3	-5.7
USC00040943	CA	Mono, CA	38.2119	-119.014	1974	3	-1.3
USC00040943	CA	Mono, CA	38.2119	-119.014	1975	3	-4.1
USC00040943	CA	Mono, CA	38.2119	-119.014	1976	3	-3.2
USC00040943	CA	Mono, CA	38.2119	-119.014	1977	3	-5.1
USC00040943	CA	Mono, CA	38.2119	-119.014	1978	3	0
USC00040943	CA	Mono, CA	38.2119	-119.014	1979	3	-2
USC00040943	CA	Mono, CA	38.2119	-119.014	1980	3	-6
USC00040943	CA	Mono, CA	38.2119	-119.014	1981	3	-3.1
USC00040943	CA	Mono, CA	38.2119	-119.014	1982	3	-5.2
USC00040943	CA	Mono, CA	38.2119	-119.014	1983	3	-4.8
USC00040943	CA	Mono, CA	38.2119	-119.014	1984	3	0.1
USC00040943	CA	Mono, CA	38.2119	-119.014	1985	3	-4.4
USC00040943	CA	Mono, CA	38.2119	-119.014	1986	3	-0.9
USC00040943	CA	Mono, CA	38.2119	-119.014	1987	3	-2
USC00040943	CA	Mono, CA	38.2119	-119.014	1988	3	-0.2
USC00040943	CA	Mono, CA	38.2119	-119.014	1989	3	1.4
USC00040943	CA	Mono, CA	38.2119	-119.014	1990	3	0.4
USC00040943	CA	Mono, CA	38.2119	-119.014	1991	3	-5.5
USC00040943	CA	Mono, CA	38.2119	-119.014	1992	3	-0.8
USC00040943	CA	Mono, CA	38.2119	-119.014	1993	3	0.4
USC00040943	CA	Mono, CA	38.2119	-119.014	1994	3	1.6
USC00040943	CA	Mono, CA	38.2119	-119.014	1995	3	-3.8
USC00040943	CA	Mono, CA	38.2119	-119.014	1996	3	-1.4
USC00040943	CA	Mono, CA	38.2119	-119.014	1997	3	0.3
USC00040943	CA	Mono, CA	38.2119	-119.014	1998	3	-2.4
USC00040943	CA	Mono, CA	38.2119	-119.014	1999	3	-3
USC00040943	CA	Mono, CA	38.2119	-119.014	2000	3	-2.3
USC00040943	CA	Mono, CA	38.2119	-119.014	2001	3	-0.2
USC00040943	CA	Mono, CA	38.2119	-119.014	2002	3	-2.6
USC00040943	CA	Mono, CA	38.2119	-119.014	2003	3	-1.8
USC00040943	CA	Mono, CA	38.2119	-119.014	2004	3	1.1
USC00040943	CA	Mono, CA	38.2119	-119.014	2005	3	-2.6
USC00040943	CA	Mono, CA	38.2119	-119.014	2006	3	-5.9
USC00040943	CA	Mono, CA	38.2119	-119.014	2007	3	1.4
USC00040943	CA	Mono, CA	38.2119	-119.014	2008	3	-2.1
USC00040943	CA	Mono, CA	38.2119	-119.014	2009	3	-3.1
USC00040943	CA	Mono, CA	38.2119	-119.014	2011	3	-2.7
USC00040943	CA	Mono, CA	38.2119	-119.014	2012	3	-0.4
USC00040943	CA	Mono, CA	38.2119	-119.014	2013	3	0.9
USC00040943	CA	Mono, CA	38.2119	-119.014	2014	3	-0.7
USC00040943	CA	Mono, CA	38.2119	-119.014	2015	3	0.4
USC00040943	CA	Mono, CA	38.2119	-119.014	2016	3	0.7
USC00041048	CA	Imperial, CA	32.9544	-115.558	1912	3	14.4
USC00041048	CA	Imperial, CA	32.9544	-115.558	1913	3	14
USC00041048	CA	Imperial, CA	32.9544	-115.558	1915	3	17.2
USC00041048	CA	Imperial, CA	32.9544	-115.558	1916	3	19.6
USC00041048	CA	Imperial, CA	32.9544	-115.558	1917	3	14.8
USC00041048	CA	Imperial, CA	32.9544	-115.558	1918	3	17.7
USC00041048	CA	Imperial, CA	32.9544	-115.558	1919	3	15.3
USC00041048	CA	Imperial, CA	32.9544	-115.558	1920	3	16.1
USC00041048	CA	Imperial, CA	32.9544	-115.558	1922	3	15.7
USC00041048	CA	Imperial, CA	32.9544	-115.558	1923	3	16.4
USC00041048	CA	Imperial, CA	32.9544	-115.558	1924	3	15.5
USC00041048	CA	Imperial, CA	32.9544	-115.558	1925	3	18.1
USC00041048	CA	Imperial, CA	32.9544	-115.558	1926	3	19.5
USC00041048	CA	Imperial, CA	32.9544	-115.558	1927	3	16.1
USC00041048	CA	Imperial, CA	32.9544	-115.558	1928	3	18.7
USC00041048	CA	Imperial, CA	32.9544	-115.558	1929	3	17.4
USC00041048	CA	Imperial, CA	32.9544	-115.558	1930	3	17.8
USC00041048	CA	Imperial, CA	32.9544	-115.558	1931	3	19.4
USC00041048	CA	Imperial, CA	32.9544	-115.558	1932	3	19
USC00041048	CA	Imperial, CA	32.9544	-115.558	1933	3	17.6
USC00041048	CA	Imperial, CA	32.9544	-115.558	1934	3	23.6
USC00041048	CA	Imperial, CA	32.9544	-115.558	1935	3	16.1
USC00041048	CA	Imperial, CA	32.9544	-115.558	1936	3	20.2
USC00041048	CA	Imperial, CA	32.9544	-115.558	1937	3	15.3
USC00041048	CA	Imperial, CA	32.9544	-115.558	1938	3	17.1
USC00041048	CA	Imperial, CA	32.9544	-115.558	1939	3	17.4
USC00041048	CA	Imperial, CA	32.9544	-115.558	1940	3	18.9
USC00041048	CA	Imperial, CA	32.9544	-115.558	1941	3	17.1
USC00041048	CA	Imperial, CA	32.9544	-115.558	1942	3	16.9
USC00041048	CA	Imperial, CA	32.9544	-115.558	1943	3	20.3
USC00041048	CA	Imperial, CA	32.9544	-115.558	1944	3	16.2
USC00041048	CA	Imperial, CA	32.9544	-115.558	1945	3	16.3
USC00041048	CA	Imperial, CA	32.9544	-115.558	1946	3	18.2
USC00041048	CA	Imperial, CA	32.9544	-115.558	1947	3	19
USC00041048	CA	Imperial, CA	32.9544	-115.558	1948	3	15.4
USC00041048	CA	Imperial, CA	32.9544	-115.558	1949	3	17.2
USC00041048	CA	Imperial, CA	32.9544	-115.558	1950	3	19.4
USC00041048	CA	Imperial, CA	32.9544	-115.558	1951	3	17.6
USC00041048	CA	Imperial, CA	32.9544	-115.558	1952	3	15.5
USC00041048	CA	Imperial, CA	32.9544	-115.558	1953	3	17.8
USC00041048	CA	Imperial, CA	32.9544	-115.558	1954	3	17.1
USC00041048	CA	Imperial, CA	32.9544	-115.558	1955	3	18.2
USC00041048	CA	Imperial, CA	32.9544	-115.558	1956	3	18
USC00041048	CA	Imperial, CA	32.9544	-115.558	1957	3	18.6
USC00041048	CA	Imperial, CA	32.9544	-115.558	1958	3	15
USC00041048	CA	Imperial, CA	32.9544	-115.558	1959	3	18.1
USC00041048	CA	Imperial, CA	32.9544	-115.558	1960	3	18.7
USC00041048	CA	Imperial, CA	32.9544	-115.558	1961	3	16.7
USC00041048	CA	Imperial, CA	32.9544	-115.558	1962	3	14.1
USC00041048	CA	Imperial, CA	32.9544	-115.558	1963	3	16.4
USC00041048	CA	Imperial, CA	32.9544	-115.558	1964	3	15.2
USC00041048	CA	Imperial, CA	32.9544	-115.558	1965	3	15.8
USC00041048	CA	Imperial, CA	32.9544	-115.558	1966	3	17.3
USC00041048	CA	Imperial, CA	32.9544	-115.558	1967	3	17.9
USC00041048	CA	Imperial, CA	32.9544	-115.558	1968	3	17.4
USC00041048	CA	Imperial, CA	32.9544	-115.558	1969	3	16.3
USC00041048	CA	Imperial, CA	32.9544	-115.558	1970	3	16.4
USC00041048	CA	Imperial, CA	32.9544	-115.558	1971	3	16.9
USC00041048	CA	Imperial, CA	32.9544	-115.558	1972	3	20.3
USC00041048	CA	Imperial, CA	32.9544	-115.558	1973	3	14.6
USC00041048	CA	Imperial, CA	32.9544	-115.558	1974	3	17.2
USC00041048	CA	Imperial, CA	32.9544	-115.558	1975	3	15.5
USC00041048	CA	Imperial, CA	32.9544	-115.558	1976	3	15.4
USC00041048	CA	Imperial, CA	32.9544	-115.558	1977	3	14.7
USC00041048	CA	Imperial, CA	32.9544	-115.558	1978	3	18.5
USC00041048	CA	Imperial, CA	32.9544	-115.558	1979	3	16.3
USC00041048	CA	Imperial, CA	32.9544	-115.558	1980	3	16
USC00041048	CA	Imperial, CA	32.9544	-115.558	1981	3	16.8
USC00041048	CA	Imperial, CA	32.9544	-115.558	1982	3	16.6
USC00041048	CA	Imperial, CA	32.9544	-115.558	1983	3	17.7
USC00041048	CA	Imperial, CA	32.9544	-115.558	1984	3	18.4
USC00041048	CA	Imperial, CA	32.9544	-115.558	1985	3	17.1
USC00041048	CA	Imperial, CA	32.9544	-115.558	1986	3	19.5
USC00041048	CA	Imperial, CA	32.9544	-115.558	1987	3	16.4
USC00041048	CA	Imperial, CA	32.9544	-115.558	1988	3	18
USC00041048	CA	Imperial, CA	32.9544	-115.558	1989	3	19.8
USC00041048	CA	Imperial, CA	32.9544	-115.558	1990	3	18.1
USC00041048	CA	Imperial, CA	32.9544	-115.558	1991	3	14.9
USC00041048	CA	Imperial, CA	32.9544	-115.558	1992	3	16.8
USC00041048	CA	Imperial, CA	32.9544	-115.558	1993	3	18.6
USC00041048	CA	Imperial, CA	32.9544	-115.558	1994	3	18.8
USC00041048	CA	Imperial, CA	32.9544	-115.558	1995	3	18.1
USC00041048	CA	Imperial, CA	32.9544	-115.558	1996	3	18.3
USC00041048	CA	Imperial, CA	32.9544	-115.558	1997	3	19.4
USC00041048	CA	Imperial, CA	32.9544	-115.558	1998	3	17.1
USC00041048	CA	Imperial, CA	32.9544	-115.558	1999	3	16.7
USC00041048	CA	Imperial, CA	32.9544	-115.558	2000	3	17.2
USC00041048	CA	Imperial, CA	32.9544	-115.558	2001	3	18.9
USC00041048	CA	Imperial, CA	32.9544	-115.558	2002	3	16.7
USC00041048	CA	Imperial, CA	32.9544	-115.558	2003	3	18
USC00041048	CA	Imperial, CA	32.9544	-115.558	2004	3	21.6
USC00041048	CA	Imperial, CA	32.9544	-115.558	2005	3	18.7
USC00041048	CA	Imperial, CA	32.9544	-115.558	2006	3	16.3
USC00041048	CA	Imperial, CA	32.9544	-115.558	2007	3	19.9
USC00041244	CA	Kern, CA	35.4028	-119.47	1940	3	14.6
USC00041244	CA	Kern, CA	35.4028	-119.47	1941	3	13.8
USC00041244	CA	Kern, CA	35.4028	-119.47	1942	3	12.2
USC00041244	CA	Kern, CA	35.4028	-119.47	1943	3	14.3
USC00041244	CA	Kern, CA	35.4028	-119.47	1944	3	12.3
USC00041244	CA	Kern, CA	35.4028	-119.47	1945	3	10.5
USC00041244	CA	Kern, CA	35.4028	-119.47	1946	3	13.6
USC00041244	CA	Kern, CA	35.4028	-119.47	1947	3	15.1
USC00041244	CA	Kern, CA	35.4028	-119.47	1948	3	11.9
USC00041244	CA	Kern, CA	35.4028	-119.47	1949	3	12.5
USC00041244	CA	Kern, CA	35.4028	-119.47	1950	3	12.9
USC00041244	CA	Kern, CA	35.4028	-119.47	1951	3	13
USC00041244	CA	Kern, CA	35.4028	-119.47	1952	3	10.6
USC00041244	CA	Kern, CA	35.4028	-119.47	1953	3	12.8
USC00041244	CA	Kern, CA	35.4028	-119.47	1954	3	12
USC00041244	CA	Kern, CA	35.4028	-119.47	1955	3	12.2
USC00041244	CA	Kern, CA	35.4028	-119.47	1956	3	13
USC00041244	CA	Kern, CA	35.4028	-119.47	1957	3	13.6
USC00041244	CA	Kern, CA	35.4028	-119.47	1958	3	11.1
USC00041244	CA	Kern, CA	35.4028	-119.47	1959	3	14.9
USC00041244	CA	Kern, CA	35.4028	-119.47	1960	3	14.7
USC00041244	CA	Kern, CA	35.4028	-119.47	1961	3	12.6
USC00041244	CA	Kern, CA	35.4028	-119.47	1962	3	11.4
USC00041244	CA	Kern, CA	35.4028	-119.47	1963	3	12.1
USC00041244	CA	Kern, CA	35.4028	-119.47	1964	3	11.6
USC00041244	CA	Kern, CA	35.4028	-119.47	1965	3	13.3
USC00041244	CA	Kern, CA	35.4028	-119.47	1966	3	13.8
USC00041244	CA	Kern, CA	35.4028	-119.47	1967	3	12.8
USC00041244	CA	Kern, CA	35.4028	-119.47	1968	3	14
USC00041244	CA	Kern, CA	35.4028	-119.47	1969	3	11.8
USC00041244	CA	Kern, CA	35.4028	-119.47	1970	3	13.4
USC00041244	CA	Kern, CA	35.4028	-119.47	1971	3	12.2
USC00041244	CA	Kern, CA	35.4028	-119.47	1972	3	16.4
USC00041244	CA	Kern, CA	35.4028	-119.47	1973	3	11.1
USC00041244	CA	Kern, CA	35.4028	-119.47	1974	3	13.6
USC00041244	CA	Kern, CA	35.4028	-119.47	1975	3	11.8
USC00041244	CA	Kern, CA	35.4028	-119.47	1976	3	11.9
USC00041244	CA	Kern, CA	35.4028	-119.47	1977	3	10.9
USC00041244	CA	Kern, CA	35.4028	-119.47	1978	3	15.1
USC00041244	CA	Kern, CA	35.4028	-119.47	1979	3	13.8
USC00041244	CA	Kern, CA	35.4028	-119.47	1980	3	12.1
USC00041244	CA	Kern, CA	35.4028	-119.47	1981	3	13
USC00041244	CA	Kern, CA	35.4028	-119.47	1982	3	11.9
USC00041244	CA	Kern, CA	35.4028	-119.47	1983	3	13.6
USC00041244	CA	Kern, CA	35.4028	-119.47	1984	3	14.8
USC00041244	CA	Kern, CA	35.4028	-119.47	1985	3	12.4
USC00041244	CA	Kern, CA	35.4028	-119.47	1986	3	15.3
USC00041244	CA	Kern, CA	35.4028	-119.47	1987	3	12.5
USC00041244	CA	Kern, CA	35.4028	-119.47	1988	3	13.5
USC00041244	CA	Kern, CA	35.4028	-119.47	1989	3	14.3
USC00041244	CA	Kern, CA	35.4028	-119.47	1990	3	14
USC00041244	CA	Kern, CA	35.4028	-119.47	1991	3	11.3
USC00041244	CA	Kern, CA	35.4028	-119.47	1992	3	14.8
USC00041244	CA	Kern, CA	35.4028	-119.47	1993	3	15.2
USC00041244	CA	Kern, CA	35.4028	-119.47	1994	3	16.1
USC00041244	CA	Kern, CA	35.4028	-119.47	1995	3	13.9
USC00041244	CA	Kern, CA	35.4028	-119.47	1996	3	14.3
USC00041244	CA	Kern, CA	35.4028	-119.47	1997	3	15.1
USC00041244	CA	Kern, CA	35.4028	-119.47	1998	3	13
USC00041244	CA	Kern, CA	35.4028	-119.47	1999	3	14.9
USC00041244	CA	Kern, CA	35.4028	-119.47	2000	3	15.1
USC00041244	CA	Kern, CA	35.4028	-119.47	2001	3	15.5
USC00041244	CA	Kern, CA	35.4028	-119.47	2002	3	13.2
USC00041244	CA	Kern, CA	35.4028	-119.47	2003	3	14.3
USC00041244	CA	Kern, CA	35.4028	-119.47	2004	3	17.2
USC00041244	CA	Kern, CA	35.4028	-119.47	2005	3	14.6
USC00041244	CA	Kern, CA	35.4028	-119.47	2006	3	10.6
USC00041244	CA	Kern, CA	35.4028	-119.47	2007	3	15.7
USC00041244	CA	Kern, CA	35.4028	-119.47	2008	3	14.1
USC00041244	CA	Kern, CA	35.4028	-119.47	2009	3	13.4
USC00041244	CA	Kern, CA	35.4028	-119.47	2010	3	13.1
USC00041244	CA	Kern, CA	35.4028	-119.47	2011	3	13.1
USC00041244	CA	Kern, CA	35.4028	-119.47	2012	3	13.8
USC00041244	CA	Kern, CA	35.4028	-119.47	2013	3	15.5
USC00041244	CA	Kern, CA	35.4028	-119.47	2014	3	15.7
USC00041244	CA	Kern, CA	35.4028	-119.47	2016	3	14.9
USC00041244	CA	Kern, CA	35.4028	-119.47	2017	3	14.4
USC00041244	CA	Kern, CA	35.4028	-119.47	2018	3	13.6
USC00041244	CA	Kern, CA	35.4028	-119.47	2019	3	13.4
USC00041244	CA	Kern, CA	35.4028	-119.47	2020	3	13.3
USC00041244	CA	Kern, CA	35.4028	-119.47	2021	3	12.8
USC00041252	CA	San Diego, CA	32.6744	-117.239	1953	3	13.2
USC00041252	CA	San Diego, CA	32.6744	-117.239	1954	3	12.8
USC00041252	CA	San Diego, CA	32.6744	-117.239	1955	3	13.9
USC00041252	CA	San Diego, CA	32.6744	-117.239	1956	3	12.9
USC00041252	CA	San Diego, CA	32.6744	-117.239	1957	3	13.7
USC00041252	CA	San Diego, CA	32.6744	-117.239	1958	3	13.4
USC00041252	CA	San Diego, CA	32.6744	-117.239	1959	3	16.5
USC00041252	CA	San Diego, CA	32.6744	-117.239	1960	3	14.5
USC00041252	CA	San Diego, CA	32.6744	-117.239	1961	3	13.9
USC00041252	CA	San Diego, CA	32.6744	-117.239	1962	3	11.7
USC00041252	CA	San Diego, CA	32.6744	-117.239	1963	3	13.2
USC00041252	CA	San Diego, CA	32.6744	-117.239	1964	3	13.4
USC00041252	CA	San Diego, CA	32.6744	-117.239	1965	3	14.1
USC00041252	CA	San Diego, CA	32.6744	-117.239	1966	3	13.4
USC00041252	CA	San Diego, CA	32.6744	-117.239	1967	3	14.3
USC00041288	CA	Imperial, CA	32.6881	-115.464	1904	3	18.1
USC00041288	CA	Imperial, CA	32.6881	-115.464	1905	3	18.6
USC00041288	CA	Imperial, CA	32.6881	-115.464	1906	3	17.5
USC00041288	CA	Imperial, CA	32.6881	-115.464	1907	3	16.6
USC00041288	CA	Imperial, CA	32.6881	-115.464	1908	3	18.4
USC00041288	CA	Imperial, CA	32.6881	-115.464	1909	3	15.9
USC00041288	CA	Imperial, CA	32.6881	-115.464	1910	3	20
USC00041288	CA	Imperial, CA	32.6881	-115.464	1911	3	19.1
USC00041288	CA	Imperial, CA	32.6881	-115.464	1912	3	16.1
USC00041288	CA	Imperial, CA	32.6881	-115.464	1913	3	15.4
USC00041288	CA	Imperial, CA	32.6881	-115.464	1914	3	18.3
USC00041288	CA	Imperial, CA	32.6881	-115.464	1915	3	17.4
USC00041288	CA	Imperial, CA	32.6881	-115.464	1916	3	20
USC00041288	CA	Imperial, CA	32.6881	-115.464	1917	3	14.9
USC00041288	CA	Imperial, CA	32.6881	-115.464	1918	3	18.2
USC00041288	CA	Imperial, CA	32.6881	-115.464	1920	3	16.1
USC00041288	CA	Imperial, CA	32.6881	-115.464	1921	3	19
USC00041288	CA	Imperial, CA	32.6881	-115.464	1922	3	14.8
USC00041288	CA	Imperial, CA	32.6881	-115.464	1923	3	15.9
USC00041288	CA	Imperial, CA	32.6881	-115.464	1924	3	18.9
USC00041288	CA	Imperial, CA	32.6881	-115.464	1925	3	18
USC00041758	CA	San Diego, CA	32.64	-117.086	1919	3	11.5
USC00041758	CA	San Diego, CA	32.64	-117.086	1920	3	12
USC00041758	CA	San Diego, CA	32.64	-117.086	1921	3	13.4
USC00041758	CA	San Diego, CA	32.64	-117.086	1922	3	11.7
USC00041758	CA	San Diego, CA	32.64	-117.086	1923	3	12.5
USC00041758	CA	San Diego, CA	32.64	-117.086	1924	3	12.6
USC00041758	CA	San Diego, CA	32.64	-117.086	1925	3	12.4
USC00041758	CA	San Diego, CA	32.64	-117.086	1926	3	15.8
USC00041758	CA	San Diego, CA	32.64	-117.086	1927	3	12.6
USC00041758	CA	San Diego, CA	32.64	-117.086	1928	3	13.6
USC00041758	CA	San Diego, CA	32.64	-117.086	1929	3	11.7
USC00041758	CA	San Diego, CA	32.64	-117.086	1930	3	14.2
USC00041758	CA	San Diego, CA	32.64	-117.086	1931	3	14.3
USC00041758	CA	San Diego, CA	32.64	-117.086	1932	3	13
USC00041758	CA	San Diego, CA	32.64	-117.086	1933	3	12.2
USC00041758	CA	San Diego, CA	32.64	-117.086	1934	3	15
USC00041758	CA	San Diego, CA	32.64	-117.086	1935	3	11.3
USC00041758	CA	San Diego, CA	32.64	-117.086	1936	3	12.9
USC00041758	CA	San Diego, CA	32.64	-117.086	1937	3	12.6
USC00041758	CA	San Diego, CA	32.64	-117.086	1938	3	12.9
USC00041758	CA	San Diego, CA	32.64	-117.086	1939	3	11.5
USC00041758	CA	San Diego, CA	32.64	-117.086	1940	3	14.1
USC00041758	CA	San Diego, CA	32.64	-117.086	1941	3	14.9
USC00041758	CA	San Diego, CA	32.64	-117.086	1942	3	12.1
USC00041758	CA	San Diego, CA	32.64	-117.086	1943	3	13.9
USC00041758	CA	San Diego, CA	32.64	-117.086	1944	3	12.5
USC00041758	CA	San Diego, CA	32.64	-117.086	1945	3	11.8
USC00041758	CA	San Diego, CA	32.64	-117.086	1946	3	12.3
USC00041758	CA	San Diego, CA	32.64	-117.086	1947	3	14.1
USC00041758	CA	San Diego, CA	32.64	-117.086	1948	3	11.5
USC00041758	CA	San Diego, CA	32.64	-117.086	1949	3	11.7
USC00041758	CA	San Diego, CA	32.64	-117.086	1950	3	13
USC00041758	CA	San Diego, CA	32.64	-117.086	1952	3	12.1
USC00041758	CA	San Diego, CA	32.64	-117.086	1953	3	11.9
USC00041758	CA	San Diego, CA	32.64	-117.086	1954	3	12.2
USC00041758	CA	San Diego, CA	32.64	-117.086	1955	3	13
USC00041758	CA	San Diego, CA	32.64	-117.086	1957	3	13.4
USC00041758	CA	San Diego, CA	32.64	-117.086	1965	3	13
USC00041758	CA	San Diego, CA	32.64	-117.086	1967	3	14.1
USC00041758	CA	San Diego, CA	32.64	-117.086	1968	3	13.7
USC00041758	CA	San Diego, CA	32.64	-117.086	1969	3	12
USC00041758	CA	San Diego, CA	32.64	-117.086	1970	3	13.9
USC00041758	CA	San Diego, CA	32.64	-117.086	1971	3	12.2
USC00041758	CA	San Diego, CA	32.64	-117.086	1972	3	13.9
USC00041758	CA	San Diego, CA	32.64	-117.086	1973	3	12.4
USC00041758	CA	San Diego, CA	32.64	-117.086	1974	3	12.8
USC00041758	CA	San Diego, CA	32.64	-117.086	1975	3	11.9
USC00041758	CA	San Diego, CA	32.64	-117.086	1976	3	13.2
USC00041758	CA	San Diego, CA	32.64	-117.086	1977	3	12.3
USC00041758	CA	San Diego, CA	32.64	-117.086	1978	3	15.9
USC00041758	CA	San Diego, CA	32.64	-117.086	1979	3	13.5
USC00041758	CA	San Diego, CA	32.64	-117.086	1980	3	13.9
USC00041758	CA	San Diego, CA	32.64	-117.086	1981	3	13.9
USC00041758	CA	San Diego, CA	32.64	-117.086	1982	3	14.5
USC00041758	CA	San Diego, CA	32.64	-117.086	1983	3	15.4
USC00041758	CA	San Diego, CA	32.64	-117.086	1984	3	15.4
USC00041758	CA	San Diego, CA	32.64	-117.086	1985	3	12.8
USC00041758	CA	San Diego, CA	32.64	-117.086	1986	3	16.1
USC00041758	CA	San Diego, CA	32.64	-117.086	1987	3	14.9
USC00041758	CA	San Diego, CA	32.64	-117.086	1988	3	15.7
USC00041758	CA	San Diego, CA	32.64	-117.086	1989	3	15.1
USC00041758	CA	San Diego, CA	32.64	-117.086	1991	3	13.7
USC00041758	CA	San Diego, CA	32.64	-117.086	1992	3	15.4
USC00041758	CA	San Diego, CA	32.64	-117.086	1993	3	16.6
USC00041758	CA	San Diego, CA	32.64	-117.086	1994	3	15.8
USC00041758	CA	San Diego, CA	32.64	-117.086	1995	3	16.3
USC00041758	CA	San Diego, CA	32.64	-117.086	1996	3	15.5
USC00041758	CA	San Diego, CA	32.64	-117.086	1997	3	17.4
USC00041758	CA	San Diego, CA	32.64	-117.086	1998	3	15.4
USC00041758	CA	San Diego, CA	32.64	-117.086	1999	3	12.9
USC00041758	CA	San Diego, CA	32.64	-117.086	2000	3	14.4
USC00041758	CA	San Diego, CA	32.64	-117.086	2001	3	15
USC00041758	CA	San Diego, CA	32.64	-117.086	2003	3	14
USC00041758	CA	San Diego, CA	32.64	-117.086	2009	3	14.6
USC00041758	CA	San Diego, CA	32.64	-117.086	2010	3	15.3
USC00041758	CA	San Diego, CA	32.64	-117.086	2011	3	14.4
USC00041758	CA	San Diego, CA	32.64	-117.086	2012	3	14.6
USC00041758	CA	San Diego, CA	32.64	-117.086	2013	3	14.8
USC00041758	CA	San Diego, CA	32.64	-117.086	2014	3	17.1
USC00041758	CA	San Diego, CA	32.64	-117.086	2015	3	18.6
USC00041758	CA	San Diego, CA	32.64	-117.086	2016	3	16.2
USC00041758	CA	San Diego, CA	32.64	-117.086	2017	3	15.9
USC00041758	CA	San Diego, CA	32.64	-117.086	2018	3	14.8
USC00041758	CA	San Diego, CA	32.64	-117.086	2019	3	14.4
USC00041758	CA	San Diego, CA	32.64	-117.086	2020	3	14.6
USC00041784	CA	Yolo, CA	38.4167	-121.533	1936	3	13.4
USC00041784	CA	Yolo, CA	38.4167	-121.533	1937	3	12.3
USC00041784	CA	Yolo, CA	38.4167	-121.533	1938	3	10.8
USC00041784	CA	Yolo, CA	38.4167	-121.533	1939	3	11.6
USC00041784	CA	Yolo, CA	38.4167	-121.533	1940	3	13.4
USC00041784	CA	Yolo, CA	38.4167	-121.533	1941	3	12.9
USC00041784	CA	Yolo, CA	38.4167	-121.533	1942	3	11.1
USC00041784	CA	Yolo, CA	38.4167	-121.533	1943	3	11.9
USC00041784	CA	Yolo, CA	38.4167	-121.533	1944	3	10.4
USC00041784	CA	Yolo, CA	38.4167	-121.533	1945	3	9.6
USC00041784	CA	Yolo, CA	38.4167	-121.533	1946	3	11.6
USC00041784	CA	Yolo, CA	38.4167	-121.533	1947	3	12.7
USC00041784	CA	Yolo, CA	38.4167	-121.533	1948	3	9.8
USC00041784	CA	Yolo, CA	38.4167	-121.533	1949	3	11.4
USC00041784	CA	Yolo, CA	38.4167	-121.533	1950	3	10.8
USC00041784	CA	Yolo, CA	38.4167	-121.533	1952	3	10.8
USC00041784	CA	Yolo, CA	38.4167	-121.533	1953	3	11.4
USC00041784	CA	Yolo, CA	38.4167	-121.533	1954	3	10.4
USC00041784	CA	Yolo, CA	38.4167	-121.533	1955	3	11.8
USC00041784	CA	Yolo, CA	38.4167	-121.533	1956	3	12.1
USC00041784	CA	Yolo, CA	38.4167	-121.533	1957	3	12.4
USC00041784	CA	Yolo, CA	38.4167	-121.533	1959	3	13.5
USC00041784	CA	Yolo, CA	38.4167	-121.533	1960	3	13.1
USC00041784	CA	Yolo, CA	38.4167	-121.533	1961	3	11.3
USC00041784	CA	Yolo, CA	38.4167	-121.533	1962	3	10.3
USC00041784	CA	Yolo, CA	38.4167	-121.533	1964	3	11.1
USC00041784	CA	Yolo, CA	38.4167	-121.533	1965	3	11.3
USC00041784	CA	Yolo, CA	38.4167	-121.533	1966	3	11.7
USC00041784	CA	Yolo, CA	38.4167	-121.533	1967	3	10.4
USC00041784	CA	Yolo, CA	38.4167	-121.533	1968	3	12.9
USC00041784	CA	Yolo, CA	38.4167	-121.533	1969	3	11
USC00041784	CA	Yolo, CA	38.4167	-121.533	1970	3	12.6
USC00041784	CA	Yolo, CA	38.4167	-121.533	1971	3	10.3
USC00041784	CA	Yolo, CA	38.4167	-121.533	1972	3	14.4
USC00041784	CA	Yolo, CA	38.4167	-121.533	1973	3	10.6
USC00041784	CA	Yolo, CA	38.4167	-121.533	1974	3	11.7
USC00042009	CA	Kings, CA	36.1	-119.55	1945	3	8.7
USC00042009	CA	Kings, CA	36.1	-119.55	1946	3	12.2
USC00042009	CA	Kings, CA	36.1	-119.55	1947	3	14.2
USC00042009	CA	Kings, CA	36.1	-119.55	1948	3	10.8
USC00042012	CA	Kings, CA	36.0975	-119.582	1949	3	11.7
USC00042012	CA	Kings, CA	36.0975	-119.582	1950	3	11.7
USC00042012	CA	Kings, CA	36.0975	-119.582	1951	3	12.8
USC00042012	CA	Kings, CA	36.0975	-119.582	1952	3	10.6
USC00042012	CA	Kings, CA	36.0975	-119.582	1953	3	12.8
USC00042012	CA	Kings, CA	36.0975	-119.582	1954	3	12.1
USC00042012	CA	Kings, CA	36.0975	-119.582	1955	3	11.9
USC00042012	CA	Kings, CA	36.0975	-119.582	1956	3	12.3
USC00042012	CA	Kings, CA	36.0975	-119.582	1957	3	12.6
USC00042012	CA	Kings, CA	36.0975	-119.582	1958	3	10.9
USC00042012	CA	Kings, CA	36.0975	-119.582	1959	3	14.4
USC00042012	CA	Kings, CA	36.0975	-119.582	1960	3	14.5
USC00042012	CA	Kings, CA	36.0975	-119.582	1961	3	12
USC00042012	CA	Kings, CA	36.0975	-119.582	1962	3	11
USC00042012	CA	Kings, CA	36.0975	-119.582	1963	3	11.5
USC00042012	CA	Kings, CA	36.0975	-119.582	1964	3	11.1
USC00042012	CA	Kings, CA	36.0975	-119.582	1965	3	12.9
USC00042012	CA	Kings, CA	36.0975	-119.582	1966	3	13.1
USC00042012	CA	Kings, CA	36.0975	-119.582	1967	3	12.1
USC00042012	CA	Kings, CA	36.0975	-119.582	1968	3	13.4
USC00042012	CA	Kings, CA	36.0975	-119.582	1969	3	11.4
USC00042012	CA	Kings, CA	36.0975	-119.582	1970	3	12.1
USC00042012	CA	Kings, CA	36.0975	-119.582	1971	3	11.6
USC00042012	CA	Kings, CA	36.0975	-119.582	1972	3	15.4
USC00042012	CA	Kings, CA	36.0975	-119.582	1973	3	10
USC00042012	CA	Kings, CA	36.0975	-119.582	1974	3	13.4
USC00042012	CA	Kings, CA	36.0975	-119.582	1975	3	12
USC00042012	CA	Kings, CA	36.0975	-119.582	1976	3	12.1
USC00042012	CA	Kings, CA	36.0975	-119.582	1977	3	11
USC00042012	CA	Kings, CA	36.0975	-119.582	1978	3	15
USC00042012	CA	Kings, CA	36.0975	-119.582	1979	3	13.2
USC00042012	CA	Kings, CA	36.0975	-119.582	1980	3	12
USC00042012	CA	Kings, CA	36.0975	-119.582	1981	3	13.1
USC00042012	CA	Kings, CA	36.0975	-119.582	1982	3	12.2
USC00042012	CA	Kings, CA	36.0975	-119.582	1983	3	13.3
USC00042012	CA	Kings, CA	36.0975	-119.582	1984	3	14.6
USC00042012	CA	Kings, CA	36.0975	-119.582	1985	3	11.5
USC00042012	CA	Kings, CA	36.0975	-119.582	1986	3	15.3
USC00042012	CA	Kings, CA	36.0975	-119.582	1987	3	13.2
USC00042012	CA	Kings, CA	36.0975	-119.582	1988	3	14.3
USC00042012	CA	Kings, CA	36.0975	-119.582	1990	3	14.3
USC00042012	CA	Kings, CA	36.0975	-119.582	1992	3	14.3
USC00042012	CA	Kings, CA	36.0975	-119.582	1993	3	15.3
USC00042012	CA	Kings, CA	36.0975	-119.582	1994	3	15
USC00042012	CA	Kings, CA	36.0975	-119.582	1995	3	13.8
USC00042012	CA	Kings, CA	36.0975	-119.582	1996	3	14.3
USC00042012	CA	Kings, CA	36.0975	-119.582	1997	3	15.6
USC00042012	CA	Kings, CA	36.0975	-119.582	1998	3	13.2
USC00042012	CA	Kings, CA	36.0975	-119.582	1999	3	12.1
USC00042012	CA	Kings, CA	36.0975	-119.582	2000	3	13.5
USC00042012	CA	Kings, CA	36.0975	-119.582	2001	3	15.2
USC00042012	CA	Kings, CA	36.0975	-119.582	2002	3	13.3
USC00042012	CA	Kings, CA	36.0975	-119.582	2003	3	14.4
USC00042012	CA	Kings, CA	36.0975	-119.582	2004	3	16.9
USC00042012	CA	Kings, CA	36.0975	-119.582	2005	3	14.5
USC00042012	CA	Kings, CA	36.0975	-119.582	2006	3	10.6
USC00042012	CA	Kings, CA	36.0975	-119.582	2007	3	15.8
USC00042012	CA	Kings, CA	36.0975	-119.582	2008	3	13.6
USC00042012	CA	Kings, CA	36.0975	-119.582	2009	3	12.7
USC00042012	CA	Kings, CA	36.0975	-119.582	2010	3	12.5
USC00042012	CA	Kings, CA	36.0975	-119.582	2011	3	12.6
USC00042012	CA	Kings, CA	36.0975	-119.582	2012	3	13
USC00042012	CA	Kings, CA	36.0975	-119.582	2013	3	14.8
USC00042012	CA	Kings, CA	36.0975	-119.582	2014	3	15.8
USC00042012	CA	Kings, CA	36.0975	-119.582	2015	3	17.2
USC00042012	CA	Kings, CA	36.0975	-119.582	2016	3	14.6
USC00042012	CA	Kings, CA	36.0975	-119.582	2017	3	14.3
USC00042012	CA	Kings, CA	36.0975	-119.582	2018	3	12.9
USC00042012	CA	Kings, CA	36.0975	-119.582	2019	3	13.6
USC00042012	CA	Kings, CA	36.0975	-119.582	2020	3	12.2
USC00042012	CA	Kings, CA	36.0975	-119.582	2021	3	12.4
USC00042092	CA	Inyo, CA	36.5333	-116.883	1935	3	18.4
USC00042092	CA	Inyo, CA	36.5333	-116.883	1936	3	21.7
USC00042092	CA	Inyo, CA	36.5333	-116.883	1937	3	18.2
USC00042092	CA	Inyo, CA	36.5333	-116.883	1938	3	18.1
USC00042092	CA	Inyo, CA	36.5333	-116.883	1939	3	19.6
USC00042092	CA	Inyo, CA	36.5333	-116.883	1940	3	21.4
USC00042092	CA	Inyo, CA	36.5333	-116.883	1941	3	19.3
USC00042092	CA	Inyo, CA	36.5333	-116.883	1942	3	18.4
USC00042092	CA	Inyo, CA	36.5333	-116.883	1943	3	20.6
USC00042092	CA	Inyo, CA	36.5333	-116.883	1944	3	19.4
USC00042092	CA	Inyo, CA	36.5333	-116.883	1945	3	17.5
USC00042092	CA	Inyo, CA	36.5333	-116.883	1946	3	19.4
USC00042092	CA	Inyo, CA	36.5333	-116.883	1947	3	21.5
USC00042092	CA	Inyo, CA	36.5333	-116.883	1949	3	19.1
USC00042092	CA	Inyo, CA	36.5333	-116.883	1950	3	20.2
USC00042092	CA	Inyo, CA	36.5333	-116.883	1951	3	19.1
USC00042092	CA	Inyo, CA	36.5333	-116.883	1952	3	15.8
USC00042092	CA	Inyo, CA	36.5333	-116.883	1953	3	20.2
USC00042092	CA	Inyo, CA	36.5333	-116.883	1954	3	18.2
USC00042092	CA	Inyo, CA	36.5333	-116.883	1955	3	19.9
USC00042092	CA	Inyo, CA	36.5333	-116.883	1956	3	20.3
USC00042092	CA	Inyo, CA	36.5333	-116.883	1957	3	21.7
USC00042092	CA	Inyo, CA	36.5333	-116.883	1958	3	18.1
USC00042092	CA	Inyo, CA	36.5333	-116.883	1959	3	22.6
USC00042092	CA	Inyo, CA	36.5333	-116.883	1960	3	22.5
USC00042092	CA	Inyo, CA	36.5333	-116.883	1961	3	20.7
USC00042319	CA	Inyo, CA	36.4626	-116.867	1962	3	17.6
USC00042319	CA	Inyo, CA	36.4626	-116.867	1963	3	19.1
USC00042319	CA	Inyo, CA	36.4626	-116.867	1964	3	18.3
USC00042319	CA	Inyo, CA	36.4626	-116.867	1965	3	19.3
USC00042319	CA	Inyo, CA	36.4626	-116.867	1966	3	19.3
USC00042319	CA	Inyo, CA	36.4626	-116.867	1967	3	21.3
USC00042319	CA	Inyo, CA	36.4626	-116.867	1968	3	20.4
USC00042319	CA	Inyo, CA	36.4626	-116.867	1969	3	18.1
USC00042319	CA	Inyo, CA	36.4626	-116.867	1970	3	19.5
USC00042319	CA	Inyo, CA	36.4626	-116.867	1971	3	19.4
USC00042319	CA	Inyo, CA	36.4626	-116.867	1972	3	23.9
USC00042319	CA	Inyo, CA	36.4626	-116.867	1973	3	17.4
USC00042319	CA	Inyo, CA	36.4626	-116.867	1974	3	20.9
USC00042319	CA	Inyo, CA	36.4626	-116.867	1975	3	18.9
USC00042319	CA	Inyo, CA	36.4626	-116.867	1976	3	18.8
USC00042319	CA	Inyo, CA	36.4626	-116.867	1977	3	17.8
USC00042319	CA	Inyo, CA	36.4626	-116.867	1978	3	20.8
USC00042319	CA	Inyo, CA	36.4626	-116.867	1979	3	19.6
USC00042319	CA	Inyo, CA	36.4626	-116.867	1980	3	18.3
USC00042319	CA	Inyo, CA	36.4626	-116.867	1981	3	19.9
USC00042319	CA	Inyo, CA	36.4626	-116.867	1982	3	17.9
USC00042319	CA	Inyo, CA	36.4626	-116.867	1983	3	18.3
USC00042319	CA	Inyo, CA	36.4626	-116.867	1984	3	20
USC00042319	CA	Inyo, CA	36.4626	-116.867	1985	3	18.3
USC00042319	CA	Inyo, CA	36.4626	-116.867	1986	3	22.5
USC00042319	CA	Inyo, CA	36.4626	-116.867	1987	3	18.6
USC00042319	CA	Inyo, CA	36.4626	-116.867	1988	3	20.6
USC00042319	CA	Inyo, CA	36.4626	-116.867	1989	3	21.7
USC00042319	CA	Inyo, CA	36.4626	-116.867	1990	3	21.1
USC00042319	CA	Inyo, CA	36.4626	-116.867	1991	3	16.4
USC00042319	CA	Inyo, CA	36.4626	-116.867	1992	3	19.6
USC00042319	CA	Inyo, CA	36.4626	-116.867	1993	3	20
USC00042319	CA	Inyo, CA	36.4626	-116.867	1994	3	22.7
USC00042319	CA	Inyo, CA	36.4626	-116.867	1995	3	19.4
USC00042319	CA	Inyo, CA	36.4626	-116.867	1996	3	20.4
USC00042319	CA	Inyo, CA	36.4626	-116.867	1997	3	20.7
USC00042319	CA	Inyo, CA	36.4626	-116.867	1998	3	17.6
USC00042319	CA	Inyo, CA	36.4626	-116.867	1999	3	20.4
USC00042319	CA	Inyo, CA	36.4626	-116.867	2000	3	20.2
USC00042319	CA	Inyo, CA	36.4626	-116.867	2001	3	20.8
USC00042319	CA	Inyo, CA	36.4626	-116.867	2002	3	18.6
USC00042319	CA	Inyo, CA	36.4626	-116.867	2003	3	20.3
USC00042319	CA	Inyo, CA	36.4626	-116.867	2004	3	23.7
USC00042319	CA	Inyo, CA	36.4626	-116.867	2005	3	20.1
USC00042319	CA	Inyo, CA	36.4626	-116.867	2006	3	17.9
USC00042319	CA	Inyo, CA	36.4626	-116.867	2007	3	22.9
USC00042319	CA	Inyo, CA	36.4626	-116.867	2008	3	20.9
USC00042319	CA	Inyo, CA	36.4626	-116.867	2009	3	19.4
USC00042319	CA	Inyo, CA	36.4626	-116.867	2010	3	19.6
USC00042319	CA	Inyo, CA	36.4626	-116.867	2011	3	19.9
USC00042319	CA	Inyo, CA	36.4626	-116.867	2012	3	19.8
USC00042319	CA	Inyo, CA	36.4626	-116.867	2013	3	22.7
USC00042319	CA	Inyo, CA	36.4626	-116.867	2014	3	22
USC00042319	CA	Inyo, CA	36.4626	-116.867	2015	3	23.6
USC00042319	CA	Inyo, CA	36.4626	-116.867	2016	3	21.7
USC00042319	CA	Inyo, CA	36.4626	-116.867	2017	3	22.9
USC00042319	CA	Inyo, CA	36.4626	-116.867	2018	3	20.3
USC00042319	CA	Inyo, CA	36.4626	-116.867	2019	3	20.6
USC00042319	CA	Inyo, CA	36.4626	-116.867	2020	3	19.7
USC00042319	CA	Inyo, CA	36.4626	-116.867	2021	3	19.3
USC00042389	CA	Stanislaus, CA	37.5667	-120.783	1900	3	13.8
USC00042389	CA	Stanislaus, CA	37.5667	-120.783	1902	3	9.9
USC00042389	CA	Stanislaus, CA	37.5667	-120.783	1903	3	11.7
USC00042389	CA	Stanislaus, CA	37.5667	-120.783	1904	3	12.4
USC00042389	CA	Stanislaus, CA	37.5667	-120.783	1907	3	11.4
USC00042389	CA	Stanislaus, CA	37.5667	-120.783	1908	3	6.1
USC00042389	CA	Stanislaus, CA	37.5667	-120.783	1909	3	9.5
USC00042389	CA	Stanislaus, CA	37.5667	-120.783	1911	3	13.8
USC00042389	CA	Stanislaus, CA	37.5667	-120.783	1912	3	9.2
USC00042389	CA	Stanislaus, CA	37.5667	-120.783	1913	3	11
USC00042389	CA	Stanislaus, CA	37.5667	-120.783	1914	3	12.5
USC00042389	CA	Stanislaus, CA	37.5667	-120.783	1915	3	12.8
USC00042389	CA	Stanislaus, CA	37.5667	-120.783	1916	3	12.2
USC00042389	CA	Stanislaus, CA	37.5667	-120.783	1917	3	9.9
USC00042389	CA	Stanislaus, CA	37.5667	-120.783	1918	3	12.5
USC00042389	CA	Stanislaus, CA	37.5667	-120.783	1919	3	10.2
USC00042389	CA	Stanislaus, CA	37.5667	-120.783	1921	3	13.9
USC00042389	CA	Stanislaus, CA	37.5667	-120.783	1922	3	10.7
USC00042389	CA	Stanislaus, CA	37.5667	-120.783	1923	3	12.4
USC00042389	CA	Stanislaus, CA	37.5667	-120.783	1924	3	11.9
USC00042389	CA	Stanislaus, CA	37.5667	-120.783	1925	3	12
USC00042389	CA	Stanislaus, CA	37.5667	-120.783	1926	3	14.6
USC00042389	CA	Stanislaus, CA	37.5667	-120.783	1928	3	10.2
USC00042389	CA	Stanislaus, CA	37.5667	-120.783	1929	3	12.1
USC00042389	CA	Stanislaus, CA	37.5667	-120.783	1930	3	12.5
USC00042389	CA	Stanislaus, CA	37.5667	-120.783	1931	3	13.1
USC00042389	CA	Stanislaus, CA	37.5667	-120.783	1932	3	13.2
USC00042389	CA	Stanislaus, CA	37.5667	-120.783	1933	3	11.9
USC00042389	CA	Stanislaus, CA	37.5667	-120.783	1934	3	15.5
USC00042389	CA	Stanislaus, CA	37.5667	-120.783	1935	3	9.7
USC00042389	CA	Stanislaus, CA	37.5667	-120.783	1936	3	12.5
USC00042389	CA	Stanislaus, CA	37.5667	-120.783	1937	3	12.5
USC00042389	CA	Stanislaus, CA	37.5667	-120.783	1938	3	11.1
USC00042389	CA	Stanislaus, CA	37.5667	-120.783	1939	3	12
USC00042389	CA	Stanislaus, CA	37.5667	-120.783	1940	3	13.6
USC00042389	CA	Stanislaus, CA	37.5667	-120.783	1941	3	13.6
USC00042389	CA	Stanislaus, CA	37.5667	-120.783	1942	3	11.9
USC00042389	CA	Stanislaus, CA	37.5667	-120.783	1943	3	13.1
USC00042389	CA	Stanislaus, CA	37.5667	-120.783	1944	3	12.5
USC00042389	CA	Stanislaus, CA	37.5667	-120.783	1945	3	10.5
USC00042389	CA	Stanislaus, CA	37.5667	-120.783	1946	3	12.6
USC00042389	CA	Stanislaus, CA	37.5667	-120.783	1947	3	13.6
USC00042389	CA	Stanislaus, CA	37.5667	-120.783	1948	3	9.9
USC00042389	CA	Stanislaus, CA	37.5667	-120.783	1949	3	11.4
USC00042389	CA	Stanislaus, CA	37.5667	-120.783	1950	3	11.2
USC00042389	CA	Stanislaus, CA	37.5667	-120.783	1951	3	11.6
USC00042389	CA	Stanislaus, CA	37.5667	-120.783	1952	3	10
USC00042389	CA	Stanislaus, CA	37.5667	-120.783	1953	3	11.3
USC00042389	CA	Stanislaus, CA	37.5667	-120.783	1954	3	10.3
USC00042389	CA	Stanislaus, CA	37.5667	-120.783	1955	3	11.6
USC00042389	CA	Stanislaus, CA	37.5667	-120.783	1956	3	12.2
USC00042389	CA	Stanislaus, CA	37.5667	-120.783	1957	3	12.6
USC00042389	CA	Stanislaus, CA	37.5667	-120.783	1958	3	10.5
USC00042389	CA	Stanislaus, CA	37.5667	-120.783	1959	3	14.1
USC00042389	CA	Stanislaus, CA	37.5667	-120.783	1960	3	13.4
USC00042389	CA	Stanislaus, CA	37.5667	-120.783	1961	3	11.3
USC00042389	CA	Stanislaus, CA	37.5667	-120.783	1962	3	10.3
USC00042389	CA	Stanislaus, CA	37.5667	-120.783	1963	3	11.3
USC00042389	CA	Stanislaus, CA	37.5667	-120.783	1965	3	11.7
USC00042389	CA	Stanislaus, CA	37.5667	-120.783	1966	3	12.2
USC00042389	CA	Stanislaus, CA	37.5667	-120.783	1967	3	10.7
USC00042389	CA	Stanislaus, CA	37.5667	-120.783	1968	3	12.6
USC00042389	CA	Stanislaus, CA	37.5667	-120.783	1969	3	10.6
USC00042389	CA	Stanislaus, CA	37.5667	-120.783	1970	3	11.7
USC00042389	CA	Stanislaus, CA	37.5667	-120.783	1971	3	10.6
USC00042389	CA	Stanislaus, CA	37.5667	-120.783	1972	3	14.4
USC00042389	CA	Stanislaus, CA	37.5667	-120.783	1973	3	10.1
USC00042389	CA	Stanislaus, CA	37.5667	-120.783	1974	3	11.8
USC00042389	CA	Stanislaus, CA	37.5667	-120.783	1975	3	10.4
USC00042389	CA	Stanislaus, CA	37.5667	-120.783	1976	3	10.6
USC00042389	CA	Stanislaus, CA	37.5667	-120.783	1977	3	10.1
USC00042389	CA	Stanislaus, CA	37.5667	-120.783	1978	3	13.4
USC00042389	CA	Stanislaus, CA	37.5667	-120.783	1979	3	11.8
USC00042389	CA	Stanislaus, CA	37.5667	-120.783	1980	3	10.5
USC00042389	CA	Stanislaus, CA	37.5667	-120.783	1981	3	11.4
USC00042389	CA	Stanislaus, CA	37.5667	-120.783	1982	3	10.8
USC00042389	CA	Stanislaus, CA	37.5667	-120.783	1983	3	11.2
USC00042389	CA	Stanislaus, CA	37.5667	-120.783	1984	3	12.9
USC00042713	CA	Imperial, CA	32.7669	-115.562	1932	3	18.3
USC00042713	CA	Imperial, CA	32.7669	-115.562	1933	3	18.1
USC00042713	CA	Imperial, CA	32.7669	-115.562	1934	3	22.7
USC00042713	CA	Imperial, CA	32.7669	-115.562	1935	3	16.2
USC00042713	CA	Imperial, CA	32.7669	-115.562	1936	3	19.3
USC00042713	CA	Imperial, CA	32.7669	-115.562	1937	3	17.2
USC00042713	CA	Imperial, CA	32.7669	-115.562	1938	3	16.7
USC00042713	CA	Imperial, CA	32.7669	-115.562	1939	3	17.9
USC00042713	CA	Imperial, CA	32.7669	-115.562	1940	3	19.4
USC00042713	CA	Imperial, CA	32.7669	-115.562	1941	3	18.4
USC00042713	CA	Imperial, CA	32.7669	-115.562	1942	3	16.3
USC00042713	CA	Imperial, CA	32.7669	-115.562	1943	3	19.4
USC00042713	CA	Imperial, CA	32.7669	-115.562	1944	3	15.6
USC00042713	CA	Imperial, CA	32.7669	-115.562	1945	3	14.7
USC00042713	CA	Imperial, CA	32.7669	-115.562	1946	3	16.9
USC00042713	CA	Imperial, CA	32.7669	-115.562	1947	3	18.4
USC00042713	CA	Imperial, CA	32.7669	-115.562	1948	3	14.5
USC00042713	CA	Imperial, CA	32.7669	-115.562	1949	3	16.3
USC00042713	CA	Imperial, CA	32.7669	-115.562	1950	3	19
USC00042713	CA	Imperial, CA	32.7669	-115.562	1951	3	15.9
USC00042713	CA	Imperial, CA	32.7669	-115.562	1952	3	15.5
USC00042713	CA	Imperial, CA	32.7669	-115.562	1953	3	17.9
USC00042713	CA	Imperial, CA	32.7669	-115.562	1954	3	16.9
USC00042713	CA	Imperial, CA	32.7669	-115.562	1955	3	17.4
USC00042713	CA	Imperial, CA	32.7669	-115.562	1956	3	17.5
USC00042713	CA	Imperial, CA	32.7669	-115.562	1957	3	18.3
USC00042713	CA	Imperial, CA	32.7669	-115.562	1958	3	15.5
USC00042713	CA	Imperial, CA	32.7669	-115.562	1959	3	18.4
USC00042713	CA	Imperial, CA	32.7669	-115.562	1960	3	18.8
USC00042713	CA	Imperial, CA	32.7669	-115.562	1961	3	17.3
USC00042713	CA	Imperial, CA	32.7669	-115.562	1962	3	14.4
USC00042713	CA	Imperial, CA	32.7669	-115.562	1963	3	16
USC00042713	CA	Imperial, CA	32.7669	-115.562	1964	3	15.4
USC00042713	CA	Imperial, CA	32.7669	-115.562	1965	3	15.6
USC00042713	CA	Imperial, CA	32.7669	-115.562	1966	3	17.9
USC00042713	CA	Imperial, CA	32.7669	-115.562	1967	3	17.6
USC00042713	CA	Imperial, CA	32.7669	-115.562	1968	3	17.5
USC00042713	CA	Imperial, CA	32.7669	-115.562	1969	3	16.3
USC00042713	CA	Imperial, CA	32.7669	-115.562	1970	3	16.5
USC00042713	CA	Imperial, CA	32.7669	-115.562	1971	3	17.1
USC00042713	CA	Imperial, CA	32.7669	-115.562	1972	3	20.9
USC00042713	CA	Imperial, CA	32.7669	-115.562	1973	3	14.7
USC00042713	CA	Imperial, CA	32.7669	-115.562	1974	3	17.9
USC00042713	CA	Imperial, CA	32.7669	-115.562	1975	3	15
USC00042713	CA	Imperial, CA	32.7669	-115.562	1976	3	15.7
USC00042713	CA	Imperial, CA	32.7669	-115.562	1977	3	14.4
USC00042713	CA	Imperial, CA	32.7669	-115.562	1978	3	18.6
USC00042713	CA	Imperial, CA	32.7669	-115.562	1979	3	16.6
USC00042713	CA	Imperial, CA	32.7669	-115.562	1980	3	16.4
USC00042713	CA	Imperial, CA	32.7669	-115.562	1981	3	17
USC00042713	CA	Imperial, CA	32.7669	-115.562	1982	3	16.6
USC00042713	CA	Imperial, CA	32.7669	-115.562	1983	3	17.5
USC00042713	CA	Imperial, CA	32.7669	-115.562	1992	3	17.3
USC00042713	CA	Imperial, CA	32.7669	-115.562	1993	3	19.8
USC00042713	CA	Imperial, CA	32.7669	-115.562	1994	3	19.4
USC00042713	CA	Imperial, CA	32.7669	-115.562	1995	3	18.5
USC00042713	CA	Imperial, CA	32.7669	-115.562	2001	3	19
USC00042713	CA	Imperial, CA	32.7669	-115.562	2003	3	19.1
USC00042713	CA	Imperial, CA	32.7669	-115.562	2004	3	22.6
USC00042713	CA	Imperial, CA	32.7669	-115.562	2006	3	16.6
USC00042713	CA	Imperial, CA	32.7669	-115.562	2008	3	19.1
USC00042713	CA	Imperial, CA	32.7669	-115.562	2009	3	18.6
USC00042713	CA	Imperial, CA	32.7669	-115.562	2010	3	17.8
USC00042713	CA	Imperial, CA	32.7669	-115.562	2011	3	19.2
USC00042713	CA	Imperial, CA	32.7669	-115.562	2012	3	18
USC00042713	CA	Imperial, CA	32.7669	-115.562	2013	3	20.8
USC00042713	CA	Imperial, CA	32.7669	-115.562	2014	3	20.2
USC00042713	CA	Imperial, CA	32.7669	-115.562	2015	3	21.2
USC00042713	CA	Imperial, CA	32.7669	-115.562	2018	3	18.2
USC00042713	CA	Imperial, CA	32.7669	-115.562	2019	3	18.5
USC00042713	CA	Imperial, CA	32.7669	-115.562	2021	3	17.4
USC00042713	CA	Imperial, CA	32.7669	-115.562	2022	3	19.7
USC00042921	CA	Tulare, CA	36.3167	-119.15	1914	3	15.8
USC00042921	CA	Tulare, CA	36.3167	-119.15	1927	3	11.7
USC00042958	CA	San Diego, CA	33.35	-117.25	1901	3	14.5
USC00042958	CA	San Diego, CA	33.35	-117.25	1902	3	11.2
USC00042958	CA	San Diego, CA	33.35	-117.25	1903	3	12.8
USC00043256	CA	Fresno, CA	36.7672	-119.709	1999	3	12.1
USC00043256	CA	Fresno, CA	36.7672	-119.709	2000	3	14.1
USC00043256	CA	Fresno, CA	36.7672	-119.709	2001	3	15.4
USC00043256	CA	Fresno, CA	36.7672	-119.709	2002	3	13.1
USC00043256	CA	Fresno, CA	36.7672	-119.709	2003	3	14.1
USC00043256	CA	Fresno, CA	36.7672	-119.709	2004	3	16.5
USC00043256	CA	Fresno, CA	36.7672	-119.709	2005	3	14.4
USC00043256	CA	Fresno, CA	36.7672	-119.709	2006	3	10.1
USC00043256	CA	Fresno, CA	36.7672	-119.709	2007	3	15.9
USC00043256	CA	Fresno, CA	36.7672	-119.709	2008	3	14.4
USC00043256	CA	Fresno, CA	36.7672	-119.709	2009	3	13.1
USC00043256	CA	Fresno, CA	36.7672	-119.709	2010	3	13.7
USC00043256	CA	Fresno, CA	36.7672	-119.709	2011	3	12.7
USC00043256	CA	Fresno, CA	36.7672	-119.709	2012	3	13.3
USC00043256	CA	Fresno, CA	36.7672	-119.709	2013	3	16.2
USC00043256	CA	Fresno, CA	36.7672	-119.709	2014	3	16.3
USC00043256	CA	Fresno, CA	36.7672	-119.709	2015	3	18.5
USC00043256	CA	Fresno, CA	36.7672	-119.709	2016	3	15.4
USC00043256	CA	Fresno, CA	36.7672	-119.709	2017	3	15.2
USC00043256	CA	Fresno, CA	36.7672	-119.709	2018	3	13
USC00043256	CA	Fresno, CA	36.7672	-119.709	2019	3	14.1
USC00043256	CA	Fresno, CA	36.7672	-119.709	2020	3	13.9
USC00043256	CA	Fresno, CA	36.7672	-119.709	2021	3	13.4
USC00043434	CA	Imperial, CA	33.05	-114.983	1963	3	20.6
USC00043603	CA	Inyo, CA	36.4572	-116.864	1912	3	18.6
USC00043603	CA	Inyo, CA	36.4572	-116.864	1913	3	17.5
USC00043603	CA	Inyo, CA	36.4572	-116.864	1914	3	23
USC00043603	CA	Inyo, CA	36.4572	-116.864	1915	3	21
USC00043603	CA	Inyo, CA	36.4572	-116.864	1916	3	22.5
USC00043603	CA	Inyo, CA	36.4572	-116.864	1917	3	16.3
USC00043603	CA	Inyo, CA	36.4572	-116.864	1918	3	18.2
USC00043603	CA	Inyo, CA	36.4572	-116.864	1919	3	14.6
USC00043603	CA	Inyo, CA	36.4572	-116.864	1920	3	16
USC00043603	CA	Inyo, CA	36.4572	-116.864	1921	3	18.4
USC00043603	CA	Inyo, CA	36.4572	-116.864	1922	3	17.2
USC00043603	CA	Inyo, CA	36.4572	-116.864	1923	3	18.6
USC00043603	CA	Inyo, CA	36.4572	-116.864	1924	3	15.9
USC00043603	CA	Inyo, CA	36.4572	-116.864	1925	3	19.4
USC00043603	CA	Inyo, CA	36.4572	-116.864	1926	3	21.9
USC00043603	CA	Inyo, CA	36.4572	-116.864	1927	3	16.8
USC00043603	CA	Inyo, CA	36.4572	-116.864	1928	3	19.7
USC00043603	CA	Inyo, CA	36.4572	-116.864	1929	3	18
USC00043603	CA	Inyo, CA	36.4572	-116.864	1930	3	20.1
USC00043603	CA	Inyo, CA	36.4572	-116.864	1932	3	19.1
USC00043603	CA	Inyo, CA	36.4572	-116.864	1934	3	23.8
USC00043603	CA	Inyo, CA	36.4572	-116.864	1935	3	17.4
USC00043603	CA	Inyo, CA	36.4572	-116.864	1936	3	21.7
USC00043603	CA	Inyo, CA	36.4572	-116.864	1937	3	18.6
USC00043603	CA	Inyo, CA	36.4572	-116.864	1938	3	17.9
USC00043603	CA	Inyo, CA	36.4572	-116.864	1939	3	19.5
USC00043603	CA	Inyo, CA	36.4572	-116.864	1940	3	21.3
USC00043603	CA	Inyo, CA	36.4572	-116.864	1941	3	18.7
USC00043603	CA	Inyo, CA	36.4572	-116.864	1942	3	18.6
USC00043603	CA	Inyo, CA	36.4572	-116.864	1943	3	20.7
USC00043603	CA	Inyo, CA	36.4572	-116.864	1944	3	18.9
USC00043603	CA	Inyo, CA	36.4572	-116.864	1945	3	16.4
USC00043603	CA	Inyo, CA	36.4572	-116.864	1946	3	19.3
USC00043603	CA	Inyo, CA	36.4572	-116.864	1947	3	21.8
USC00043603	CA	Inyo, CA	36.4572	-116.864	1949	3	18.5
USC00043603	CA	Inyo, CA	36.4572	-116.864	1950	3	19.1
USC00043603	CA	Inyo, CA	36.4572	-116.864	1951	3	19.2
USC00043603	CA	Inyo, CA	36.4572	-116.864	1952	3	15.8
USC00043603	CA	Inyo, CA	36.4572	-116.864	1953	3	20.1
USC00043603	CA	Inyo, CA	36.4572	-116.864	1954	3	18
USC00043603	CA	Inyo, CA	36.4572	-116.864	1955	3	19.6
USC00043603	CA	Inyo, CA	36.4572	-116.864	1956	3	19.9
USC00043603	CA	Inyo, CA	36.4572	-116.864	1958	3	18
USC00043603	CA	Inyo, CA	36.4572	-116.864	1959	3	21.9
USC00043603	CA	Inyo, CA	36.4572	-116.864	1960	3	22.4
USC00043603	CA	Inyo, CA	36.4572	-116.864	1961	3	20.3
USC00043710	CA	Inyo, CA	36.1388	-117.953	1924	3	7.6
USC00043710	CA	Inyo, CA	36.1388	-117.953	1925	3	11.3
USC00043710	CA	Inyo, CA	36.1388	-117.953	1926	3	13
USC00043710	CA	Inyo, CA	36.1388	-117.953	1927	3	10.1
USC00043710	CA	Inyo, CA	36.1388	-117.953	1928	3	12.3
USC00043710	CA	Inyo, CA	36.1388	-117.953	1929	3	10.4
USC00043710	CA	Inyo, CA	36.1388	-117.953	1930	3	10.4
USC00043710	CA	Inyo, CA	36.1388	-117.953	1931	3	12.2
USC00043710	CA	Inyo, CA	36.1388	-117.953	1932	3	11.6
USC00043710	CA	Inyo, CA	36.1388	-117.953	1933	3	11.1
USC00043710	CA	Inyo, CA	36.1388	-117.953	1934	3	16.6
USC00043710	CA	Inyo, CA	36.1388	-117.953	1935	3	9.1
USC00043710	CA	Inyo, CA	36.1388	-117.953	1936	3	10.8
USC00043710	CA	Inyo, CA	36.1388	-117.953	1937	3	8.2
USC00043710	CA	Inyo, CA	36.1388	-117.953	1938	3	6.5
USC00043710	CA	Inyo, CA	36.1388	-117.953	1939	3	10.1
USC00043710	CA	Inyo, CA	36.1388	-117.953	1940	3	12.2
USC00043710	CA	Inyo, CA	36.1388	-117.953	1941	3	10
USC00043710	CA	Inyo, CA	36.1388	-117.953	1942	3	9.5
USC00043710	CA	Inyo, CA	36.1388	-117.953	1943	3	11.6
USC00043710	CA	Inyo, CA	36.1388	-117.953	1944	3	9.9
USC00043710	CA	Inyo, CA	36.1388	-117.953	1945	3	8.1
USC00043710	CA	Inyo, CA	36.1388	-117.953	1946	3	10.2
USC00043710	CA	Inyo, CA	36.1388	-117.953	1947	3	12
USC00043710	CA	Inyo, CA	36.1388	-117.953	1948	3	7.4
USC00043710	CA	Inyo, CA	36.1388	-117.953	1949	3	8
USC00043710	CA	Inyo, CA	36.1388	-117.953	1950	3	10.2
USC00043710	CA	Inyo, CA	36.1388	-117.953	1951	3	9.9
USC00043710	CA	Inyo, CA	36.1388	-117.953	1952	3	5.5
USC00043710	CA	Inyo, CA	36.1388	-117.953	1953	3	9.6
USC00043710	CA	Inyo, CA	36.1388	-117.953	1954	3	7.7
USC00043710	CA	Inyo, CA	36.1388	-117.953	1955	3	8.8
USC00043710	CA	Inyo, CA	36.1388	-117.953	1956	3	10.3
USC00043710	CA	Inyo, CA	36.1388	-117.953	1957	3	10.5
USC00043710	CA	Inyo, CA	36.1388	-117.953	1958	3	6.8
USC00043710	CA	Inyo, CA	36.1388	-117.953	1959	3	12.2
USC00043710	CA	Inyo, CA	36.1388	-117.953	1960	3	12.5
USC00043710	CA	Inyo, CA	36.1388	-117.953	1961	3	9.9
USC00043710	CA	Inyo, CA	36.1388	-117.953	1962	3	6.8
USC00043710	CA	Inyo, CA	36.1388	-117.953	1963	3	8.2
USC00043710	CA	Inyo, CA	36.1388	-117.953	1965	3	9.2
USC00043710	CA	Inyo, CA	36.1388	-117.953	1966	3	10.9
USC00043710	CA	Inyo, CA	36.1388	-117.953	1967	3	10.2
USC00043710	CA	Inyo, CA	36.1388	-117.953	1968	3	10.1
USC00043710	CA	Inyo, CA	36.1388	-117.953	1969	3	7
USC00043710	CA	Inyo, CA	36.1388	-117.953	1970	3	9.7
USC00043710	CA	Inyo, CA	36.1388	-117.953	1971	3	9.6
USC00043710	CA	Inyo, CA	36.1388	-117.953	1972	3	14.1
USC00043710	CA	Inyo, CA	36.1388	-117.953	1973	3	6.8
USC00043710	CA	Inyo, CA	36.1388	-117.953	1974	3	10.3
USC00043710	CA	Inyo, CA	36.1388	-117.953	1975	3	7.4
USC00043710	CA	Inyo, CA	36.1388	-117.953	1976	3	9.1
USC00043710	CA	Inyo, CA	36.1388	-117.953	1977	3	7
USC00043710	CA	Inyo, CA	36.1388	-117.953	1978	3	10.8
USC00043710	CA	Inyo, CA	36.1388	-117.953	1979	3	9.5
USC00043710	CA	Inyo, CA	36.1388	-117.953	1980	3	8.4
USC00043710	CA	Inyo, CA	36.1388	-117.953	1981	3	8.9
USC00043710	CA	Inyo, CA	36.1388	-117.953	1982	3	7.8
USC00043710	CA	Inyo, CA	36.1388	-117.953	1983	3	8.5
USC00043710	CA	Inyo, CA	36.1388	-117.953	1984	3	11.9
USC00043710	CA	Inyo, CA	36.1388	-117.953	1985	3	8.2
USC00043710	CA	Inyo, CA	36.1388	-117.953	1986	3	11.9
USC00043710	CA	Inyo, CA	36.1388	-117.953	1987	3	9.1
USC00043710	CA	Inyo, CA	36.1388	-117.953	1988	3	11
USC00043710	CA	Inyo, CA	36.1388	-117.953	1989	3	12.4
USC00043710	CA	Inyo, CA	36.1388	-117.953	1990	3	11.9
USC00043710	CA	Inyo, CA	36.1388	-117.953	1991	3	6.8
USC00043710	CA	Inyo, CA	36.1388	-117.953	1992	3	9.9
USC00043710	CA	Inyo, CA	36.1388	-117.953	1993	3	11.1
USC00043710	CA	Inyo, CA	36.1388	-117.953	1994	3	13
USC00043710	CA	Inyo, CA	36.1388	-117.953	1995	3	10
USC00043710	CA	Inyo, CA	36.1388	-117.953	1996	3	11
USC00043710	CA	Inyo, CA	36.1388	-117.953	1997	3	12.9
USC00043710	CA	Inyo, CA	36.1388	-117.953	1998	3	9.7
USC00043710	CA	Inyo, CA	36.1388	-117.953	1999	3	10.1
USC00043710	CA	Inyo, CA	36.1388	-117.953	2000	3	10.6
USC00043710	CA	Inyo, CA	36.1388	-117.953	2001	3	10.1
USC00043710	CA	Inyo, CA	36.1388	-117.953	2002	3	8.5
USC00043710	CA	Inyo, CA	36.1388	-117.953	2003	3	10.3
USC00043710	CA	Inyo, CA	36.1388	-117.953	2004	3	14
USC00043710	CA	Inyo, CA	36.1388	-117.953	2005	3	10.3
USC00043710	CA	Inyo, CA	36.1388	-117.953	2006	3	7.6
USC00043710	CA	Inyo, CA	36.1388	-117.953	2008	3	12.8
USC00043710	CA	Inyo, CA	36.1388	-117.953	2010	3	12.1
USC00043710	CA	Inyo, CA	36.1388	-117.953	2011	3	11.3
USC00043710	CA	Inyo, CA	36.1388	-117.953	2012	3	11.5
USC00043710	CA	Inyo, CA	36.1388	-117.953	2013	3	15.1
USC00043710	CA	Inyo, CA	36.1388	-117.953	2014	3	12.8
USC00043710	CA	Inyo, CA	36.1388	-117.953	2015	3	12.4
USC00043710	CA	Inyo, CA	36.1388	-117.953	2016	3	10.9
USC00043747	CA	Kings, CA	36.3158	-119.637	1900	3	14.9
USC00043747	CA	Kings, CA	36.3158	-119.637	1902	3	11.9
USC00043747	CA	Kings, CA	36.3158	-119.637	1903	3	12.3
USC00043747	CA	Kings, CA	36.3158	-119.637	1904	3	8.6
USC00043747	CA	Kings, CA	36.3158	-119.637	1905	3	14.6
USC00043747	CA	Kings, CA	36.3158	-119.637	1906	3	12.1
USC00043747	CA	Kings, CA	36.3158	-119.637	1912	3	11.2
USC00043747	CA	Kings, CA	36.3158	-119.637	1913	3	11
USC00043747	CA	Kings, CA	36.3158	-119.637	1914	3	15.4
USC00043747	CA	Kings, CA	36.3158	-119.637	1915	3	14.4
USC00043747	CA	Kings, CA	36.3158	-119.637	1916	3	13.5
USC00043747	CA	Kings, CA	36.3158	-119.637	1917	3	8.4
USC00043747	CA	Kings, CA	36.3158	-119.637	1918	3	13.4
USC00043747	CA	Kings, CA	36.3158	-119.637	1919	3	9.9
USC00043747	CA	Kings, CA	36.3158	-119.637	1920	3	11.1
USC00043747	CA	Kings, CA	36.3158	-119.637	1921	3	14.1
USC00043747	CA	Kings, CA	36.3158	-119.637	1922	3	8.6
USC00043747	CA	Kings, CA	36.3158	-119.637	1923	3	13.5
USC00043747	CA	Kings, CA	36.3158	-119.637	1924	3	12.1
USC00043747	CA	Kings, CA	36.3158	-119.637	1925	3	13.3
USC00043747	CA	Kings, CA	36.3158	-119.637	1926	3	15.4
USC00043747	CA	Kings, CA	36.3158	-119.637	1927	3	12.1
USC00043747	CA	Kings, CA	36.3158	-119.637	1928	3	14.8
USC00043747	CA	Kings, CA	36.3158	-119.637	1929	3	12.5
USC00043747	CA	Kings, CA	36.3158	-119.637	1930	3	13.7
USC00043747	CA	Kings, CA	36.3158	-119.637	1931	3	14.6
USC00043747	CA	Kings, CA	36.3158	-119.637	1932	3	13.9
USC00043747	CA	Kings, CA	36.3158	-119.637	1933	3	13.3
USC00043747	CA	Kings, CA	36.3158	-119.637	1934	3	17.5
USC00043747	CA	Kings, CA	36.3158	-119.637	1935	3	9.9
USC00043747	CA	Kings, CA	36.3158	-119.637	1936	3	14.1
USC00043747	CA	Kings, CA	36.3158	-119.637	1937	3	13
USC00043747	CA	Kings, CA	36.3158	-119.637	1938	3	10.6
USC00043747	CA	Kings, CA	36.3158	-119.637	1939	3	12.2
USC00043747	CA	Kings, CA	36.3158	-119.637	1940	3	13.3
USC00043747	CA	Kings, CA	36.3158	-119.637	1941	3	13.3
USC00043747	CA	Kings, CA	36.3158	-119.637	1942	3	11.5
USC00043747	CA	Kings, CA	36.3158	-119.637	1943	3	13.1
USC00043747	CA	Kings, CA	36.3158	-119.637	1944	3	12
USC00043747	CA	Kings, CA	36.3158	-119.637	1945	3	10.4
USC00043747	CA	Kings, CA	36.3158	-119.637	1946	3	12.9
USC00043747	CA	Kings, CA	36.3158	-119.637	1947	3	14.8
USC00043747	CA	Kings, CA	36.3158	-119.637	1948	3	10.4
USC00043747	CA	Kings, CA	36.3158	-119.637	1949	3	11.9
USC00043747	CA	Kings, CA	36.3158	-119.637	1950	3	11.8
USC00043747	CA	Kings, CA	36.3158	-119.637	1951	3	11.9
USC00043747	CA	Kings, CA	36.3158	-119.637	1952	3	9.8
USC00043747	CA	Kings, CA	36.3158	-119.637	1953	3	12.2
USC00043747	CA	Kings, CA	36.3158	-119.637	1954	3	11.3
USC00043747	CA	Kings, CA	36.3158	-119.637	1955	3	11.7
USC00043747	CA	Kings, CA	36.3158	-119.637	1956	3	12.6
USC00043747	CA	Kings, CA	36.3158	-119.637	1957	3	13.6
USC00043747	CA	Kings, CA	36.3158	-119.637	1958	3	11.2
USC00043747	CA	Kings, CA	36.3158	-119.637	1959	3	14.6
USC00043747	CA	Kings, CA	36.3158	-119.637	1960	3	14.4
USC00043747	CA	Kings, CA	36.3158	-119.637	1961	3	12.3
USC00043747	CA	Kings, CA	36.3158	-119.637	1962	3	10.9
USC00043747	CA	Kings, CA	36.3158	-119.637	1963	3	11.8
USC00043747	CA	Kings, CA	36.3158	-119.637	1964	3	11.1
USC00043747	CA	Kings, CA	36.3158	-119.637	1965	3	13.4
USC00043747	CA	Kings, CA	36.3158	-119.637	1966	3	13.7
USC00043747	CA	Kings, CA	36.3158	-119.637	1967	3	12.1
USC00043747	CA	Kings, CA	36.3158	-119.637	1968	3	13.7
USC00043747	CA	Kings, CA	36.3158	-119.637	1969	3	11.8
USC00043747	CA	Kings, CA	36.3158	-119.637	1970	3	12.9
USC00043747	CA	Kings, CA	36.3158	-119.637	1971	3	12.2
USC00043747	CA	Kings, CA	36.3158	-119.637	1972	3	15.7
USC00043747	CA	Kings, CA	36.3158	-119.637	1973	3	9.6
USC00043747	CA	Kings, CA	36.3158	-119.637	1975	3	10.9
USC00043747	CA	Kings, CA	36.3158	-119.637	1976	3	11.7
USC00043747	CA	Kings, CA	36.3158	-119.637	1977	3	10.1
USC00043747	CA	Kings, CA	36.3158	-119.637	1978	3	14.7
USC00043747	CA	Kings, CA	36.3158	-119.637	1979	3	12.7
USC00043747	CA	Kings, CA	36.3158	-119.637	1980	3	10.9
USC00043747	CA	Kings, CA	36.3158	-119.637	1981	3	12.3
USC00043747	CA	Kings, CA	36.3158	-119.637	1982	3	11.1
USC00043747	CA	Kings, CA	36.3158	-119.637	1983	3	12.9
USC00043747	CA	Kings, CA	36.3158	-119.637	1984	3	14.5
USC00043747	CA	Kings, CA	36.3158	-119.637	1985	3	11.3
USC00043747	CA	Kings, CA	36.3158	-119.637	1986	3	15.1
USC00043747	CA	Kings, CA	36.3158	-119.637	1987	3	12.6
USC00043747	CA	Kings, CA	36.3158	-119.637	1988	3	13.5
USC00043747	CA	Kings, CA	36.3158	-119.637	1989	3	13.9
USC00043747	CA	Kings, CA	36.3158	-119.637	1990	3	13.6
USC00043747	CA	Kings, CA	36.3158	-119.637	1991	3	9.5
USC00043747	CA	Kings, CA	36.3158	-119.637	1992	3	14.3
USC00043747	CA	Kings, CA	36.3158	-119.637	1993	3	14.9
USC00043747	CA	Kings, CA	36.3158	-119.637	1994	3	14.6
USC00043747	CA	Kings, CA	36.3158	-119.637	1995	3	13
USC00043747	CA	Kings, CA	36.3158	-119.637	1996	3	13.9
USC00043747	CA	Kings, CA	36.3158	-119.637	1997	3	15.3
USC00043747	CA	Kings, CA	36.3158	-119.637	1998	3	13.1
USC00043747	CA	Kings, CA	36.3158	-119.637	1999	3	11.9
USC00043747	CA	Kings, CA	36.3158	-119.637	2000	3	13.3
USC00043747	CA	Kings, CA	36.3158	-119.637	2001	3	15.2
USC00043747	CA	Kings, CA	36.3158	-119.637	2002	3	12.8
USC00043747	CA	Kings, CA	36.3158	-119.637	2003	3	14.2
USC00043747	CA	Kings, CA	36.3158	-119.637	2004	3	16.4
USC00043747	CA	Kings, CA	36.3158	-119.637	2005	3	13.6
USC00043747	CA	Kings, CA	36.3158	-119.637	2006	3	9.5
USC00043747	CA	Kings, CA	36.3158	-119.637	2007	3	14.4
USC00043747	CA	Kings, CA	36.3158	-119.637	2008	3	12.4
USC00043747	CA	Kings, CA	36.3158	-119.637	2009	3	12.9
USC00043747	CA	Kings, CA	36.3158	-119.637	2010	3	11.9
USC00043747	CA	Kings, CA	36.3158	-119.637	2011	3	12.1
USC00043747	CA	Kings, CA	36.3158	-119.637	2012	3	12.6
USC00043747	CA	Kings, CA	36.3158	-119.637	2013	3	15
USC00043747	CA	Kings, CA	36.3158	-119.637	2014	3	15.6
USC00043747	CA	Kings, CA	36.3158	-119.637	2015	3	17.5
USC00043747	CA	Kings, CA	36.3158	-119.637	2016	3	15
USC00043747	CA	Kings, CA	36.3158	-119.637	2017	3	14.6
USC00043747	CA	Kings, CA	36.3158	-119.637	2018	3	12.9
USC00043747	CA	Kings, CA	36.3158	-119.637	2019	3	14.1
USC00043747	CA	Kings, CA	36.3158	-119.637	2020	3	13.5
USC00043747	CA	Kings, CA	36.3158	-119.637	2021	3	12.5
USC00044223	CA	Imperial, CA	32.8488	-115.567	1902	3	16.4
USC00044223	CA	Imperial, CA	32.8488	-115.567	1903	3	20.7
USC00044223	CA	Imperial, CA	32.8488	-115.567	1904	3	20.5
USC00044223	CA	Imperial, CA	32.8488	-115.567	1905	3	18.2
USC00044223	CA	Imperial, CA	32.8488	-115.567	1906	3	16.6
USC00044223	CA	Imperial, CA	32.8488	-115.567	1907	3	16.6
USC00044223	CA	Imperial, CA	32.8488	-115.567	1908	3	17.3
USC00044223	CA	Imperial, CA	32.8488	-115.567	1911	3	19.1
USC00044223	CA	Imperial, CA	32.8488	-115.567	1926	3	19.3
USC00044223	CA	Imperial, CA	32.8488	-115.567	1927	3	16.8
USC00044223	CA	Imperial, CA	32.8488	-115.567	1928	3	18.8
USC00044223	CA	Imperial, CA	32.8488	-115.567	1929	3	16.6
USC00044223	CA	Imperial, CA	32.8488	-115.567	1930	3	16.9
USC00044223	CA	Imperial, CA	32.8488	-115.567	1931	3	18
USC00044223	CA	Imperial, CA	32.8488	-115.567	1932	3	17.7
USC00044223	CA	Imperial, CA	32.8488	-115.567	1933	3	17.4
USC00044223	CA	Imperial, CA	32.8488	-115.567	1936	3	19.5
USC00044223	CA	Imperial, CA	32.8488	-115.567	1937	3	16.3
USC00044223	CA	Imperial, CA	32.8488	-115.567	1938	3	16.2
USC00044223	CA	Imperial, CA	32.8488	-115.567	1939	3	17.4
USC00044223	CA	Imperial, CA	32.8488	-115.567	1940	3	19.3
USC00044223	CA	Imperial, CA	32.8488	-115.567	1941	3	17.7
USC00044223	CA	Imperial, CA	32.8488	-115.567	1942	3	17
USC00044223	CA	Imperial, CA	32.8488	-115.567	1943	3	19.5
USC00044223	CA	Imperial, CA	32.8488	-115.567	1944	3	16.3
USC00044223	CA	Imperial, CA	32.8488	-115.567	1945	3	15.7
USC00044223	CA	Imperial, CA	32.8488	-115.567	1946	3	16.9
USC00044223	CA	Imperial, CA	32.8488	-115.567	1947	3	18.3
USC00044223	CA	Imperial, CA	32.8488	-115.567	1948	3	15.1
USC00044223	CA	Imperial, CA	32.8488	-115.567	1949	3	16.4
USC00044223	CA	Imperial, CA	32.8488	-115.567	1950	3	18.3
USC00044223	CA	Imperial, CA	32.8488	-115.567	1951	3	16.9
USC00044223	CA	Imperial, CA	32.8488	-115.567	1952	3	15.2
USC00044223	CA	Imperial, CA	32.8488	-115.567	1953	3	17.5
USC00044223	CA	Imperial, CA	32.8488	-115.567	1954	3	16.6
USC00044223	CA	Imperial, CA	32.8488	-115.567	1955	3	17.6
USC00044223	CA	Imperial, CA	32.8488	-115.567	1956	3	18.3
USC00044223	CA	Imperial, CA	32.8488	-115.567	1957	3	18.3
USC00044223	CA	Imperial, CA	32.8488	-115.567	1958	3	16
USC00044223	CA	Imperial, CA	32.8488	-115.567	1959	3	19.4
USC00044223	CA	Imperial, CA	32.8488	-115.567	1960	3	19.9
USC00044223	CA	Imperial, CA	32.8488	-115.567	1961	3	17.9
USC00044223	CA	Imperial, CA	32.8488	-115.567	1962	3	15.4
USC00044223	CA	Imperial, CA	32.8488	-115.567	1963	3	17
USC00044223	CA	Imperial, CA	32.8488	-115.567	1964	3	16.4
USC00044223	CA	Imperial, CA	32.8488	-115.567	1965	3	16.7
USC00044223	CA	Imperial, CA	32.8488	-115.567	1966	3	18.7
USC00044223	CA	Imperial, CA	32.8488	-115.567	1967	3	18.9
USC00044223	CA	Imperial, CA	32.8488	-115.567	1968	3	18.9
USC00044223	CA	Imperial, CA	32.8488	-115.567	1969	3	17.4
USC00044223	CA	Imperial, CA	32.8488	-115.567	1970	3	17.8
USC00044223	CA	Imperial, CA	32.8488	-115.567	1971	3	18.2
USC00044223	CA	Imperial, CA	32.8488	-115.567	1972	3	21.6
USC00044223	CA	Imperial, CA	32.8488	-115.567	1973	3	16
USC00044223	CA	Imperial, CA	32.8488	-115.567	1974	3	18.7
USC00044223	CA	Imperial, CA	32.8488	-115.567	1975	3	16.4
USC00044223	CA	Imperial, CA	32.8488	-115.567	1976	3	17.2
USC00044223	CA	Imperial, CA	32.8488	-115.567	1977	3	16
USC00044223	CA	Imperial, CA	32.8488	-115.567	1978	3	19.8
USC00044223	CA	Imperial, CA	32.8488	-115.567	1979	3	17.9
USC00044223	CA	Imperial, CA	32.8488	-115.567	1980	3	17.4
USC00044223	CA	Imperial, CA	32.8488	-115.567	1981	3	17.9
USC00044223	CA	Imperial, CA	32.8488	-115.567	1982	3	17.4
USC00044223	CA	Imperial, CA	32.8488	-115.567	1983	3	18.4
USC00044223	CA	Imperial, CA	32.8488	-115.567	1984	3	19.3
USC00044223	CA	Imperial, CA	32.8488	-115.567	1985	3	17.5
USC00044223	CA	Imperial, CA	32.8488	-115.567	1986	3	20.8
USC00044223	CA	Imperial, CA	32.8488	-115.567	1987	3	17.9
USC00044223	CA	Imperial, CA	32.8488	-115.567	1988	3	19.1
USC00044223	CA	Imperial, CA	32.8488	-115.567	1989	3	20.4
USC00044223	CA	Imperial, CA	32.8488	-115.567	1990	3	19.1
USC00044223	CA	Imperial, CA	32.8488	-115.567	1991	3	15.6
USC00044223	CA	Imperial, CA	32.8488	-115.567	1992	3	17.7
USC00044223	CA	Imperial, CA	32.8488	-115.567	1993	3	19.7
USC00044223	CA	Imperial, CA	32.8488	-115.567	1994	3	19.4
USC00044223	CA	Imperial, CA	32.8488	-115.567	1995	3	18.2
USC00044223	CA	Imperial, CA	32.8488	-115.567	1996	3	19
USC00044223	CA	Imperial, CA	32.8488	-115.567	1997	3	19.2
USC00044223	CA	Imperial, CA	32.8488	-115.567	1998	3	16.9
USC00044223	CA	Imperial, CA	32.8488	-115.567	1999	3	16.6
USC00044223	CA	Imperial, CA	32.8488	-115.567	2000	3	18.1
USC00044223	CA	Imperial, CA	32.8488	-115.567	2001	3	19.4
USC00044223	CA	Imperial, CA	32.8488	-115.567	2002	3	17.6
USC00044223	CA	Imperial, CA	32.8488	-115.567	2003	3	19.5
USC00044223	CA	Imperial, CA	32.8488	-115.567	2004	3	22.6
USC00044223	CA	Imperial, CA	32.8488	-115.567	2005	3	18.8
USC00044223	CA	Imperial, CA	32.8488	-115.567	2006	3	17.3
USC00044223	CA	Imperial, CA	32.8488	-115.567	2007	3	20.3
USC00044223	CA	Imperial, CA	32.8488	-115.567	2008	3	18.6
USC00044223	CA	Imperial, CA	32.8488	-115.567	2009	3	18.3
USC00044223	CA	Imperial, CA	32.8488	-115.567	2010	3	17.5
USC00044223	CA	Imperial, CA	32.8488	-115.567	2011	3	18.2
USC00044223	CA	Imperial, CA	32.8488	-115.567	2012	3	16
USC00044223	CA	Imperial, CA	32.8488	-115.567	2013	3	21.1
USC00044223	CA	Imperial, CA	32.8488	-115.567	2014	3	21.2
USC00044223	CA	Imperial, CA	32.8488	-115.567	2015	3	21.9
USC00044223	CA	Imperial, CA	32.8488	-115.567	2018	3	18.5
USC00044223	CA	Imperial, CA	32.8488	-115.567	2019	3	17.7
USC00044223	CA	Imperial, CA	32.8488	-115.567	2020	3	17.6
USC00044227	CA	Imperial, CA	32.9667	-115.183	1995	3	19.4
USC00044227	CA	Imperial, CA	32.9667	-115.183	1996	3	19.8
USC00044227	CA	Imperial, CA	32.9667	-115.183	1997	3	21.5
USC00044259	CA	Riverside, CA	33.7086	-116.215	1894	3	19.1
USC00044259	CA	Riverside, CA	33.7086	-116.215	1906	3	17.8
USC00044259	CA	Riverside, CA	33.7086	-116.215	1907	3	16.7
USC00044259	CA	Riverside, CA	33.7086	-116.215	1908	3	18.9
USC00044259	CA	Riverside, CA	33.7086	-116.215	1909	3	16.6
USC00044259	CA	Riverside, CA	33.7086	-116.215	1910	3	20.5
USC00044259	CA	Riverside, CA	33.7086	-116.215	1911	3	19.7
USC00044259	CA	Riverside, CA	33.7086	-116.215	1912	3	15.8
USC00044259	CA	Riverside, CA	33.7086	-116.215	1913	3	16.3
USC00044259	CA	Riverside, CA	33.7086	-116.215	1914	3	20.5
USC00044259	CA	Riverside, CA	33.7086	-116.215	1915	3	18.3
USC00044259	CA	Riverside, CA	33.7086	-116.215	1916	3	21.3
USC00044259	CA	Riverside, CA	33.7086	-116.215	1917	3	15.8
USC00044259	CA	Riverside, CA	33.7086	-116.215	1918	3	18.5
USC00044259	CA	Riverside, CA	33.7086	-116.215	1919	3	16.3
USC00044259	CA	Riverside, CA	33.7086	-116.215	1920	3	16.6
USC00044259	CA	Riverside, CA	33.7086	-116.215	1921	3	20
USC00044259	CA	Riverside, CA	33.7086	-116.215	1922	3	16.2
USC00044259	CA	Riverside, CA	33.7086	-116.215	1923	3	17.7
USC00044259	CA	Riverside, CA	33.7086	-116.215	1924	3	16.3
USC00044259	CA	Riverside, CA	33.7086	-116.215	1926	3	20.5
USC00044259	CA	Riverside, CA	33.7086	-116.215	1927	3	16.6
USC00044259	CA	Riverside, CA	33.7086	-116.215	1928	3	19.2
USC00044259	CA	Riverside, CA	33.7086	-116.215	1929	3	18.5
USC00044259	CA	Riverside, CA	33.7086	-116.215	1930	3	18.9
USC00044259	CA	Riverside, CA	33.7086	-116.215	1931	3	18.9
USC00044259	CA	Riverside, CA	33.7086	-116.215	1932	3	19.4
USC00044259	CA	Riverside, CA	33.7086	-116.215	1933	3	19.1
USC00044259	CA	Riverside, CA	33.7086	-116.215	1934	3	24.4
USC00044259	CA	Riverside, CA	33.7086	-116.215	1935	3	16.3
USC00044259	CA	Riverside, CA	33.7086	-116.215	1936	3	20.1
USC00044259	CA	Riverside, CA	33.7086	-116.215	1937	3	17.9
USC00044259	CA	Riverside, CA	33.7086	-116.215	1938	3	16.1
USC00044259	CA	Riverside, CA	33.7086	-116.215	1939	3	18.4
USC00044259	CA	Riverside, CA	33.7086	-116.215	1940	3	19.9
USC00044259	CA	Riverside, CA	33.7086	-116.215	1941	3	17.3
USC00044259	CA	Riverside, CA	33.7086	-116.215	1942	3	16.9
USC00044259	CA	Riverside, CA	33.7086	-116.215	1943	3	19.3
USC00044259	CA	Riverside, CA	33.7086	-116.215	1944	3	16.2
USC00044259	CA	Riverside, CA	33.7086	-116.215	1945	3	15.5
USC00044259	CA	Riverside, CA	33.7086	-116.215	1946	3	16.6
USC00044259	CA	Riverside, CA	33.7086	-116.215	1947	3	19.4
USC00044259	CA	Riverside, CA	33.7086	-116.215	1948	3	15.3
USC00044259	CA	Riverside, CA	33.7086	-116.215	1949	3	16.9
USC00044259	CA	Riverside, CA	33.7086	-116.215	1950	3	19.2
USC00044259	CA	Riverside, CA	33.7086	-116.215	1951	3	16.5
USC00044259	CA	Riverside, CA	33.7086	-116.215	1952	3	14.8
USC00044259	CA	Riverside, CA	33.7086	-116.215	1953	3	18.2
USC00044259	CA	Riverside, CA	33.7086	-116.215	1954	3	16.5
USC00044259	CA	Riverside, CA	33.7086	-116.215	1955	3	18
USC00044259	CA	Riverside, CA	33.7086	-116.215	1956	3	18.3
USC00044259	CA	Riverside, CA	33.7086	-116.215	1957	3	18.7
USC00044259	CA	Riverside, CA	33.7086	-116.215	1958	3	15.7
USC00044259	CA	Riverside, CA	33.7086	-116.215	1959	3	20.6
USC00044259	CA	Riverside, CA	33.7086	-116.215	1960	3	20.6
USC00044259	CA	Riverside, CA	33.7086	-116.215	1961	3	18.9
USC00044259	CA	Riverside, CA	33.7086	-116.215	1962	3	15.4
USC00044259	CA	Riverside, CA	33.7086	-116.215	1963	3	17.4
USC00044259	CA	Riverside, CA	33.7086	-116.215	1964	3	15.6
USC00044259	CA	Riverside, CA	33.7086	-116.215	1965	3	16.6
USC00044259	CA	Riverside, CA	33.7086	-116.215	1966	3	18.6
USC00044259	CA	Riverside, CA	33.7086	-116.215	1967	3	18.6
USC00044259	CA	Riverside, CA	33.7086	-116.215	1968	3	19.2
USC00044259	CA	Riverside, CA	33.7086	-116.215	1969	3	18.4
USC00044259	CA	Riverside, CA	33.7086	-116.215	1970	3	18.2
USC00044259	CA	Riverside, CA	33.7086	-116.215	1971	3	18.8
USC00044259	CA	Riverside, CA	33.7086	-116.215	1972	3	22.6
USC00044259	CA	Riverside, CA	33.7086	-116.215	1973	3	15.9
USC00044259	CA	Riverside, CA	33.7086	-116.215	1974	3	18.9
USC00044259	CA	Riverside, CA	33.7086	-116.215	1975	3	16.8
USC00044259	CA	Riverside, CA	33.7086	-116.215	1976	3	17.6
USC00044259	CA	Riverside, CA	33.7086	-116.215	1977	3	16.1
USC00044259	CA	Riverside, CA	33.7086	-116.215	1978	3	19.1
USC00044259	CA	Riverside, CA	33.7086	-116.215	1979	3	17.6
USC00044259	CA	Riverside, CA	33.7086	-116.215	1980	3	17
USC00044259	CA	Riverside, CA	33.7086	-116.215	1981	3	18.2
USC00044259	CA	Riverside, CA	33.7086	-116.215	1982	3	17.7
USC00044259	CA	Riverside, CA	33.7086	-116.215	1986	3	21.5
USC00044259	CA	Riverside, CA	33.7086	-116.215	1987	3	18.4
USC00044259	CA	Riverside, CA	33.7086	-116.215	1988	3	20.2
USC00044259	CA	Riverside, CA	33.7086	-116.215	1989	3	20.9
USC00044259	CA	Riverside, CA	33.7086	-116.215	1990	3	19.9
USC00044259	CA	Riverside, CA	33.7086	-116.215	1991	3	15.8
USC00044259	CA	Riverside, CA	33.7086	-116.215	1993	3	20.3
USC00044259	CA	Riverside, CA	33.7086	-116.215	1994	3	21.1
USC00044259	CA	Riverside, CA	33.7086	-116.215	1995	3	19.3
USC00044259	CA	Riverside, CA	33.7086	-116.215	1996	3	21
USC00044259	CA	Riverside, CA	33.7086	-116.215	1997	3	21.9
USC00044259	CA	Riverside, CA	33.7086	-116.215	1999	3	18.6
USC00044259	CA	Riverside, CA	33.7086	-116.215	2000	3	18.5
USC00044259	CA	Riverside, CA	33.7086	-116.215	2003	3	20.2
USC00044259	CA	Riverside, CA	33.7086	-116.215	2004	3	24.5
USC00044259	CA	Riverside, CA	33.7086	-116.215	2009	3	21
USC00044259	CA	Riverside, CA	33.7086	-116.215	2010	3	19.9
USC00044259	CA	Riverside, CA	33.7086	-116.215	2011	3	19.2
USC00044259	CA	Riverside, CA	33.7086	-116.215	2012	3	18.7
USC00044259	CA	Riverside, CA	33.7086	-116.215	2013	3	22.8
USC00044259	CA	Riverside, CA	33.7086	-116.215	2014	3	22
USC00044259	CA	Riverside, CA	33.7086	-116.215	2015	3	23.6
USC00044259	CA	Riverside, CA	33.7086	-116.215	2016	3	22.2
USC00044259	CA	Riverside, CA	33.7086	-116.215	2017	3	23
USC00044259	CA	Riverside, CA	33.7086	-116.215	2018	3	20.3
USC00044259	CA	Riverside, CA	33.7086	-116.215	2019	3	20
USC00044259	CA	Riverside, CA	33.7086	-116.215	2020	3	17.9
USC00044259	CA	Riverside, CA	33.7086	-116.215	2021	3	18.7
USC00044520	CA	Kern, CA	35.4667	-118.783	1908	3	14.9
USC00044520	CA	Kern, CA	35.4667	-118.783	1909	3	13.1
USC00044520	CA	Kern, CA	35.4667	-118.783	1910	3	17.1
USC00044520	CA	Kern, CA	35.4667	-118.783	1911	3	15
USC00044520	CA	Kern, CA	35.4667	-118.783	1912	3	12.3
USC00044520	CA	Kern, CA	35.4667	-118.783	1913	3	13.5
USC00044520	CA	Kern, CA	35.4667	-118.783	1914	3	16.2
USC00044520	CA	Kern, CA	35.4667	-118.783	1915	3	15.9
USC00044520	CA	Kern, CA	35.4667	-118.783	1916	3	15.1
USC00044520	CA	Kern, CA	35.4667	-118.783	1917	3	10.5
USC00044520	CA	Kern, CA	35.4667	-118.783	1918	3	13.4
USC00044520	CA	Kern, CA	35.4667	-118.783	1919	3	12.9
USC00044520	CA	Kern, CA	35.4667	-118.783	1920	3	12.6
USC00044520	CA	Kern, CA	35.4667	-118.783	1921	3	15.4
USC00044520	CA	Kern, CA	35.4667	-118.783	1922	3	11.3
USC00044520	CA	Kern, CA	35.4667	-118.783	1923	3	15.8
USC00044520	CA	Kern, CA	35.4667	-118.783	1924	3	12.9
USC00044520	CA	Kern, CA	35.4667	-118.783	1925	3	15.7
USC00044520	CA	Kern, CA	35.4667	-118.783	1926	3	17.8
USC00044520	CA	Kern, CA	35.4667	-118.783	1927	3	12.9
USC00044520	CA	Kern, CA	35.4667	-118.783	1928	3	16.9
USC00044520	CA	Kern, CA	35.4667	-118.783	1929	3	14.7
USC00044520	CA	Kern, CA	35.4667	-118.783	1930	3	16
USC00044520	CA	Kern, CA	35.4667	-118.783	1931	3	16.7
USC00044520	CA	Kern, CA	35.4667	-118.783	1932	3	15.7
USC00044520	CA	Kern, CA	35.4667	-118.783	1933	3	14.9
USC00044520	CA	Kern, CA	35.4667	-118.783	1934	3	20.6
USC00044520	CA	Kern, CA	35.4667	-118.783	1935	3	11.9
USC00044520	CA	Kern, CA	35.4667	-118.783	1936	3	16.4
USC00044520	CA	Kern, CA	35.4667	-118.783	1937	3	14.4
USC00044520	CA	Kern, CA	35.4667	-118.783	1938	3	12.1
USC00044520	CA	Kern, CA	35.4667	-118.783	1939	3	14
USC00044520	CA	Kern, CA	35.4667	-118.783	1940	3	15.9
USC00044520	CA	Kern, CA	35.4667	-118.783	1941	3	15
USC00044520	CA	Kern, CA	35.4667	-118.783	1942	3	15.1
USC00044520	CA	Kern, CA	35.4667	-118.783	1943	3	14.3
USC00044520	CA	Kern, CA	35.4667	-118.783	1944	3	14.3
USC00044520	CA	Kern, CA	35.4667	-118.783	1945	3	11.5
USC00044520	CA	Kern, CA	35.4667	-118.783	1946	3	14
USC00044520	CA	Kern, CA	35.4667	-118.783	1947	3	16.7
USC00044520	CA	Kern, CA	35.4667	-118.783	1948	3	13
USC00044520	CA	Kern, CA	35.4667	-118.783	1949	3	13.3
USC00044520	CA	Kern, CA	35.4667	-118.783	1950	3	14
USC00044520	CA	Kern, CA	35.4667	-118.783	1951	3	15.3
USC00044520	CA	Kern, CA	35.4667	-118.783	1952	3	11.3
USC00044520	CA	Kern, CA	35.4667	-118.783	1953	3	14.7
USC00044520	CA	Kern, CA	35.4667	-118.783	1954	3	13.6
USC00044520	CA	Kern, CA	35.4667	-118.783	1955	3	15
USC00044520	CA	Kern, CA	35.4667	-118.783	1956	3	15.3
USC00044520	CA	Kern, CA	35.4667	-118.783	1957	3	15
USC00044520	CA	Kern, CA	35.4667	-118.783	1958	3	12.3
USC00044520	CA	Kern, CA	35.4667	-118.783	1959	3	17.7
USC00044520	CA	Kern, CA	35.4667	-118.783	1960	3	16.4
USC00044520	CA	Kern, CA	35.4667	-118.783	1961	3	14.1
USC00044520	CA	Kern, CA	35.4667	-118.783	1962	3	12.6
USC00044520	CA	Kern, CA	35.4667	-118.783	1963	3	14.2
USC00044520	CA	Kern, CA	35.4667	-118.783	1964	3	13.4
USC00044520	CA	Kern, CA	35.4667	-118.783	1965	3	14.9
USC00044520	CA	Kern, CA	35.4667	-118.783	1966	3	15.6
USC00044520	CA	Kern, CA	35.4667	-118.783	1967	3	14.3
USC00044520	CA	Kern, CA	35.4667	-118.783	1968	3	15.8
USC00044520	CA	Kern, CA	35.4667	-118.783	1969	3	13.5
USC00044520	CA	Kern, CA	35.4667	-118.783	1970	3	14.8
USC00044520	CA	Kern, CA	35.4667	-118.783	1971	3	14.7
USC00044520	CA	Kern, CA	35.4667	-118.783	1972	3	18.4
USC00044520	CA	Kern, CA	35.4667	-118.783	1973	3	11.2
USC00044520	CA	Kern, CA	35.4667	-118.783	1974	3	14.5
USC00044520	CA	Kern, CA	35.4667	-118.783	1975	3	13.3
USC00044520	CA	Kern, CA	35.4667	-118.783	1976	3	14.7
USC00044520	CA	Kern, CA	35.4667	-118.783	1977	3	12.9
USC00044520	CA	Kern, CA	35.4667	-118.783	1979	3	14.3
USC00044520	CA	Kern, CA	35.4667	-118.783	1984	3	18.6
USC00044534	CA	Kings, CA	36.0067	-119.96	1955	3	13.2
USC00044534	CA	Kings, CA	36.0067	-119.96	1956	3	13.5
USC00044534	CA	Kings, CA	36.0067	-119.96	1957	3	13.6
USC00044534	CA	Kings, CA	36.0067	-119.96	1958	3	11.3
USC00044534	CA	Kings, CA	36.0067	-119.96	1959	3	15.4
USC00044534	CA	Kings, CA	36.0067	-119.96	1960	3	15
USC00044534	CA	Kings, CA	36.0067	-119.96	1961	3	13.2
USC00044534	CA	Kings, CA	36.0067	-119.96	1962	3	11.8
USC00044534	CA	Kings, CA	36.0067	-119.96	1963	3	12.9
USC00044534	CA	Kings, CA	36.0067	-119.96	1964	3	12.4
USC00044534	CA	Kings, CA	36.0067	-119.96	1965	3	13.9
USC00044534	CA	Kings, CA	36.0067	-119.96	1966	3	13.2
USC00044534	CA	Kings, CA	36.0067	-119.96	1968	3	13.6
USC00044534	CA	Kings, CA	36.0067	-119.96	1969	3	12.2
USC00044534	CA	Kings, CA	36.0067	-119.96	1970	3	13.1
USC00044534	CA	Kings, CA	36.0067	-119.96	1971	3	12.5
USC00044534	CA	Kings, CA	36.0067	-119.96	1972	3	16.2
USC00044534	CA	Kings, CA	36.0067	-119.96	1973	3	10.4
USC00044534	CA	Kings, CA	36.0067	-119.96	1974	3	13.3
USC00044534	CA	Kings, CA	36.0067	-119.96	1975	3	11.2
USC00044534	CA	Kings, CA	36.0067	-119.96	2005	3	13.9
USC00044534	CA	Kings, CA	36.0067	-119.96	2006	3	10.1
USC00044534	CA	Kings, CA	36.0067	-119.96	2007	3	15.8
USC00044534	CA	Kings, CA	36.0067	-119.96	2008	3	13.5
USC00044534	CA	Kings, CA	36.0067	-119.96	2009	3	13.1
USC00044534	CA	Kings, CA	36.0067	-119.96	2010	3	12.6
USC00044534	CA	Kings, CA	36.0067	-119.96	2011	3	12
USC00044534	CA	Kings, CA	36.0067	-119.96	2012	3	12.6
USC00044534	CA	Kings, CA	36.0067	-119.96	2013	3	15.2
USC00044534	CA	Kings, CA	36.0067	-119.96	2014	3	15.7
USC00044534	CA	Kings, CA	36.0067	-119.96	2015	3	16.7
USC00044534	CA	Kings, CA	36.0067	-119.96	2016	3	14.6
USC00044534	CA	Kings, CA	36.0067	-119.96	2017	3	13.8
USC00044536	CA	Kings, CA	36.0725	-120.088	1941	3	14.3
USC00044536	CA	Kings, CA	36.0725	-120.088	1942	3	13.1
USC00044536	CA	Kings, CA	36.0725	-120.088	1943	3	13.6
USC00044536	CA	Kings, CA	36.0725	-120.088	1944	3	13.7
USC00044536	CA	Kings, CA	36.0725	-120.088	1945	3	10.9
USC00044536	CA	Kings, CA	36.0725	-120.088	1946	3	12.9
USC00044536	CA	Kings, CA	36.0725	-120.088	1947	3	14.7
USC00044536	CA	Kings, CA	36.0725	-120.088	1948	3	11.7
USC00044536	CA	Kings, CA	36.0725	-120.088	1949	3	11.9
USC00044536	CA	Kings, CA	36.0725	-120.088	1950	3	12.3
USC00044536	CA	Kings, CA	36.0725	-120.088	1951	3	13.8
USC00044536	CA	Kings, CA	36.0725	-120.088	1952	3	11.3
USC00044536	CA	Kings, CA	36.0725	-120.088	1954	3	12.6
USC00044536	CA	Kings, CA	36.0725	-120.088	1955	3	13.8
USC00044536	CA	Kings, CA	36.0725	-120.088	1956	3	13.5
USC00044536	CA	Kings, CA	36.0725	-120.088	1957	3	14.9
USC00044536	CA	Kings, CA	36.0725	-120.088	1958	3	11.9
USC00044536	CA	Kings, CA	36.0725	-120.088	1959	3	16.5
USC00044536	CA	Kings, CA	36.0725	-120.088	1960	3	16.4
USC00044536	CA	Kings, CA	36.0725	-120.088	1961	3	13.9
USC00044536	CA	Kings, CA	36.0725	-120.088	1962	3	12.7
USC00044536	CA	Kings, CA	36.0725	-120.088	1963	3	13
USC00044536	CA	Kings, CA	36.0725	-120.088	1964	3	13.1
USC00044536	CA	Kings, CA	36.0725	-120.088	1965	3	14.4
USC00044536	CA	Kings, CA	36.0725	-120.088	1966	3	15.4
USC00044536	CA	Kings, CA	36.0725	-120.088	1967	3	13.4
USC00044536	CA	Kings, CA	36.0725	-120.088	1968	3	15.3
USC00044536	CA	Kings, CA	36.0725	-120.088	1969	3	13.2
USC00044536	CA	Kings, CA	36.0725	-120.088	1970	3	13.9
USC00044536	CA	Kings, CA	36.0725	-120.088	1971	3	14.1
USC00044536	CA	Kings, CA	36.0725	-120.088	1972	3	17.6
USC00044536	CA	Kings, CA	36.0725	-120.088	1973	3	11
USC00044536	CA	Kings, CA	36.0725	-120.088	1974	3	13.7
USC00044536	CA	Kings, CA	36.0725	-120.088	1975	3	12
USC00044536	CA	Kings, CA	36.0725	-120.088	1976	3	12.9
USC00044536	CA	Kings, CA	36.0725	-120.088	1977	3	12.3
USC00044536	CA	Kings, CA	36.0725	-120.088	1978	3	15.9
USC00044536	CA	Kings, CA	36.0725	-120.088	1979	3	13.8
USC00044555	CA	Monterey, CA	36.2069	-121.138	1927	3	10.4
USC00044555	CA	Monterey, CA	36.2069	-121.138	1928	3	14.3
USC00044555	CA	Monterey, CA	36.2069	-121.138	1929	3	11.7
USC00044555	CA	Monterey, CA	36.2069	-121.138	1930	3	12.2
USC00044555	CA	Monterey, CA	36.2069	-121.138	1931	3	13.3
USC00044555	CA	Monterey, CA	36.2069	-121.138	1932	3	13.9
USC00044555	CA	Monterey, CA	36.2069	-121.138	1933	3	14.6
USC00044555	CA	Monterey, CA	36.2069	-121.138	1934	3	15.9
USC00044555	CA	Monterey, CA	36.2069	-121.138	1935	3	9.3
USC00044555	CA	Monterey, CA	36.2069	-121.138	1936	3	12.5
USC00044555	CA	Monterey, CA	36.2069	-121.138	1937	3	12
USC00044555	CA	Monterey, CA	36.2069	-121.138	1938	3	11
USC00044555	CA	Monterey, CA	36.2069	-121.138	1939	3	11.6
USC00044555	CA	Monterey, CA	36.2069	-121.138	1940	3	13.4
USC00044555	CA	Monterey, CA	36.2069	-121.138	1941	3	13.5
USC00044555	CA	Monterey, CA	36.2069	-121.138	1942	3	11.3
USC00044555	CA	Monterey, CA	36.2069	-121.138	1951	3	11.9
USC00044555	CA	Monterey, CA	36.2069	-121.138	1952	3	10.3
USC00044555	CA	Monterey, CA	36.2069	-121.138	1953	3	11.5
USC00044555	CA	Monterey, CA	36.2069	-121.138	1954	3	11.1
USC00044555	CA	Monterey, CA	36.2069	-121.138	1955	3	12
USC00044555	CA	Monterey, CA	36.2069	-121.138	1956	3	11.4
USC00044555	CA	Monterey, CA	36.2069	-121.138	1957	3	12.7
USC00044555	CA	Monterey, CA	36.2069	-121.138	1958	3	10.9
USC00044555	CA	Monterey, CA	36.2069	-121.138	1959	3	13.8
USC00044555	CA	Monterey, CA	36.2069	-121.138	1960	3	13.7
USC00044555	CA	Monterey, CA	36.2069	-121.138	1961	3	12.4
USC00044555	CA	Monterey, CA	36.2069	-121.138	1962	3	10.9
USC00044555	CA	Monterey, CA	36.2069	-121.138	1963	3	11.6
USC00044555	CA	Monterey, CA	36.2069	-121.138	1964	3	11.1
USC00044555	CA	Monterey, CA	36.2069	-121.138	1965	3	12.1
USC00044555	CA	Monterey, CA	36.2069	-121.138	1966	3	12.8
USC00044555	CA	Monterey, CA	36.2069	-121.138	1967	3	11.8
USC00044555	CA	Monterey, CA	36.2069	-121.138	1968	3	13.5
USC00044555	CA	Monterey, CA	36.2069	-121.138	1969	3	11.8
USC00044555	CA	Monterey, CA	36.2069	-121.138	1970	3	12.7
USC00044555	CA	Monterey, CA	36.2069	-121.138	1971	3	12
USC00044555	CA	Monterey, CA	36.2069	-121.138	1972	3	14.9
USC00044555	CA	Monterey, CA	36.2069	-121.138	1976	3	11.9
USC00044555	CA	Monterey, CA	36.2069	-121.138	1977	3	10.4
USC00044555	CA	Monterey, CA	36.2069	-121.138	1978	3	15.3
USC00044555	CA	Monterey, CA	36.2069	-121.138	1979	3	12.9
USC00044555	CA	Monterey, CA	36.2069	-121.138	1980	3	12.3
USC00044555	CA	Monterey, CA	36.2069	-121.138	1981	3	12.6
USC00044555	CA	Monterey, CA	36.2069	-121.138	1982	3	10.6
USC00044555	CA	Monterey, CA	36.2069	-121.138	1983	3	12.1
USC00044555	CA	Monterey, CA	36.2069	-121.138	1984	3	13.5
USC00044555	CA	Monterey, CA	36.2069	-121.138	1985	3	10.9
USC00044555	CA	Monterey, CA	36.2069	-121.138	1986	3	14.8
USC00044555	CA	Monterey, CA	36.2069	-121.138	1988	3	13.9
USC00044555	CA	Monterey, CA	36.2069	-121.138	1989	3	14.1
USC00044555	CA	Monterey, CA	36.2069	-121.138	1990	3	13.5
USC00044555	CA	Monterey, CA	36.2069	-121.138	1991	3	10.6
USC00044555	CA	Monterey, CA	36.2069	-121.138	1992	3	13.6
USC00044555	CA	Monterey, CA	36.2069	-121.138	1993	3	14.8
USC00044555	CA	Monterey, CA	36.2069	-121.138	1995	3	12.6
USC00044555	CA	Monterey, CA	36.2069	-121.138	1996	3	13.2
USC00044555	CA	Monterey, CA	36.2069	-121.138	1997	3	13.5
USC00044555	CA	Monterey, CA	36.2069	-121.138	1998	3	12.4
USC00044555	CA	Monterey, CA	36.2069	-121.138	1999	3	11.2
USC00044555	CA	Monterey, CA	36.2069	-121.138	2000	3	13.1
USC00044555	CA	Monterey, CA	36.2069	-121.138	2001	3	14.4
USC00044555	CA	Monterey, CA	36.2069	-121.138	2002	3	12.8
USC00044555	CA	Monterey, CA	36.2069	-121.138	2003	3	13.9
USC00044555	CA	Monterey, CA	36.2069	-121.138	2004	3	16.3
USC00044555	CA	Monterey, CA	36.2069	-121.138	2005	3	14.3
USC00044555	CA	Monterey, CA	36.2069	-121.138	2013	3	14.7
USC00044555	CA	Monterey, CA	36.2069	-121.138	2014	3	15.1
USC00044555	CA	Monterey, CA	36.2069	-121.138	2015	3	15.9
USC00044555	CA	Monterey, CA	36.2069	-121.138	2016	3	13.9
USC00044555	CA	Monterey, CA	36.2069	-121.138	2017	3	14.4
USC00044555	CA	Monterey, CA	36.2069	-121.138	2018	3	12.8
USC00044555	CA	Monterey, CA	36.2069	-121.138	2019	3	12.6
USC00044555	CA	Monterey, CA	36.2069	-121.138	2020	3	12.1
USC00044555	CA	Monterey, CA	36.2069	-121.138	2021	3	11.3
USC00044558	CA	Monterey, CA	36.2333	-121.117	1941	3	13.4
USC00044558	CA	Monterey, CA	36.2333	-121.117	1944	3	11.9
USC00044558	CA	Monterey, CA	36.2333	-121.117	1945	3	9.9
USC00044558	CA	Monterey, CA	36.2333	-121.117	1946	3	11.6
USC00044558	CA	Monterey, CA	36.2333	-121.117	1947	3	13.8
USC00044558	CA	Monterey, CA	36.2333	-121.117	1948	3	10.6
USC00044558	CA	Monterey, CA	36.2333	-121.117	1949	3	11.2
USC00044712	CA	Solano, CA	38.492	-122.004	1976	3	11.5
USC00044712	CA	Solano, CA	38.492	-122.004	1977	3	11.1
USC00044712	CA	Solano, CA	38.492	-122.004	1978	3	14.1
USC00044712	CA	Solano, CA	38.492	-122.004	1979	3	12.4
USC00044712	CA	Solano, CA	38.492	-122.004	1980	3	11.5
USC00044712	CA	Solano, CA	38.492	-122.004	1981	3	11.6
USC00044712	CA	Solano, CA	38.492	-122.004	1982	3	10.6
USC00044712	CA	Solano, CA	38.492	-122.004	1983	3	11.4
USC00044712	CA	Solano, CA	38.492	-122.004	1984	3	15
USC00044712	CA	Solano, CA	38.492	-122.004	1985	3	10.9
USC00044712	CA	Solano, CA	38.492	-122.004	1987	3	12.2
USC00044712	CA	Solano, CA	38.492	-122.004	1988	3	13.5
USC00044712	CA	Solano, CA	38.492	-122.004	1989	3	11.9
USC00044712	CA	Solano, CA	38.492	-122.004	1990	3	12.6
USC00044712	CA	Solano, CA	38.492	-122.004	1991	3	9.3
USC00044712	CA	Solano, CA	38.492	-122.004	1992	3	13.1
USC00044712	CA	Solano, CA	38.492	-122.004	1993	3	14.4
USC00044712	CA	Solano, CA	38.492	-122.004	1994	3	13.4
USC00044712	CA	Solano, CA	38.492	-122.004	1995	3	11.6
USC00044712	CA	Solano, CA	38.492	-122.004	1996	3	13.7
USC00044712	CA	Solano, CA	38.492	-122.004	1997	3	15.2
USC00044712	CA	Solano, CA	38.492	-122.004	1998	3	13.1
USC00044712	CA	Solano, CA	38.492	-122.004	1999	3	11.5
USC00044712	CA	Solano, CA	38.492	-122.004	2000	3	13.1
USC00044712	CA	Solano, CA	38.492	-122.004	2001	3	15.1
USC00044712	CA	Solano, CA	38.492	-122.004	2002	3	12.4
USC00044712	CA	Solano, CA	38.492	-122.004	2003	3	14.1
USC00044712	CA	Solano, CA	38.492	-122.004	2004	3	16.5
USC00044712	CA	Solano, CA	38.492	-122.004	2005	3	14.3
USC00044712	CA	Solano, CA	38.492	-122.004	2006	3	10
USC00044712	CA	Solano, CA	38.492	-122.004	2007	3	15.5
USC00044712	CA	Solano, CA	38.492	-122.004	2008	3	13.3
USC00044712	CA	Solano, CA	38.492	-122.004	2010	3	11.9
USC00044712	CA	Solano, CA	38.492	-122.004	2011	3	11.3
USC00044712	CA	Solano, CA	38.492	-122.004	2012	3	11.4
USC00044712	CA	Solano, CA	38.492	-122.004	2013	3	14.2
USC00044712	CA	Solano, CA	38.492	-122.004	2014	3	15
USC00044712	CA	Solano, CA	38.492	-122.004	2015	3	16.2
USC00044712	CA	Solano, CA	38.492	-122.004	2016	3	14.2
USC00044712	CA	Solano, CA	38.492	-122.004	2017	3	14.6
USC00044712	CA	Solano, CA	38.492	-122.004	2018	3	11.7
USC00044712	CA	Solano, CA	38.492	-122.004	2019	3	12.5
USC00044712	CA	Solano, CA	38.492	-122.004	2020	3	12.4
USC00044712	CA	Solano, CA	38.492	-122.004	2021	3	12.7
USC00044881	CA	Mono, CA	37.9567	-119.119	1989	3	6
USC00044881	CA	Mono, CA	37.9567	-119.119	1990	3	5.5
USC00044881	CA	Mono, CA	37.9567	-119.119	1991	3	0.2
USC00044881	CA	Mono, CA	37.9567	-119.119	1992	3	4.8
USC00044881	CA	Mono, CA	37.9567	-119.119	1993	3	3.3
USC00044881	CA	Mono, CA	37.9567	-119.119	1994	3	6
USC00044881	CA	Mono, CA	37.9567	-119.119	1995	3	2.1
USC00044881	CA	Mono, CA	37.9567	-119.119	1996	3	3.6
USC00044881	CA	Mono, CA	37.9567	-119.119	1997	3	7.2
USC00044881	CA	Mono, CA	37.9567	-119.119	1998	3	2.1
USC00044881	CA	Mono, CA	37.9567	-119.119	2000	3	4.5
USC00044881	CA	Mono, CA	37.9567	-119.119	2001	3	5.2
USC00044881	CA	Mono, CA	37.9567	-119.119	2002	3	3.1
USC00044881	CA	Mono, CA	37.9567	-119.119	2003	3	5
USC00044881	CA	Mono, CA	37.9567	-119.119	2004	3	7.3
USC00044881	CA	Mono, CA	37.9567	-119.119	2005	3	2.5
USC00044881	CA	Mono, CA	37.9567	-119.119	2008	3	3.2
USC00044881	CA	Mono, CA	37.9567	-119.119	2009	3	3.4
USC00044881	CA	Mono, CA	37.9567	-119.119	2010	3	2.7
USC00044881	CA	Mono, CA	37.9567	-119.119	2011	3	2.8
USC00044881	CA	Mono, CA	37.9567	-119.119	2012	3	4.3
USC00044881	CA	Mono, CA	37.9567	-119.119	2013	3	6.6
USC00044881	CA	Mono, CA	37.9567	-119.119	2014	3	4.9
USC00044881	CA	Mono, CA	37.9567	-119.119	2015	3	7.8
USC00044881	CA	Mono, CA	37.9567	-119.119	2016	3	6.4
USC00044881	CA	Mono, CA	37.9567	-119.119	2017	3	6.1
USC00044881	CA	Mono, CA	37.9567	-119.119	2018	3	2.3
USC00044881	CA	Mono, CA	37.9567	-119.119	2019	3	2.3
USC00044881	CA	Mono, CA	37.9567	-119.119	2020	3	2.6
USC00044881	CA	Mono, CA	37.9567	-119.119	2021	3	2.8
USC00044884	CA	Merced, CA	37.2333	-120.25	1902	3	10.8
USC00044884	CA	Merced, CA	37.2333	-120.25	1903	3	11.9
USC00044884	CA	Merced, CA	37.2333	-120.25	1904	3	9.4
USC00044884	CA	Merced, CA	37.2333	-120.25	1905	3	11.6
USC00044884	CA	Merced, CA	37.2333	-120.25	1906	3	9.8
USC00044884	CA	Merced, CA	37.2333	-120.25	1907	3	8.5
USC00044884	CA	Merced, CA	37.2333	-120.25	1908	3	10.4
USC00044884	CA	Merced, CA	37.2333	-120.25	1909	3	9.6
USC00044884	CA	Merced, CA	37.2333	-120.25	1910	3	13
USC00044884	CA	Merced, CA	37.2333	-120.25	1911	3	12.7
USC00044884	CA	Merced, CA	37.2333	-120.25	1912	3	10.7
USC00044884	CA	Merced, CA	37.2333	-120.25	1913	3	10.8
USC00044884	CA	Merced, CA	37.2333	-120.25	1914	3	12
USC00044884	CA	Merced, CA	37.2333	-120.25	1915	3	12.8
USC00044884	CA	Merced, CA	37.2333	-120.25	1916	3	11.4
USC00044884	CA	Merced, CA	37.2333	-120.25	1917	3	10.6
USC00044884	CA	Merced, CA	37.2333	-120.25	1918	3	11.8
USC00044884	CA	Merced, CA	37.2333	-120.25	1919	3	9.9
USC00044884	CA	Merced, CA	37.2333	-120.25	1920	3	9.4
USC00044884	CA	Merced, CA	37.2333	-120.25	1922	3	10.3
USC00044884	CA	Merced, CA	37.2333	-120.25	1923	3	11.8
USC00044884	CA	Merced, CA	37.2333	-120.25	1924	3	10.9
USC00044884	CA	Merced, CA	37.2333	-120.25	1925	3	10.1
USC00044884	CA	Merced, CA	37.2333	-120.25	1926	3	13.1
USC00044884	CA	Merced, CA	37.2333	-120.25	1927	3	12.1
USC00044884	CA	Merced, CA	37.2333	-120.25	1928	3	14.2
USC00044884	CA	Merced, CA	37.2333	-120.25	1929	3	11.3
USC00044884	CA	Merced, CA	37.2333	-120.25	1930	3	11.8
USC00044884	CA	Merced, CA	37.2333	-120.25	1931	3	12.2
USC00044884	CA	Merced, CA	37.2333	-120.25	1932	3	13.7
USC00044884	CA	Merced, CA	37.2333	-120.25	1933	3	12.5
USC00044884	CA	Merced, CA	37.2333	-120.25	1934	3	15.6
USC00044884	CA	Merced, CA	37.2333	-120.25	1935	3	10.1
USC00044884	CA	Merced, CA	37.2333	-120.25	1936	3	12
USC00044884	CA	Merced, CA	37.2333	-120.25	1937	3	11.5
USC00044884	CA	Merced, CA	37.2333	-120.25	1938	3	11
USC00044884	CA	Merced, CA	37.2333	-120.25	1939	3	12
USC00044884	CA	Merced, CA	37.2333	-120.25	1940	3	13.2
USC00044884	CA	Merced, CA	37.2333	-120.25	1941	3	13.5
USC00044884	CA	Merced, CA	37.2333	-120.25	1942	3	11.8
USC00044884	CA	Merced, CA	37.2333	-120.25	1943	3	13.1
USC00044884	CA	Merced, CA	37.2333	-120.25	1944	3	11.9
USC00044884	CA	Merced, CA	37.2333	-120.25	1945	3	9.2
USC00044884	CA	Merced, CA	37.2333	-120.25	1946	3	11.5
USC00044884	CA	Merced, CA	37.2333	-120.25	1947	3	13.3
USC00044884	CA	Merced, CA	37.2333	-120.25	1948	3	10.7
USC00044884	CA	Merced, CA	37.2333	-120.25	1949	3	11.7
USC00044884	CA	Merced, CA	37.2333	-120.25	1950	3	11.5
USC00044884	CA	Merced, CA	37.2333	-120.25	1951	3	11.4
USC00044884	CA	Merced, CA	37.2333	-120.25	1952	3	10
USC00044884	CA	Merced, CA	37.2333	-120.25	1953	3	11.4
USC00044884	CA	Merced, CA	37.2333	-120.25	1954	3	11.1
USC00044884	CA	Merced, CA	37.2333	-120.25	1955	3	11.4
USC00044884	CA	Merced, CA	37.2333	-120.25	1956	3	12.1
USC00044884	CA	Merced, CA	37.2333	-120.25	1958	3	10.9
USC00044884	CA	Merced, CA	37.2333	-120.25	1959	3	13.9
USC00044884	CA	Merced, CA	37.2333	-120.25	1960	3	13.6
USC00044884	CA	Merced, CA	37.2333	-120.25	1961	3	12.2
USC00044884	CA	Merced, CA	37.2333	-120.25	1962	3	11.1
USC00044884	CA	Merced, CA	37.2333	-120.25	1963	3	11.5
USC00044884	CA	Merced, CA	37.2333	-120.25	1964	3	11.4
USC00044884	CA	Merced, CA	37.2333	-120.25	1965	3	12.1
USC00044884	CA	Merced, CA	37.2333	-120.25	1966	3	13
USC00044884	CA	Merced, CA	37.2333	-120.25	1967	3	11.7
USC00044884	CA	Merced, CA	37.2333	-120.25	1968	3	13.1
USC00044884	CA	Merced, CA	37.2333	-120.25	1969	3	11.6
USC00044884	CA	Merced, CA	37.2333	-120.25	1970	3	12.2
USC00044884	CA	Merced, CA	37.2333	-120.25	1971	3	11.6
USC00044884	CA	Merced, CA	37.2333	-120.25	1972	3	14.9
USC00044884	CA	Merced, CA	37.2333	-120.25	1973	3	10.2
USC00044884	CA	Merced, CA	37.2333	-120.25	1974	3	12.6
USC00044884	CA	Merced, CA	37.2333	-120.25	1975	3	11.1
USC00044884	CA	Merced, CA	37.2333	-120.25	1976	3	12.1
USC00044884	CA	Merced, CA	37.2333	-120.25	1977	3	10.2
USC00044884	CA	Merced, CA	37.2333	-120.25	1978	3	14.7
USC00044884	CA	Merced, CA	37.2333	-120.25	1979	3	13.2
USC00044884	CA	Merced, CA	37.2333	-120.25	1980	3	11.5
USC00044979	CA	Fresno, CA	36.7833	-120.8	1969	3	10.6
USC00044979	CA	Fresno, CA	36.7833	-120.8	1970	3	12.7
USC00044979	CA	Fresno, CA	36.7833	-120.8	1971	3	11.4
USC00044979	CA	Fresno, CA	36.7833	-120.8	1972	3	15.6
USC00044979	CA	Fresno, CA	36.7833	-120.8	1973	3	10.3
USC00044979	CA	Fresno, CA	36.7833	-120.8	1974	3	12.2
USC00044979	CA	Fresno, CA	36.7833	-120.8	1975	3	11
USC00045080	CA	Los Angeles, CA	33.7833	-118.2	1971	3	14.9
USC00045080	CA	Los Angeles, CA	33.7833	-118.2	1972	3	16.1
USC00045080	CA	Los Angeles, CA	33.7833	-118.2	1973	3	13.8
USC00045082	CA	Los Angeles, CA	33.7611	-118.197	1921	3	14
USC00045082	CA	Los Angeles, CA	33.7611	-118.197	1922	3	12
USC00045082	CA	Los Angeles, CA	33.7611	-118.197	1923	3	13.4
USC00045082	CA	Los Angeles, CA	33.7611	-118.197	1924	3	12.6
USC00045082	CA	Los Angeles, CA	33.7611	-118.197	1925	3	14.1
USC00045082	CA	Los Angeles, CA	33.7611	-118.197	1926	3	16.4
USC00045082	CA	Los Angeles, CA	33.7611	-118.197	1927	3	13.3
USC00045082	CA	Los Angeles, CA	33.7611	-118.197	1928	3	14.7
USC00045082	CA	Los Angeles, CA	33.7611	-118.197	1929	3	12.7
USC00045082	CA	Los Angeles, CA	33.7611	-118.197	1930	3	15
USC00045082	CA	Los Angeles, CA	33.7611	-118.197	1931	3	16.7
USC00045082	CA	Los Angeles, CA	33.7611	-118.197	1932	3	15.1
USC00045082	CA	Los Angeles, CA	33.7611	-118.197	1933	3	13.6
USC00045082	CA	Los Angeles, CA	33.7611	-118.197	1934	3	16.4
USC00045082	CA	Los Angeles, CA	33.7611	-118.197	1935	3	12.2
USC00045082	CA	Los Angeles, CA	33.7611	-118.197	1936	3	14.7
USC00045082	CA	Los Angeles, CA	33.7611	-118.197	1937	3	14.2
USC00045082	CA	Los Angeles, CA	33.7611	-118.197	1938	3	13.6
USC00045082	CA	Los Angeles, CA	33.7611	-118.197	1939	3	13.1
USC00045082	CA	Los Angeles, CA	33.7611	-118.197	1940	3	16
USC00045082	CA	Los Angeles, CA	33.7611	-118.197	1941	3	16
USC00045082	CA	Los Angeles, CA	33.7611	-118.197	1942	3	14.6
USC00045082	CA	Los Angeles, CA	33.7611	-118.197	1944	3	15.2
USC00045082	CA	Los Angeles, CA	33.7611	-118.197	1945	3	12.9
USC00045082	CA	Los Angeles, CA	33.7611	-118.197	1946	3	14.4
USC00045082	CA	Los Angeles, CA	33.7611	-118.197	1947	3	15.8
USC00045082	CA	Los Angeles, CA	33.7611	-118.197	1948	3	13.2
USC00045082	CA	Los Angeles, CA	33.7611	-118.197	1949	3	13.4
USC00045082	CA	Los Angeles, CA	33.7611	-118.197	1950	3	14.3
USC00045082	CA	Los Angeles, CA	33.7611	-118.197	1951	3	14.9
USC00045082	CA	Los Angeles, CA	33.7611	-118.197	1952	3	12.9
USC00045082	CA	Los Angeles, CA	33.7611	-118.197	1953	3	14.4
USC00045082	CA	Los Angeles, CA	33.7611	-118.197	1954	3	13.3
USC00045082	CA	Los Angeles, CA	33.7611	-118.197	1955	3	15.1
USC00045082	CA	Los Angeles, CA	33.7611	-118.197	1956	3	14.7
USC00045082	CA	Los Angeles, CA	33.7611	-118.197	1957	3	14.3
USC00045082	CA	Los Angeles, CA	33.7611	-118.197	1958	3	12.1
USC00045082	CA	Los Angeles, CA	33.7611	-118.197	1959	3	16.6
USC00045082	CA	Los Angeles, CA	33.7611	-118.197	1960	3	15.9
USC00045082	CA	Los Angeles, CA	33.7611	-118.197	1961	3	15.4
USC00045082	CA	Los Angeles, CA	33.7611	-118.197	1962	3	13
USC00045082	CA	Los Angeles, CA	33.7611	-118.197	1963	3	14.4
USC00045082	CA	Los Angeles, CA	33.7611	-118.197	1964	3	14.6
USC00045082	CA	Los Angeles, CA	33.7611	-118.197	1965	3	15
USC00045082	CA	Los Angeles, CA	33.7611	-118.197	1966	3	15.8
USC00045082	CA	Los Angeles, CA	33.7611	-118.197	1967	3	15.3
USC00045082	CA	Los Angeles, CA	33.7611	-118.197	1968	3	16.9
USC00045118	CA	Merced, CA	37.0563	-120.867	1932	3	13.8
USC00045118	CA	Merced, CA	37.0563	-120.867	1934	3	16.8
USC00045118	CA	Merced, CA	37.0563	-120.867	1935	3	9.4
USC00045118	CA	Merced, CA	37.0563	-120.867	1936	3	13.5
USC00045118	CA	Merced, CA	37.0563	-120.867	1937	3	13.1
USC00045118	CA	Merced, CA	37.0563	-120.867	1938	3	11.2
USC00045118	CA	Merced, CA	37.0563	-120.867	1939	3	12.8
USC00045118	CA	Merced, CA	37.0563	-120.867	1940	3	14
USC00045118	CA	Merced, CA	37.0563	-120.867	1941	3	13.4
USC00045118	CA	Merced, CA	37.0563	-120.867	1942	3	11.7
USC00045118	CA	Merced, CA	37.0563	-120.867	1943	3	13.4
USC00045118	CA	Merced, CA	37.0563	-120.867	1946	3	12.4
USC00045118	CA	Merced, CA	37.0563	-120.867	1947	3	14.1
USC00045118	CA	Merced, CA	37.0563	-120.867	1949	3	12.2
USC00045118	CA	Merced, CA	37.0563	-120.867	1950	3	12.5
USC00045118	CA	Merced, CA	37.0563	-120.867	1951	3	12.2
USC00045118	CA	Merced, CA	37.0563	-120.867	1952	3	10.4
USC00045118	CA	Merced, CA	37.0563	-120.867	1953	3	11.7
USC00045118	CA	Merced, CA	37.0563	-120.867	1954	3	10.7
USC00045118	CA	Merced, CA	37.0563	-120.867	1955	3	11.7
USC00045118	CA	Merced, CA	37.0563	-120.867	1956	3	12.5
USC00045118	CA	Merced, CA	37.0563	-120.867	1957	3	13.5
USC00045118	CA	Merced, CA	37.0563	-120.867	1958	3	11.2
USC00045118	CA	Merced, CA	37.0563	-120.867	1959	3	14.7
USC00045118	CA	Merced, CA	37.0563	-120.867	1960	3	14.4
USC00045118	CA	Merced, CA	37.0563	-120.867	1961	3	12.8
USC00045118	CA	Merced, CA	37.0563	-120.867	1962	3	11.6
USC00045118	CA	Merced, CA	37.0563	-120.867	1963	3	12
USC00045118	CA	Merced, CA	37.0563	-120.867	1964	3	11.6
USC00045118	CA	Merced, CA	37.0563	-120.867	1965	3	13.4
USC00045118	CA	Merced, CA	37.0563	-120.867	1966	3	13.8
USC00045118	CA	Merced, CA	37.0563	-120.867	1967	3	12.4
USC00045118	CA	Merced, CA	37.0563	-120.867	1968	3	14.3
USC00045118	CA	Merced, CA	37.0563	-120.867	1969	3	11.5
USC00045118	CA	Merced, CA	37.0563	-120.867	1970	3	12.8
USC00045118	CA	Merced, CA	37.0563	-120.867	1971	3	11.3
USC00045118	CA	Merced, CA	37.0563	-120.867	1972	3	15.3
USC00045118	CA	Merced, CA	37.0563	-120.867	1973	3	11.2
USC00045118	CA	Merced, CA	37.0563	-120.867	1974	3	12.9
USC00045118	CA	Merced, CA	37.0563	-120.867	1975	3	11.2
USC00045118	CA	Merced, CA	37.0563	-120.867	1976	3	12.1
USC00045118	CA	Merced, CA	37.0563	-120.867	1977	3	11.6
USC00045118	CA	Merced, CA	37.0563	-120.867	1978	3	15.1
USC00045118	CA	Merced, CA	37.0563	-120.867	1979	3	13.2
USC00045118	CA	Merced, CA	37.0563	-120.867	1980	3	12.1
USC00045118	CA	Merced, CA	37.0563	-120.867	1981	3	12.5
USC00045118	CA	Merced, CA	37.0563	-120.867	1982	3	11.7
USC00045118	CA	Merced, CA	37.0563	-120.867	1983	3	12.9
USC00045118	CA	Merced, CA	37.0563	-120.867	1984	3	15.1
USC00045118	CA	Merced, CA	37.0563	-120.867	1985	3	11.9
USC00045118	CA	Merced, CA	37.0563	-120.867	1986	3	15.1
USC00045118	CA	Merced, CA	37.0563	-120.867	1987	3	13
USC00045118	CA	Merced, CA	37.0563	-120.867	1988	3	14.2
USC00045118	CA	Merced, CA	37.0563	-120.867	1989	3	14.2
USC00045118	CA	Merced, CA	37.0563	-120.867	1990	3	14.2
USC00045118	CA	Merced, CA	37.0563	-120.867	1991	3	11.3
USC00045118	CA	Merced, CA	37.0563	-120.867	1992	3	14.7
USC00045118	CA	Merced, CA	37.0563	-120.867	1993	3	15.6
USC00045118	CA	Merced, CA	37.0563	-120.867	1994	3	14.7
USC00045118	CA	Merced, CA	37.0563	-120.867	1995	3	12.8
USC00045118	CA	Merced, CA	37.0563	-120.867	1996	3	14.4
USC00045118	CA	Merced, CA	37.0563	-120.867	1997	3	15.1
USC00045118	CA	Merced, CA	37.0563	-120.867	1998	3	13.3
USC00045118	CA	Merced, CA	37.0563	-120.867	1999	3	11.6
USC00045118	CA	Merced, CA	37.0563	-120.867	2000	3	13.2
USC00045118	CA	Merced, CA	37.0563	-120.867	2001	3	14.8
USC00045118	CA	Merced, CA	37.0563	-120.867	2002	3	12.8
USC00045118	CA	Merced, CA	37.0563	-120.867	2003	3	14.4
USC00045118	CA	Merced, CA	37.0563	-120.867	2004	3	16.6
USC00045118	CA	Merced, CA	37.0563	-120.867	2005	3	14.3
USC00045118	CA	Merced, CA	37.0563	-120.867	2006	3	10.5
USC00045118	CA	Merced, CA	37.0563	-120.867	2007	3	14.4
USC00045118	CA	Merced, CA	37.0563	-120.867	2008	3	13.7
USC00045118	CA	Merced, CA	37.0563	-120.867	2009	3	13.4
USC00045118	CA	Merced, CA	37.0563	-120.867	2010	3	13.3
USC00045118	CA	Merced, CA	37.0563	-120.867	2011	3	12.7
USC00045118	CA	Merced, CA	37.0563	-120.867	2012	3	12.9
USC00045118	CA	Merced, CA	37.0563	-120.867	2013	3	15.8
USC00045118	CA	Merced, CA	37.0563	-120.867	2014	3	15.8
USC00045118	CA	Merced, CA	37.0563	-120.867	2015	3	16.8
USC00045118	CA	Merced, CA	37.0563	-120.867	2016	3	15
USC00045118	CA	Merced, CA	37.0563	-120.867	2017	3	14.5
USC00045118	CA	Merced, CA	37.0563	-120.867	2018	3	12.6
USC00045118	CA	Merced, CA	37.0563	-120.867	2019	3	12.9
USC00045118	CA	Merced, CA	37.0563	-120.867	2020	3	12.4
USC00045118	CA	Merced, CA	37.0563	-120.867	2021	3	12.4
USC00045119	CA	Merced, CA	36.8749	-120.939	1933	3	11.8
USC00045119	CA	Merced, CA	36.8749	-120.939	1934	3	15.3
USC00045119	CA	Merced, CA	36.8749	-120.939	1935	3	7.8
USC00045119	CA	Merced, CA	36.8749	-120.939	1936	3	11.9
USC00045119	CA	Merced, CA	36.8749	-120.939	1937	3	9.9
USC00045119	CA	Merced, CA	36.8749	-120.939	1938	3	9.8
USC00045119	CA	Merced, CA	36.8749	-120.939	1940	3	11.6
USC00045119	CA	Merced, CA	36.8749	-120.939	1941	3	10.8
USC00045119	CA	Merced, CA	36.8749	-120.939	1942	3	9.3
USC00045120	CA	Merced, CA	36.9897	-120.93	1969	3	11.7
USC00045120	CA	Merced, CA	36.9897	-120.93	1970	3	13.7
USC00045120	CA	Merced, CA	36.9897	-120.93	1971	3	12.1
USC00045120	CA	Merced, CA	36.9897	-120.93	1972	3	16.4
USC00045120	CA	Merced, CA	36.9897	-120.93	1973	3	11
USC00045120	CA	Merced, CA	36.9897	-120.93	1974	3	12.6
USC00045120	CA	Merced, CA	36.9897	-120.93	1975	3	11.3
USC00045120	CA	Merced, CA	36.9897	-120.93	1976	3	12.7
USC00045120	CA	Merced, CA	36.9897	-120.93	1977	3	11.8
USC00045120	CA	Merced, CA	36.9897	-120.93	1978	3	15
USC00045120	CA	Merced, CA	36.9897	-120.93	1979	3	13
USC00045120	CA	Merced, CA	36.9897	-120.93	1980	3	11.9
USC00045120	CA	Merced, CA	36.9897	-120.93	1981	3	12.1
USC00045120	CA	Merced, CA	36.9897	-120.93	1982	3	11.4
USC00045120	CA	Merced, CA	36.9897	-120.93	1983	3	12.2
USC00045120	CA	Merced, CA	36.9897	-120.93	1984	3	14.7
USC00045120	CA	Merced, CA	36.9897	-120.93	1985	3	11.3
USC00045120	CA	Merced, CA	36.9897	-120.93	1986	3	14.7
USC00045120	CA	Merced, CA	36.9897	-120.93	1987	3	13.1
USC00045120	CA	Merced, CA	36.9897	-120.93	1988	3	14.9
USC00045120	CA	Merced, CA	36.9897	-120.93	1989	3	14.2
USC00045120	CA	Merced, CA	36.9897	-120.93	1990	3	14.4
USC00045120	CA	Merced, CA	36.9897	-120.93	1991	3	11
USC00045120	CA	Merced, CA	36.9897	-120.93	1992	3	14
USC00045120	CA	Merced, CA	36.9897	-120.93	1993	3	14.8
USC00045120	CA	Merced, CA	36.9897	-120.93	1994	3	14.5
USC00045120	CA	Merced, CA	36.9897	-120.93	1995	3	12.8
USC00045120	CA	Merced, CA	36.9897	-120.93	1996	3	13.8
USC00045120	CA	Merced, CA	36.9897	-120.93	1997	3	15.3
USC00045120	CA	Merced, CA	36.9897	-120.93	1998	3	12.6
USC00045120	CA	Merced, CA	36.9897	-120.93	1999	3	11.7
USC00045120	CA	Merced, CA	36.9897	-120.93	2000	3	13.4
USC00045120	CA	Merced, CA	36.9897	-120.93	2001	3	14.9
USC00045120	CA	Merced, CA	36.9897	-120.93	2002	3	12.8
USC00045120	CA	Merced, CA	36.9897	-120.93	2003	3	14.2
USC00045120	CA	Merced, CA	36.9897	-120.93	2004	3	16.4
USC00045120	CA	Merced, CA	36.9897	-120.93	2005	3	14.3
USC00045120	CA	Merced, CA	36.9897	-120.93	2006	3	10.5
USC00045120	CA	Merced, CA	36.9897	-120.93	2007	3	15.6
USC00045233	CA	Madera, CA	36.9539	-120.038	1928	3	14.2
USC00045233	CA	Madera, CA	36.9539	-120.038	1929	3	10.4
USC00045233	CA	Madera, CA	36.9539	-120.038	1930	3	12.2
USC00045233	CA	Madera, CA	36.9539	-120.038	1931	3	12.5
USC00045233	CA	Madera, CA	36.9539	-120.038	1932	3	12.7
USC00045233	CA	Madera, CA	36.9539	-120.038	1933	3	11.9
USC00045233	CA	Madera, CA	36.9539	-120.038	1934	3	16.1
USC00045233	CA	Madera, CA	36.9539	-120.038	1935	3	9.5
USC00045233	CA	Madera, CA	36.9539	-120.038	1936	3	12.4
USC00045233	CA	Madera, CA	36.9539	-120.038	1937	3	11.7
USC00045233	CA	Madera, CA	36.9539	-120.038	1938	3	11.2
USC00045233	CA	Madera, CA	36.9539	-120.038	1939	3	13
USC00045233	CA	Madera, CA	36.9539	-120.038	1940	3	14.9
USC00045233	CA	Madera, CA	36.9539	-120.038	1941	3	14.4
USC00045233	CA	Madera, CA	36.9539	-120.038	1942	3	12.7
USC00045233	CA	Madera, CA	36.9539	-120.038	1943	3	14
USC00045233	CA	Madera, CA	36.9539	-120.038	1944	3	12.9
USC00045233	CA	Madera, CA	36.9539	-120.038	1945	3	10.6
USC00045233	CA	Madera, CA	36.9539	-120.038	1946	3	12
USC00045233	CA	Madera, CA	36.9539	-120.038	1947	3	14
USC00045233	CA	Madera, CA	36.9539	-120.038	1948	3	11.1
USC00045233	CA	Madera, CA	36.9539	-120.038	1949	3	11.5
USC00045233	CA	Madera, CA	36.9539	-120.038	1950	3	11.4
USC00045233	CA	Madera, CA	36.9539	-120.038	1951	3	11.2
USC00045233	CA	Madera, CA	36.9539	-120.038	1952	3	11.2
USC00045233	CA	Madera, CA	36.9539	-120.038	1953	3	12.2
USC00045233	CA	Madera, CA	36.9539	-120.038	1954	3	11.8
USC00045233	CA	Madera, CA	36.9539	-120.038	1955	3	12.3
USC00045233	CA	Madera, CA	36.9539	-120.038	1956	3	12.9
USC00045233	CA	Madera, CA	36.9539	-120.038	1957	3	13.4
USC00045233	CA	Madera, CA	36.9539	-120.038	1958	3	11.4
USC00045233	CA	Madera, CA	36.9539	-120.038	1959	3	14.7
USC00045233	CA	Madera, CA	36.9539	-120.038	1960	3	13.8
USC00045233	CA	Madera, CA	36.9539	-120.038	1961	3	12.5
USC00045233	CA	Madera, CA	36.9539	-120.038	1962	3	10.8
USC00045233	CA	Madera, CA	36.9539	-120.038	1963	3	11.8
USC00045233	CA	Madera, CA	36.9539	-120.038	1964	3	11.1
USC00045233	CA	Madera, CA	36.9539	-120.038	1965	3	12.5
USC00045233	CA	Madera, CA	36.9539	-120.038	1966	3	13.1
USC00045233	CA	Madera, CA	36.9539	-120.038	1967	3	12.1
USC00045233	CA	Madera, CA	36.9539	-120.038	1968	3	13.3
USC00045233	CA	Madera, CA	36.9539	-120.038	1969	3	11.8
USC00045233	CA	Madera, CA	36.9539	-120.038	1970	3	12.8
USC00045233	CA	Madera, CA	36.9539	-120.038	1971	3	11.6
USC00045233	CA	Madera, CA	36.9539	-120.038	1972	3	15.4
USC00045233	CA	Madera, CA	36.9539	-120.038	1973	3	10.6
USC00045233	CA	Madera, CA	36.9539	-120.038	1974	3	12.5
USC00045233	CA	Madera, CA	36.9539	-120.038	1975	3	10.9
USC00045233	CA	Madera, CA	36.9539	-120.038	1976	3	10.6
USC00045233	CA	Madera, CA	36.9539	-120.038	1977	3	10.8
USC00045233	CA	Madera, CA	36.9539	-120.038	1978	3	14.5
USC00045233	CA	Madera, CA	36.9539	-120.038	1979	3	12.7
USC00045233	CA	Madera, CA	36.9539	-120.038	1980	3	11.8
USC00045233	CA	Madera, CA	36.9539	-120.038	1981	3	11.9
USC00045233	CA	Madera, CA	36.9539	-120.038	1982	3	11.4
USC00045233	CA	Madera, CA	36.9539	-120.038	1983	3	12.6
USC00045233	CA	Madera, CA	36.9539	-120.038	1984	3	14.2
USC00045233	CA	Madera, CA	36.9539	-120.038	1985	3	10.3
USC00045233	CA	Madera, CA	36.9539	-120.038	1986	3	14.6
USC00045233	CA	Madera, CA	36.9539	-120.038	1987	3	12.3
USC00045233	CA	Madera, CA	36.9539	-120.038	1988	3	13.3
USC00045233	CA	Madera, CA	36.9539	-120.038	1989	3	13.6
USC00045233	CA	Madera, CA	36.9539	-120.038	1990	3	13.2
USC00045233	CA	Madera, CA	36.9539	-120.038	1991	3	10.8
USC00045233	CA	Madera, CA	36.9539	-120.038	1992	3	14.2
USC00045233	CA	Madera, CA	36.9539	-120.038	1993	3	14.5
USC00045233	CA	Madera, CA	36.9539	-120.038	1994	3	14.1
USC00045233	CA	Madera, CA	36.9539	-120.038	1995	3	12.8
USC00045233	CA	Madera, CA	36.9539	-120.038	1996	3	13.6
USC00045233	CA	Madera, CA	36.9539	-120.038	1999	3	11.2
USC00045233	CA	Madera, CA	36.9539	-120.038	2004	3	15.2
USC00045233	CA	Madera, CA	36.9539	-120.038	2005	3	13.1
USC00045233	CA	Madera, CA	36.9539	-120.038	2006	3	9.4
USC00045233	CA	Madera, CA	36.9539	-120.038	2008	3	12.3
USC00045233	CA	Madera, CA	36.9539	-120.038	2009	3	11.9
USC00045233	CA	Madera, CA	36.9539	-120.038	2010	3	12
USC00045233	CA	Madera, CA	36.9539	-120.038	2011	3	12.2
USC00045233	CA	Madera, CA	36.9539	-120.038	2012	3	12.6
USC00045233	CA	Madera, CA	36.9539	-120.038	2014	3	14.9
USC00045233	CA	Madera, CA	36.9539	-120.038	2015	3	16.4
USC00045233	CA	Madera, CA	36.9539	-120.038	2016	3	13.9
USC00045233	CA	Madera, CA	36.9539	-120.038	2017	3	13.5
USC00045233	CA	Madera, CA	36.9539	-120.038	2018	3	12.4
USC00045233	CA	Madera, CA	36.9539	-120.038	2020	3	12.4
USC00045280	CA	Mono, CA	37.6478	-118.962	1994	3	2.9
USC00045280	CA	Mono, CA	37.6478	-118.962	1995	3	-1.3
USC00045280	CA	Mono, CA	37.6478	-118.962	1996	3	0.3
USC00045280	CA	Mono, CA	37.6478	-118.962	1997	3	3.8
USC00045280	CA	Mono, CA	37.6478	-118.962	1998	3	-0.1
USC00045280	CA	Mono, CA	37.6478	-118.962	1999	3	0.8
USC00045280	CA	Mono, CA	37.6478	-118.962	2000	3	0
USC00045280	CA	Mono, CA	37.6478	-118.962	2002	3	-1.3
USC00045280	CA	Mono, CA	37.6478	-118.962	2003	3	1.4
USC00045280	CA	Mono, CA	37.6478	-118.962	2004	3	3.4
USC00045280	CA	Mono, CA	37.6478	-118.962	2005	3	-0.5
USC00045280	CA	Mono, CA	37.6478	-118.962	2006	3	-4.6
USC00045280	CA	Mono, CA	37.6478	-118.962	2011	3	-0.6
USC00045280	CA	Mono, CA	37.6478	-118.962	2012	3	1.8
USC00045280	CA	Mono, CA	37.6478	-118.962	2013	3	3.8
USC00045280	CA	Mono, CA	37.6478	-118.962	2014	3	2.5
USC00045280	CA	Mono, CA	37.6478	-118.962	2015	3	4.7
USC00045280	CA	Mono, CA	37.6478	-118.962	2016	3	3.4
USC00045280	CA	Mono, CA	37.6478	-118.962	2018	3	-2.1
USC00045303	CA	San Joaquin, CA	37.8	-121.2	1966	3	12.6
USC00045303	CA	San Joaquin, CA	37.8	-121.2	1967	3	11.3
USC00045303	CA	San Joaquin, CA	37.8	-121.2	1968	3	13.2
USC00045303	CA	San Joaquin, CA	37.8	-121.2	1969	3	11.9
USC00045303	CA	San Joaquin, CA	37.8	-121.2	1970	3	13.1
USC00045303	CA	San Joaquin, CA	37.8	-121.2	1971	3	11.5
USC00045303	CA	San Joaquin, CA	37.8	-121.2	1972	3	15.4
USC00045303	CA	San Joaquin, CA	37.8	-121.2	1973	3	10.9
USC00045303	CA	San Joaquin, CA	37.8	-121.2	1974	3	12.6
USC00045303	CA	San Joaquin, CA	37.8	-121.2	1975	3	11.1
USC00045303	CA	San Joaquin, CA	37.8	-121.2	1977	3	11.5
USC00045338	CA	Kern, CA	35.0833	-119.383	1912	3	12.1
USC00045338	CA	Kern, CA	35.0833	-119.383	1913	3	12.4
USC00045338	CA	Kern, CA	35.0833	-119.383	1914	3	15.6
USC00045338	CA	Kern, CA	35.0833	-119.383	1915	3	14.5
USC00045338	CA	Kern, CA	35.0833	-119.383	1916	3	13.9
USC00045338	CA	Kern, CA	35.0833	-119.383	1917	3	13.6
USC00045338	CA	Kern, CA	35.0833	-119.383	1918	3	14.7
USC00045338	CA	Kern, CA	35.0833	-119.383	1919	3	15
USC00045338	CA	Kern, CA	35.0833	-119.383	1920	3	9.5
USC00045338	CA	Kern, CA	35.0833	-119.383	1921	3	16.9
USC00045338	CA	Kern, CA	35.0833	-119.383	1922	3	10.9
USC00045338	CA	Kern, CA	35.0833	-119.383	1923	3	14.9
USC00045338	CA	Kern, CA	35.0833	-119.383	1924	3	12.9
USC00045338	CA	Kern, CA	35.0833	-119.383	1925	3	14.7
USC00045338	CA	Kern, CA	35.0833	-119.383	1926	3	16.8
[truncated: 3,237 more rows]

## Sheet: West April Temp
Station ID	Station State	Station County_State	Station Latitude	Station Longitude	Year	Month	Average Temperature (C)
USC00040204	CA	Tulare, CA	35.9833	-119.483	1900	4	13.9
USC00040204	CA	Tulare, CA	35.9833	-119.483	1902	4	13.9
USC00040204	CA	Tulare, CA	35.9833	-119.483	1903	4	13.7
USC00040204	CA	Tulare, CA	35.9833	-119.483	1904	4	17
USC00040204	CA	Tulare, CA	35.9833	-119.483	1905	4	16.1
USC00040204	CA	Tulare, CA	35.9833	-119.483	1907	4	15
USC00040204	CA	Tulare, CA	35.9833	-119.483	1909	4	13.7
USC00040204	CA	Tulare, CA	35.9833	-119.483	1910	4	15.3
USC00040204	CA	Tulare, CA	35.9833	-119.483	1911	4	14.6
USC00040204	CA	Tulare, CA	35.9833	-119.483	1913	4	17.5
USC00040204	CA	Tulare, CA	35.9833	-119.483	1914	4	16.1
USC00040204	CA	Tulare, CA	35.9833	-119.483	1915	4	11.8
USC00040204	CA	Tulare, CA	35.9833	-119.483	1917	4	15.2
USC00040204	CA	Tulare, CA	35.9833	-119.483	1919	4	16.3
USC00040204	CA	Tulare, CA	35.9833	-119.483	1920	4	14.7
USC00040204	CA	Tulare, CA	35.9833	-119.483	1921	4	13
USC00040204	CA	Tulare, CA	35.9833	-119.483	1922	4	13.1
USC00040204	CA	Tulare, CA	35.9833	-119.483	1923	4	13.9
USC00040204	CA	Tulare, CA	35.9833	-119.483	1924	4	15.7
USC00040204	CA	Tulare, CA	35.9833	-119.483	1925	4	16.4
USC00040204	CA	Tulare, CA	35.9833	-119.483	1927	4	15.5
USC00040204	CA	Tulare, CA	35.9833	-119.483	1930	4	17.1
USC00040204	CA	Tulare, CA	35.9833	-119.483	1931	4	18.5
USC00040204	CA	Tulare, CA	35.9833	-119.483	1932	4	14.6
USC00040204	CA	Tulare, CA	35.9833	-119.483	1933	4	15.7
USC00040204	CA	Tulare, CA	35.9833	-119.483	1934	4	18.6
USC00040204	CA	Tulare, CA	35.9833	-119.483	1935	4	15.2
USC00040204	CA	Tulare, CA	35.9833	-119.483	1936	4	17.3
USC00040204	CA	Tulare, CA	35.9833	-119.483	1937	4	15.3
USC00040204	CA	Tulare, CA	35.9833	-119.483	1938	4	15.3
USC00040204	CA	Tulare, CA	35.9833	-119.483	1939	4	18.9
USC00040204	CA	Tulare, CA	35.9833	-119.483	1940	4	16.5
USC00040204	CA	Tulare, CA	35.9833	-119.483	1941	4	14.3
USC00040204	CA	Tulare, CA	35.9833	-119.483	1943	4	15.7
USC00040204	CA	Tulare, CA	35.9833	-119.483	1944	4	13.6
USC00040204	CA	Tulare, CA	35.9833	-119.483	1945	4	14.1
USC00040204	CA	Tulare, CA	35.9833	-119.483	1946	4	15.8
USC00040332	CA	Kern, CA	35.2111	-118.834	2009	4	16.9
USC00040332	CA	Kern, CA	35.2111	-118.834	2010	4	15.1
USC00040332	CA	Kern, CA	35.2111	-118.834	2012	4	17.5
USC00040332	CA	Kern, CA	35.2111	-118.834	2013	4	18.9
USC00040332	CA	Kern, CA	35.2111	-118.834	2014	4	18
USC00040332	CA	Kern, CA	35.2111	-118.834	2015	4	18.6
USC00040332	CA	Kern, CA	35.2111	-118.834	2016	4	19.1
USC00040332	CA	Kern, CA	35.2111	-118.834	2017	4	18.3
USC00040398	CA	Kings, CA	35.9	-120.05	1955	4	14.2
USC00040398	CA	Kings, CA	35.9	-120.05	1956	4	16.6
USC00040398	CA	Kings, CA	35.9	-120.05	1957	4	17.2
USC00040398	CA	Kings, CA	35.9	-120.05	1958	4	14.8
USC00040398	CA	Kings, CA	35.9	-120.05	1959	4	17.9
USC00040439	CA	Kern, CA	35.3833	-119.017	1893	4	13.3
USC00040439	CA	Kern, CA	35.3833	-119.017	1900	4	14.7
USC00040439	CA	Kern, CA	35.3833	-119.017	1902	4	15.4
USC00040439	CA	Kern, CA	35.3833	-119.017	1903	4	14.6
USC00040439	CA	Kern, CA	35.3833	-119.017	1904	4	16
USC00040439	CA	Kern, CA	35.3833	-119.017	1905	4	17.4
USC00040439	CA	Kern, CA	35.3833	-119.017	1906	4	15.5
USC00040439	CA	Kern, CA	35.3833	-119.017	1907	4	15.7
USC00040439	CA	Kern, CA	35.3833	-119.017	1908	4	16.9
USC00040439	CA	Kern, CA	35.3833	-119.017	1909	4	21
USC00040439	CA	Kern, CA	35.3833	-119.017	1910	4	20.6
USC00040439	CA	Kern, CA	35.3833	-119.017	1911	4	16.8
USC00040439	CA	Kern, CA	35.3833	-119.017	1912	4	15.1
USC00040439	CA	Kern, CA	35.3833	-119.017	1913	4	17.7
USC00040439	CA	Kern, CA	35.3833	-119.017	1914	4	16.9
USC00040439	CA	Kern, CA	35.3833	-119.017	1915	4	16.8
USC00040439	CA	Kern, CA	35.3833	-119.017	1916	4	18
USC00040439	CA	Kern, CA	35.3833	-119.017	1917	4	15.4
USC00040439	CA	Kern, CA	35.3833	-119.017	1918	4	17
USC00040439	CA	Kern, CA	35.3833	-119.017	1919	4	15.1
USC00040439	CA	Kern, CA	35.3833	-119.017	1920	4	15
USC00040439	CA	Kern, CA	35.3833	-119.017	1921	4	15.4
USC00040439	CA	Kern, CA	35.3833	-119.017	1922	4	14
USC00040439	CA	Kern, CA	35.3833	-119.017	1923	4	15.7
USC00040439	CA	Kern, CA	35.3833	-119.017	1924	4	16.6
USC00040439	CA	Kern, CA	35.3833	-119.017	1925	4	16.8
USC00040439	CA	Kern, CA	35.3833	-119.017	1926	4	20
USC00040439	CA	Kern, CA	35.3833	-119.017	1927	4	16.4
USC00040439	CA	Kern, CA	35.3833	-119.017	1928	4	17.3
USC00040439	CA	Kern, CA	35.3833	-119.017	1929	4	14.4
USC00040439	CA	Kern, CA	35.3833	-119.017	1930	4	18.3
USC00040439	CA	Kern, CA	35.3833	-119.017	1931	4	19.9
USC00040439	CA	Kern, CA	35.3833	-119.017	1932	4	15.9
USC00040439	CA	Kern, CA	35.3833	-119.017	1933	4	16.8
USC00040439	CA	Kern, CA	35.3833	-119.017	1934	4	20.5
USC00040439	CA	Kern, CA	35.3833	-119.017	1935	4	16.6
USC00040439	CA	Kern, CA	35.3833	-119.017	1936	4	17.7
USC00040439	CA	Kern, CA	35.3833	-119.017	1937	4	15.2
USC00040444	CA	Kern, CA	35.4186	-119.051	1999	4	14.6
USC00040444	CA	Kern, CA	35.4186	-119.051	2000	4	17.2
USC00040444	CA	Kern, CA	35.4186	-119.051	2001	4	14.3
USC00040444	CA	Kern, CA	35.4186	-119.051	2002	4	17.4
USC00040444	CA	Kern, CA	35.4186	-119.051	2003	4	14.4
USC00040444	CA	Kern, CA	35.4186	-119.051	2004	4	17.8
USC00040444	CA	Kern, CA	35.4186	-119.051	2005	4	15
USC00040444	CA	Kern, CA	35.4186	-119.051	2006	4	15
USC00040444	CA	Kern, CA	35.4186	-119.051	2007	4	16.9
USC00040444	CA	Kern, CA	35.4186	-119.051	2012	4	16.5
USC00040444	CA	Kern, CA	35.4186	-119.051	2013	4	18.6
USC00040444	CA	Kern, CA	35.4186	-119.051	2014	4	18.2
USC00040444	CA	Kern, CA	35.4186	-119.051	2015	4	17.7
USC00040444	CA	Kern, CA	35.4186	-119.051	2016	4	18.6
USC00040444	CA	Kern, CA	35.4186	-119.051	2017	4	17.1
USC00040444	CA	Kern, CA	35.4186	-119.051	2018	4	18.2
USC00040444	CA	Kern, CA	35.4186	-119.051	2019	4	19.1
USC00040444	CA	Kern, CA	35.4186	-119.051	2020	4	17.1
USC00040444	CA	Kern, CA	35.4186	-119.051	2021	4	18.5
USC00040503	CA	Kern, CA	35.1658	-118.644	2015	4	8.1
USC00040503	CA	Kern, CA	35.1658	-118.644	2017	4	9.3
USC00040943	CA	Mono, CA	38.2119	-119.014	1895	4	1.9
USC00040943	CA	Mono, CA	38.2119	-119.014	1896	4	-2.6
USC00040943	CA	Mono, CA	38.2119	-119.014	1897	4	1.7
USC00040943	CA	Mono, CA	38.2119	-119.014	1898	4	4.3
USC00040943	CA	Mono, CA	38.2119	-119.014	1899	4	2.8
USC00040943	CA	Mono, CA	38.2119	-119.014	1900	4	-1
USC00040943	CA	Mono, CA	38.2119	-119.014	1901	4	-1.2
USC00040943	CA	Mono, CA	38.2119	-119.014	1902	4	0.2
USC00040943	CA	Mono, CA	38.2119	-119.014	1903	4	-1
USC00040943	CA	Mono, CA	38.2119	-119.014	1964	4	-1
USC00040943	CA	Mono, CA	38.2119	-119.014	1965	4	0.1
USC00040943	CA	Mono, CA	38.2119	-119.014	1966	4	2.9
USC00040943	CA	Mono, CA	38.2119	-119.014	1967	4	-5.1
USC00040943	CA	Mono, CA	38.2119	-119.014	1968	4	1.1
USC00040943	CA	Mono, CA	38.2119	-119.014	1969	4	-0.1
USC00040943	CA	Mono, CA	38.2119	-119.014	1970	4	-2.2
USC00040943	CA	Mono, CA	38.2119	-119.014	1971	4	0.6
USC00040943	CA	Mono, CA	38.2119	-119.014	1972	4	0.5
USC00040943	CA	Mono, CA	38.2119	-119.014	1973	4	-0.8
USC00040943	CA	Mono, CA	38.2119	-119.014	1974	4	-0.4
USC00040943	CA	Mono, CA	38.2119	-119.014	1975	4	-3.9
USC00040943	CA	Mono, CA	38.2119	-119.014	1976	4	0.1
USC00040943	CA	Mono, CA	38.2119	-119.014	1977	4	2.9
USC00040943	CA	Mono, CA	38.2119	-119.014	1978	4	-0.9
USC00040943	CA	Mono, CA	38.2119	-119.014	1979	4	0.6
USC00040943	CA	Mono, CA	38.2119	-119.014	1980	4	-0.4
USC00040943	CA	Mono, CA	38.2119	-119.014	1981	4	1.8
USC00040943	CA	Mono, CA	38.2119	-119.014	1982	4	-0.7
USC00040943	CA	Mono, CA	38.2119	-119.014	1983	4	-2.7
USC00040943	CA	Mono, CA	38.2119	-119.014	1984	4	1.3
USC00040943	CA	Mono, CA	38.2119	-119.014	1985	4	4.6
USC00040943	CA	Mono, CA	38.2119	-119.014	1986	4	0.9
USC00040943	CA	Mono, CA	38.2119	-119.014	1987	4	4.6
USC00040943	CA	Mono, CA	38.2119	-119.014	1988	4	2.7
USC00040943	CA	Mono, CA	38.2119	-119.014	1989	4	4.7
USC00040943	CA	Mono, CA	38.2119	-119.014	1990	4	4.6
USC00040943	CA	Mono, CA	38.2119	-119.014	1991	4	0
USC00040943	CA	Mono, CA	38.2119	-119.014	1992	4	5.7
USC00040943	CA	Mono, CA	38.2119	-119.014	1993	4	2.1
USC00040943	CA	Mono, CA	38.2119	-119.014	1994	4	3.1
USC00040943	CA	Mono, CA	38.2119	-119.014	1995	4	-0.3
USC00040943	CA	Mono, CA	38.2119	-119.014	1996	4	2.3
USC00040943	CA	Mono, CA	38.2119	-119.014	1997	4	2.1
USC00040943	CA	Mono, CA	38.2119	-119.014	1998	4	-1.5
USC00040943	CA	Mono, CA	38.2119	-119.014	1999	4	-0.6
USC00040943	CA	Mono, CA	38.2119	-119.014	2000	4	3.3
USC00040943	CA	Mono, CA	38.2119	-119.014	2001	4	0.4
USC00040943	CA	Mono, CA	38.2119	-119.014	2002	4	3.1
USC00040943	CA	Mono, CA	38.2119	-119.014	2003	4	-1.3
USC00040943	CA	Mono, CA	38.2119	-119.014	2005	4	-0.6
USC00040943	CA	Mono, CA	38.2119	-119.014	2006	4	1.2
USC00040943	CA	Mono, CA	38.2119	-119.014	2007	4	2.7
USC00040943	CA	Mono, CA	38.2119	-119.014	2008	4	1.7
USC00040943	CA	Mono, CA	38.2119	-119.014	2012	4	2.8
USC00040943	CA	Mono, CA	38.2119	-119.014	2014	4	2.9
USC00040943	CA	Mono, CA	38.2119	-119.014	2015	4	1.2
USC00040943	CA	Mono, CA	38.2119	-119.014	2016	4	3.2
USC00041048	CA	Imperial, CA	32.9544	-115.558	1912	4	18.7
USC00041048	CA	Imperial, CA	32.9544	-115.558	1913	4	19.9
USC00041048	CA	Imperial, CA	32.9544	-115.558	1915	4	21
USC00041048	CA	Imperial, CA	32.9544	-115.558	1916	4	22
USC00041048	CA	Imperial, CA	32.9544	-115.558	1917	4	19.5
USC00041048	CA	Imperial, CA	32.9544	-115.558	1919	4	21.6
USC00041048	CA	Imperial, CA	32.9544	-115.558	1920	4	19.9
USC00041048	CA	Imperial, CA	32.9544	-115.558	1921	4	20
USC00041048	CA	Imperial, CA	32.9544	-115.558	1922	4	18.1
USC00041048	CA	Imperial, CA	32.9544	-115.558	1923	4	19.5
USC00041048	CA	Imperial, CA	32.9544	-115.558	1924	4	20.1
USC00041048	CA	Imperial, CA	32.9544	-115.558	1925	4	21.9
USC00041048	CA	Imperial, CA	32.9544	-115.558	1926	4	23.1
USC00041048	CA	Imperial, CA	32.9544	-115.558	1927	4	20.7
USC00041048	CA	Imperial, CA	32.9544	-115.558	1928	4	20.6
USC00041048	CA	Imperial, CA	32.9544	-115.558	1929	4	19.3
USC00041048	CA	Imperial, CA	32.9544	-115.558	1930	4	23.3
USC00041048	CA	Imperial, CA	32.9544	-115.558	1931	4	23.8
USC00041048	CA	Imperial, CA	32.9544	-115.558	1932	4	21.5
USC00041048	CA	Imperial, CA	32.9544	-115.558	1933	4	18.8
USC00041048	CA	Imperial, CA	32.9544	-115.558	1934	4	25.6
USC00041048	CA	Imperial, CA	32.9544	-115.558	1935	4	21.3
USC00041048	CA	Imperial, CA	32.9544	-115.558	1937	4	20
USC00041048	CA	Imperial, CA	32.9544	-115.558	1938	4	21.6
USC00041048	CA	Imperial, CA	32.9544	-115.558	1939	4	23.3
USC00041048	CA	Imperial, CA	32.9544	-115.558	1940	4	21.9
USC00041048	CA	Imperial, CA	32.9544	-115.558	1941	4	19.6
USC00041048	CA	Imperial, CA	32.9544	-115.558	1942	4	20.8
USC00041048	CA	Imperial, CA	32.9544	-115.558	1943	4	23.6
USC00041048	CA	Imperial, CA	32.9544	-115.558	1944	4	20.7
USC00041048	CA	Imperial, CA	32.9544	-115.558	1945	4	21.6
USC00041048	CA	Imperial, CA	32.9544	-115.558	1946	4	24.1
USC00041048	CA	Imperial, CA	32.9544	-115.558	1947	4	22.5
USC00041048	CA	Imperial, CA	32.9544	-115.558	1948	4	22.4
USC00041048	CA	Imperial, CA	32.9544	-115.558	1949	4	23.5
USC00041048	CA	Imperial, CA	32.9544	-115.558	1950	4	24
USC00041048	CA	Imperial, CA	32.9544	-115.558	1951	4	21.7
USC00041048	CA	Imperial, CA	32.9544	-115.558	1952	4	21.7
USC00041048	CA	Imperial, CA	32.9544	-115.558	1953	4	20.9
USC00041048	CA	Imperial, CA	32.9544	-115.558	1954	4	24.1
USC00041048	CA	Imperial, CA	32.9544	-115.558	1955	4	20.4
USC00041048	CA	Imperial, CA	32.9544	-115.558	1956	4	20.6
USC00041048	CA	Imperial, CA	32.9544	-115.558	1957	4	21.7
USC00041048	CA	Imperial, CA	32.9544	-115.558	1958	4	20.1
USC00041048	CA	Imperial, CA	32.9544	-115.558	1959	4	22.3
USC00041048	CA	Imperial, CA	32.9544	-115.558	1960	4	21.4
USC00041048	CA	Imperial, CA	32.9544	-115.558	1961	4	20.8
USC00041048	CA	Imperial, CA	32.9544	-115.558	1962	4	23
USC00041048	CA	Imperial, CA	32.9544	-115.558	1963	4	18.4
USC00041048	CA	Imperial, CA	32.9544	-115.558	1964	4	19.2
USC00041048	CA	Imperial, CA	32.9544	-115.558	1965	4	20.2
USC00041048	CA	Imperial, CA	32.9544	-115.558	1966	4	21.9
USC00041048	CA	Imperial, CA	32.9544	-115.558	1967	4	16.6
USC00041048	CA	Imperial, CA	32.9544	-115.558	1968	4	18.3
USC00041048	CA	Imperial, CA	32.9544	-115.558	1969	4	20.5
USC00041048	CA	Imperial, CA	32.9544	-115.558	1970	4	18.1
USC00041048	CA	Imperial, CA	32.9544	-115.558	1971	4	18.5
USC00041048	CA	Imperial, CA	32.9544	-115.558	1972	4	20.7
USC00041048	CA	Imperial, CA	32.9544	-115.558	1973	4	19.1
USC00041048	CA	Imperial, CA	32.9544	-115.558	1974	4	20.4
USC00041048	CA	Imperial, CA	32.9544	-115.558	1975	4	16.5
USC00041048	CA	Imperial, CA	32.9544	-115.558	1976	4	17.9
USC00041048	CA	Imperial, CA	32.9544	-115.558	1977	4	20.5
USC00041048	CA	Imperial, CA	32.9544	-115.558	1978	4	19.6
USC00041048	CA	Imperial, CA	32.9544	-115.558	1979	4	20.5
USC00041048	CA	Imperial, CA	32.9544	-115.558	1980	4	19.8
USC00041048	CA	Imperial, CA	32.9544	-115.558	1981	4	21.5
USC00041048	CA	Imperial, CA	32.9544	-115.558	1982	4	20.6
USC00041048	CA	Imperial, CA	32.9544	-115.558	1983	4	18.5
USC00041048	CA	Imperial, CA	32.9544	-115.558	1984	4	20.2
USC00041048	CA	Imperial, CA	32.9544	-115.558	1985	4	22.2
USC00041048	CA	Imperial, CA	32.9544	-115.558	1986	4	21.6
USC00041048	CA	Imperial, CA	32.9544	-115.558	1987	4	22.8
USC00041048	CA	Imperial, CA	32.9544	-115.558	1988	4	20.4
USC00041048	CA	Imperial, CA	32.9544	-115.558	1989	4	24.2
USC00041048	CA	Imperial, CA	32.9544	-115.558	1990	4	22.4
USC00041048	CA	Imperial, CA	32.9544	-115.558	1991	4	20.3
USC00041048	CA	Imperial, CA	32.9544	-115.558	1992	4	22.6
USC00041048	CA	Imperial, CA	32.9544	-115.558	1993	4	21.8
USC00041048	CA	Imperial, CA	32.9544	-115.558	1994	4	21.8
USC00041048	CA	Imperial, CA	32.9544	-115.558	1995	4	20
USC00041048	CA	Imperial, CA	32.9544	-115.558	1996	4	21.9
USC00041048	CA	Imperial, CA	32.9544	-115.558	1997	4	21.5
USC00041048	CA	Imperial, CA	32.9544	-115.558	1998	4	19.2
USC00041048	CA	Imperial, CA	32.9544	-115.558	1999	4	18.2
USC00041048	CA	Imperial, CA	32.9544	-115.558	2000	4	22.6
USC00041048	CA	Imperial, CA	32.9544	-115.558	2001	4	20.4
USC00041048	CA	Imperial, CA	32.9544	-115.558	2002	4	21.5
USC00041048	CA	Imperial, CA	32.9544	-115.558	2003	4	19.3
USC00041048	CA	Imperial, CA	32.9544	-115.558	2004	4	22.6
USC00041048	CA	Imperial, CA	32.9544	-115.558	2005	4	20.7
USC00041048	CA	Imperial, CA	32.9544	-115.558	2006	4	20.5
USC00041244	CA	Kern, CA	35.4028	-119.47	1940	4	17.2
USC00041244	CA	Kern, CA	35.4028	-119.47	1941	4	13.9
USC00041244	CA	Kern, CA	35.4028	-119.47	1942	4	15.3
USC00041244	CA	Kern, CA	35.4028	-119.47	1943	4	18.1
USC00041244	CA	Kern, CA	35.4028	-119.47	1944	4	16.6
USC00041244	CA	Kern, CA	35.4028	-119.47	1945	4	15.7
USC00041244	CA	Kern, CA	35.4028	-119.47	1946	4	18.9
USC00041244	CA	Kern, CA	35.4028	-119.47	1947	4	18.1
USC00041244	CA	Kern, CA	35.4028	-119.47	1948	4	16.7
USC00041244	CA	Kern, CA	35.4028	-119.47	1949	4	18.5
USC00041244	CA	Kern, CA	35.4028	-119.47	1950	4	17.8
USC00041244	CA	Kern, CA	35.4028	-119.47	1951	4	16.9
USC00041244	CA	Kern, CA	35.4028	-119.47	1952	4	16
USC00041244	CA	Kern, CA	35.4028	-119.47	1953	4	15.9
USC00041244	CA	Kern, CA	35.4028	-119.47	1954	4	18.5
USC00041244	CA	Kern, CA	35.4028	-119.47	1955	4	13.9
USC00041244	CA	Kern, CA	35.4028	-119.47	1956	4	15.9
USC00041244	CA	Kern, CA	35.4028	-119.47	1957	4	17
USC00041244	CA	Kern, CA	35.4028	-119.47	1958	4	16.2
USC00041244	CA	Kern, CA	35.4028	-119.47	1959	4	18.9
USC00041244	CA	Kern, CA	35.4028	-119.47	1960	4	16.5
USC00041244	CA	Kern, CA	35.4028	-119.47	1961	4	17.2
USC00041244	CA	Kern, CA	35.4028	-119.47	1962	4	18.6
USC00041244	CA	Kern, CA	35.4028	-119.47	1963	4	14.2
USC00041244	CA	Kern, CA	35.4028	-119.47	1964	4	15.9
USC00041244	CA	Kern, CA	35.4028	-119.47	1965	4	16.1
USC00041244	CA	Kern, CA	35.4028	-119.47	1966	4	19.5
USC00041244	CA	Kern, CA	35.4028	-119.47	1967	4	11.1
USC00041244	CA	Kern, CA	35.4028	-119.47	1968	4	16.6
USC00041244	CA	Kern, CA	35.4028	-119.47	1969	4	15.7
USC00041244	CA	Kern, CA	35.4028	-119.47	1970	4	14.1
USC00041244	CA	Kern, CA	35.4028	-119.47	1971	4	14.3
USC00041244	CA	Kern, CA	35.4028	-119.47	1972	4	16.6
USC00041244	CA	Kern, CA	35.4028	-119.47	1973	4	16.5
USC00041244	CA	Kern, CA	35.4028	-119.47	1974	4	15.3
USC00041244	CA	Kern, CA	35.4028	-119.47	1975	4	13.3
USC00041244	CA	Kern, CA	35.4028	-119.47	1976	4	14.1
USC00041244	CA	Kern, CA	35.4028	-119.47	1977	4	17.6
USC00041244	CA	Kern, CA	35.4028	-119.47	1978	4	15.1
USC00041244	CA	Kern, CA	35.4028	-119.47	1979	4	16.1
USC00041244	CA	Kern, CA	35.4028	-119.47	1980	4	16.6
USC00041244	CA	Kern, CA	35.4028	-119.47	1981	4	17.3
USC00041244	CA	Kern, CA	35.4028	-119.47	1982	4	15.4
USC00041244	CA	Kern, CA	35.4028	-119.47	1983	4	14.5
USC00041244	CA	Kern, CA	35.4028	-119.47	1984	4	15.5
USC00041244	CA	Kern, CA	35.4028	-119.47	1986	4	16.8
USC00041244	CA	Kern, CA	35.4028	-119.47	1987	4	19.1
USC00041244	CA	Kern, CA	35.4028	-119.47	1988	4	16.6
USC00041244	CA	Kern, CA	35.4028	-119.47	1989	4	19.1
USC00041244	CA	Kern, CA	35.4028	-119.47	1990	4	19.1
USC00041244	CA	Kern, CA	35.4028	-119.47	1991	4	15.7
USC00041244	CA	Kern, CA	35.4028	-119.47	1992	4	18.8
USC00041244	CA	Kern, CA	35.4028	-119.47	1993	4	16.3
USC00041244	CA	Kern, CA	35.4028	-119.47	1994	4	18.1
USC00041244	CA	Kern, CA	35.4028	-119.47	1995	4	16
USC00041244	CA	Kern, CA	35.4028	-119.47	1996	4	17.9
USC00041244	CA	Kern, CA	35.4028	-119.47	1997	4	17.1
USC00041244	CA	Kern, CA	35.4028	-119.47	1998	4	14.5
USC00041244	CA	Kern, CA	35.4028	-119.47	1999	4	14.9
USC00041244	CA	Kern, CA	35.4028	-119.47	2000	4	18.9
USC00041244	CA	Kern, CA	35.4028	-119.47	2001	4	15.5
USC00041244	CA	Kern, CA	35.4028	-119.47	2002	4	17.7
USC00041244	CA	Kern, CA	35.4028	-119.47	2003	4	15.2
USC00041244	CA	Kern, CA	35.4028	-119.47	2004	4	18.4
USC00041244	CA	Kern, CA	35.4028	-119.47	2005	4	15.6
USC00041244	CA	Kern, CA	35.4028	-119.47	2006	4	15.8
USC00041244	CA	Kern, CA	35.4028	-119.47	2007	4	17.5
USC00041244	CA	Kern, CA	35.4028	-119.47	2008	4	16.4
USC00041244	CA	Kern, CA	35.4028	-119.47	2009	4	16.5
USC00041244	CA	Kern, CA	35.4028	-119.47	2010	4	14.4
USC00041244	CA	Kern, CA	35.4028	-119.47	2011	4	15.9
USC00041244	CA	Kern, CA	35.4028	-119.47	2012	4	17.4
USC00041244	CA	Kern, CA	35.4028	-119.47	2013	4	18.9
USC00041244	CA	Kern, CA	35.4028	-119.47	2014	4	18.2
USC00041244	CA	Kern, CA	35.4028	-119.47	2015	4	17.6
USC00041244	CA	Kern, CA	35.4028	-119.47	2016	4	18.2
USC00041244	CA	Kern, CA	35.4028	-119.47	2017	4	16.8
USC00041244	CA	Kern, CA	35.4028	-119.47	2018	4	18
USC00041244	CA	Kern, CA	35.4028	-119.47	2019	4	18.9
USC00041244	CA	Kern, CA	35.4028	-119.47	2021	4	18.1
USC00041252	CA	San Diego, CA	32.6744	-117.239	1953	4	13.8
USC00041252	CA	San Diego, CA	32.6744	-117.239	1954	4	14.3
USC00041252	CA	San Diego, CA	32.6744	-117.239	1955	4	14.1
USC00041252	CA	San Diego, CA	32.6744	-117.239	1956	4	13.5
USC00041252	CA	San Diego, CA	32.6744	-117.239	1957	4	14.1
USC00041252	CA	San Diego, CA	32.6744	-117.239	1958	4	15.8
USC00041252	CA	San Diego, CA	32.6744	-117.239	1959	4	17.5
USC00041252	CA	San Diego, CA	32.6744	-117.239	1960	4	16.1
USC00041252	CA	San Diego, CA	32.6744	-117.239	1961	4	15.2
USC00041252	CA	San Diego, CA	32.6744	-117.239	1963	4	13.4
USC00041252	CA	San Diego, CA	32.6744	-117.239	1964	4	14.9
USC00041252	CA	San Diego, CA	32.6744	-117.239	1965	4	14.4
USC00041252	CA	San Diego, CA	32.6744	-117.239	1966	4	15.4
USC00041252	CA	San Diego, CA	32.6744	-117.239	1967	4	12.7
USC00041288	CA	Imperial, CA	32.6881	-115.464	1904	4	20.7
USC00041288	CA	Imperial, CA	32.6881	-115.464	1905	4	20.2
USC00041288	CA	Imperial, CA	32.6881	-115.464	1906	4	20.3
USC00041288	CA	Imperial, CA	32.6881	-115.464	1907	4	21.4
USC00041288	CA	Imperial, CA	32.6881	-115.464	1908	4	22.8
USC00041288	CA	Imperial, CA	32.6881	-115.464	1909	4	21.2
USC00041288	CA	Imperial, CA	32.6881	-115.464	1910	4	23.2
USC00041288	CA	Imperial, CA	32.6881	-115.464	1911	4	20.7
USC00041288	CA	Imperial, CA	32.6881	-115.464	1912	4	19.1
USC00041288	CA	Imperial, CA	32.6881	-115.464	1913	4	20.6
USC00041288	CA	Imperial, CA	32.6881	-115.464	1914	4	21.5
USC00041288	CA	Imperial, CA	32.6881	-115.464	1915	4	20.6
USC00041288	CA	Imperial, CA	32.6881	-115.464	1916	4	22.1
USC00041288	CA	Imperial, CA	32.6881	-115.464	1917	4	19.2
USC00041288	CA	Imperial, CA	32.6881	-115.464	1918	4	20.9
USC00041288	CA	Imperial, CA	32.6881	-115.464	1919	4	22.1
USC00041288	CA	Imperial, CA	32.6881	-115.464	1920	4	20
USC00041288	CA	Imperial, CA	32.6881	-115.464	1921	4	19.4
USC00041288	CA	Imperial, CA	32.6881	-115.464	1922	4	18.4
USC00041288	CA	Imperial, CA	32.6881	-115.464	1923	4	19.9
USC00041288	CA	Imperial, CA	32.6881	-115.464	1924	4	21.3
USC00041288	CA	Imperial, CA	32.6881	-115.464	1925	4	21.4
USC00041758	CA	San Diego, CA	32.64	-117.086	1919	4	14
USC00041758	CA	San Diego, CA	32.64	-117.086	1920	4	13
USC00041758	CA	San Diego, CA	32.64	-117.086	1921	4	12.8
USC00041758	CA	San Diego, CA	32.64	-117.086	1922	4	12.5
USC00041758	CA	San Diego, CA	32.64	-117.086	1923	4	14
USC00041758	CA	San Diego, CA	32.64	-117.086	1924	4	13.9
USC00041758	CA	San Diego, CA	32.64	-117.086	1925	4	13.8
USC00041758	CA	San Diego, CA	32.64	-117.086	1926	4	17.1
USC00041758	CA	San Diego, CA	32.64	-117.086	1927	4	13.6
USC00041758	CA	San Diego, CA	32.64	-117.086	1928	4	13.3
USC00041758	CA	San Diego, CA	32.64	-117.086	1929	4	13.1
USC00041758	CA	San Diego, CA	32.64	-117.086	1930	4	15.5
USC00041758	CA	San Diego, CA	32.64	-117.086	1931	4	16.4
USC00041758	CA	San Diego, CA	32.64	-117.086	1932	4	14.2
USC00041758	CA	San Diego, CA	32.64	-117.086	1933	4	13.3
USC00041758	CA	San Diego, CA	32.64	-117.086	1934	4	15.8
USC00041758	CA	San Diego, CA	32.64	-117.086	1935	4	14.3
USC00041758	CA	San Diego, CA	32.64	-117.086	1936	4	13.6
USC00041758	CA	San Diego, CA	32.64	-117.086	1937	4	13.9
USC00041758	CA	San Diego, CA	32.64	-117.086	1938	4	14.4
USC00041758	CA	San Diego, CA	32.64	-117.086	1939	4	14.9
USC00041758	CA	San Diego, CA	32.64	-117.086	1940	4	15.5
USC00041758	CA	San Diego, CA	32.64	-117.086	1941	4	14.7
USC00041758	CA	San Diego, CA	32.64	-117.086	1942	4	14.2
USC00041758	CA	San Diego, CA	32.64	-117.086	1943	4	14.4
USC00041758	CA	San Diego, CA	32.64	-117.086	1944	4	13.6
USC00041758	CA	San Diego, CA	32.64	-117.086	1945	4	13.1
USC00041758	CA	San Diego, CA	32.64	-117.086	1946	4	15.2
USC00041758	CA	San Diego, CA	32.64	-117.086	1947	4	15.4
USC00041758	CA	San Diego, CA	32.64	-117.086	1948	4	14.2
USC00041758	CA	San Diego, CA	32.64	-117.086	1949	4	14.7
USC00041758	CA	San Diego, CA	32.64	-117.086	1950	4	14.4
USC00041758	CA	San Diego, CA	32.64	-117.086	1951	4	14.4
USC00041758	CA	San Diego, CA	32.64	-117.086	1952	4	13.9
USC00041758	CA	San Diego, CA	32.64	-117.086	1953	4	13.3
USC00041758	CA	San Diego, CA	32.64	-117.086	1954	4	14.6
USC00041758	CA	San Diego, CA	32.64	-117.086	1955	4	13.1
USC00041758	CA	San Diego, CA	32.64	-117.086	1963	4	13.2
USC00041758	CA	San Diego, CA	32.64	-117.086	1964	4	14.2
USC00041758	CA	San Diego, CA	32.64	-117.086	1965	4	14.3
USC00041758	CA	San Diego, CA	32.64	-117.086	1967	4	12.1
USC00041758	CA	San Diego, CA	32.64	-117.086	1968	4	14.6
USC00041758	CA	San Diego, CA	32.64	-117.086	1969	4	14.8
USC00041758	CA	San Diego, CA	32.64	-117.086	1970	4	13.9
USC00041758	CA	San Diego, CA	32.64	-117.086	1971	4	13.8
USC00041758	CA	San Diego, CA	32.64	-117.086	1972	4	14.5
USC00041758	CA	San Diego, CA	32.64	-117.086	1974	4	14
USC00041758	CA	San Diego, CA	32.64	-117.086	1975	4	12.6
USC00041758	CA	San Diego, CA	32.64	-117.086	1976	4	13.8
USC00041758	CA	San Diego, CA	32.64	-117.086	1977	4	14.7
USC00041758	CA	San Diego, CA	32.64	-117.086	1978	4	15.1
USC00041758	CA	San Diego, CA	32.64	-117.086	1979	4	14.7
USC00041758	CA	San Diego, CA	32.64	-117.086	1980	4	15.4
USC00041758	CA	San Diego, CA	32.64	-117.086	1981	4	15.8
USC00041758	CA	San Diego, CA	32.64	-117.086	1982	4	15.6
USC00041758	CA	San Diego, CA	32.64	-117.086	1983	4	15.1
USC00041758	CA	San Diego, CA	32.64	-117.086	1984	4	16.2
USC00041758	CA	San Diego, CA	32.64	-117.086	1985	4	16
USC00041758	CA	San Diego, CA	32.64	-117.086	1986	4	16.3
USC00041758	CA	San Diego, CA	32.64	-117.086	1987	4	17.3
USC00041758	CA	San Diego, CA	32.64	-117.086	1988	4	16.6
USC00041758	CA	San Diego, CA	32.64	-117.086	1989	4	17.6
USC00041758	CA	San Diego, CA	32.64	-117.086	1990	4	17.2
USC00041758	CA	San Diego, CA	32.64	-117.086	1991	4	16.2
USC00041758	CA	San Diego, CA	32.64	-117.086	1992	4	18.9
USC00041758	CA	San Diego, CA	32.64	-117.086	1993	4	17.5
USC00041758	CA	San Diego, CA	32.64	-117.086	1994	4	16
USC00041758	CA	San Diego, CA	32.64	-117.086	1995	4	16.5
USC00041758	CA	San Diego, CA	32.64	-117.086	1996	4	17.4
USC00041758	CA	San Diego, CA	32.64	-117.086	1997	4	17.2
USC00041758	CA	San Diego, CA	32.64	-117.086	1998	4	15
USC00041758	CA	San Diego, CA	32.64	-117.086	1999	4	14.6
USC00041758	CA	San Diego, CA	32.64	-117.086	2000	4	16.7
USC00041758	CA	San Diego, CA	32.64	-117.086	2001	4	14.8
USC00041758	CA	San Diego, CA	32.64	-117.086	2002	4	14.5
USC00041758	CA	San Diego, CA	32.64	-117.086	2010	4	14.9
USC00041758	CA	San Diego, CA	32.64	-117.086	2011	4	16.5
USC00041758	CA	San Diego, CA	32.64	-117.086	2012	4	16
USC00041758	CA	San Diego, CA	32.64	-117.086	2013	4	15.6
USC00041758	CA	San Diego, CA	32.64	-117.086	2014	4	17.7
USC00041758	CA	San Diego, CA	32.64	-117.086	2015	4	17.9
USC00041758	CA	San Diego, CA	32.64	-117.086	2016	4	17.7
USC00041758	CA	San Diego, CA	32.64	-117.086	2017	4	17
USC00041758	CA	San Diego, CA	32.64	-117.086	2018	4	16.2
USC00041758	CA	San Diego, CA	32.64	-117.086	2019	4	16.4
USC00041758	CA	San Diego, CA	32.64	-117.086	2020	4	16.8
USC00041784	CA	Yolo, CA	38.4167	-121.533	1935	4	14.8
USC00041784	CA	Yolo, CA	38.4167	-121.533	1936	4	15.6
USC00041784	CA	Yolo, CA	38.4167	-121.533	1937	4	13.5
USC00041784	CA	Yolo, CA	38.4167	-121.533	1938	4	14.1
USC00041784	CA	Yolo, CA	38.4167	-121.533	1939	4	16.9
USC00041784	CA	Yolo, CA	38.4167	-121.533	1940	4	15.1
USC00041784	CA	Yolo, CA	38.4167	-121.533	1941	4	13.5
USC00041784	CA	Yolo, CA	38.4167	-121.533	1942	4	13.4
USC00041784	CA	Yolo, CA	38.4167	-121.533	1943	4	14.2
USC00041784	CA	Yolo, CA	38.4167	-121.533	1944	4	9.8
USC00041784	CA	Yolo, CA	38.4167	-121.533	1945	4	15.5
USC00041784	CA	Yolo, CA	38.4167	-121.533	1946	4	14.8
USC00041784	CA	Yolo, CA	38.4167	-121.533	1947	4	16
USC00041784	CA	Yolo, CA	38.4167	-121.533	1948	4	12
USC00041784	CA	Yolo, CA	38.4167	-121.533	1949	4	15.9
USC00041784	CA	Yolo, CA	38.4167	-121.533	1950	4	15.7
USC00041784	CA	Yolo, CA	38.4167	-121.533	1951	4	15
USC00041784	CA	Yolo, CA	38.4167	-121.533	1952	4	15.8
USC00041784	CA	Yolo, CA	38.4167	-121.533	1953	4	14.6
USC00041784	CA	Yolo, CA	38.4167	-121.533	1954	4	16.1
USC00041784	CA	Yolo, CA	38.4167	-121.533	1955	4	13.1
USC00041784	CA	Yolo, CA	38.4167	-121.533	1956	4	14.7
USC00041784	CA	Yolo, CA	38.4167	-121.533	1957	4	15.3
USC00041784	CA	Yolo, CA	38.4167	-121.533	1959	4	17.4
USC00041784	CA	Yolo, CA	38.4167	-121.533	1960	4	14.5
USC00041784	CA	Yolo, CA	38.4167	-121.533	1961	4	14.8
USC00041784	CA	Yolo, CA	38.4167	-121.533	1962	4	16.2
USC00041784	CA	Yolo, CA	38.4167	-121.533	1963	4	12
USC00041784	CA	Yolo, CA	38.4167	-121.533	1964	4	14.2
USC00041784	CA	Yolo, CA	38.4167	-121.533	1965	4	14.3
USC00041784	CA	Yolo, CA	38.4167	-121.533	1966	4	16.8
USC00041784	CA	Yolo, CA	38.4167	-121.533	1967	4	9.7
USC00041784	CA	Yolo, CA	38.4167	-121.533	1968	4	15.7
USC00041784	CA	Yolo, CA	38.4167	-121.533	1969	4	14.1
USC00041784	CA	Yolo, CA	38.4167	-121.533	1970	4	12.8
USC00041784	CA	Yolo, CA	38.4167	-121.533	1971	4	12.5
USC00041784	CA	Yolo, CA	38.4167	-121.533	1972	4	14.4
USC00041784	CA	Yolo, CA	38.4167	-121.533	1973	4	15.8
USC00041784	CA	Yolo, CA	38.4167	-121.533	1974	4	13.2
USC00042009	CA	Kings, CA	36.1	-119.55	1945	4	15.2
USC00042009	CA	Kings, CA	36.1	-119.55	1946	4	17.6
USC00042009	CA	Kings, CA	36.1	-119.55	1947	4	17.8
USC00042009	CA	Kings, CA	36.1	-119.55	1948	4	14.8
USC00042012	CA	Kings, CA	36.0975	-119.582	1949	4	17.3
USC00042012	CA	Kings, CA	36.0975	-119.582	1950	4	17.8
USC00042012	CA	Kings, CA	36.0975	-119.582	1951	4	17.1
USC00042012	CA	Kings, CA	36.0975	-119.582	1952	4	17
USC00042012	CA	Kings, CA	36.0975	-119.582	1953	4	15.9
USC00042012	CA	Kings, CA	36.0975	-119.582	1954	4	18.9
USC00042012	CA	Kings, CA	36.0975	-119.582	1955	4	13.4
USC00042012	CA	Kings, CA	36.0975	-119.582	1956	4	15.5
USC00042012	CA	Kings, CA	36.0975	-119.582	1957	4	16.2
USC00042012	CA	Kings, CA	36.0975	-119.582	1958	4	15.5
USC00042012	CA	Kings, CA	36.0975	-119.582	1959	4	18.8
USC00042012	CA	Kings, CA	36.0975	-119.582	1960	4	16.1
USC00042012	CA	Kings, CA	36.0975	-119.582	1961	4	16.6
USC00042012	CA	Kings, CA	36.0975	-119.582	1962	4	17.8
USC00042012	CA	Kings, CA	36.0975	-119.582	1963	4	13.1
USC00042012	CA	Kings, CA	36.0975	-119.582	1964	4	15.3
USC00042012	CA	Kings, CA	36.0975	-119.582	1965	4	15.9
USC00042012	CA	Kings, CA	36.0975	-119.582	1966	4	18.6
USC00042012	CA	Kings, CA	36.0975	-119.582	1967	4	10.9
USC00042012	CA	Kings, CA	36.0975	-119.582	1968	4	16.3
USC00042012	CA	Kings, CA	36.0975	-119.582	1969	4	15.4
USC00042012	CA	Kings, CA	36.0975	-119.582	1970	4	13.4
USC00042012	CA	Kings, CA	36.0975	-119.582	1971	4	14.5
USC00042012	CA	Kings, CA	36.0975	-119.582	1972	4	16
USC00042012	CA	Kings, CA	36.0975	-119.582	1973	4	15.9
USC00042012	CA	Kings, CA	36.0975	-119.582	1974	4	15.6
USC00042012	CA	Kings, CA	36.0975	-119.582	1975	4	13.1
USC00042012	CA	Kings, CA	36.0975	-119.582	1976	4	14.2
USC00042012	CA	Kings, CA	36.0975	-119.582	1977	4	17.8
USC00042012	CA	Kings, CA	36.0975	-119.582	1978	4	14.8
USC00042012	CA	Kings, CA	36.0975	-119.582	1979	4	15.6
USC00042012	CA	Kings, CA	36.0975	-119.582	1980	4	16.3
USC00042012	CA	Kings, CA	36.0975	-119.582	1981	4	17
USC00042012	CA	Kings, CA	36.0975	-119.582	1982	4	15.4
USC00042012	CA	Kings, CA	36.0975	-119.582	1983	4	14.4
USC00042012	CA	Kings, CA	36.0975	-119.582	1984	4	16
USC00042012	CA	Kings, CA	36.0975	-119.582	1985	4	18.8
USC00042012	CA	Kings, CA	36.0975	-119.582	1986	4	16.6
USC00042012	CA	Kings, CA	36.0975	-119.582	1987	4	19.6
USC00042012	CA	Kings, CA	36.0975	-119.582	1988	4	16.9
USC00042012	CA	Kings, CA	36.0975	-119.582	1991	4	15.2
USC00042012	CA	Kings, CA	36.0975	-119.582	1995	4	16
USC00042012	CA	Kings, CA	36.0975	-119.582	1996	4	17.8
USC00042012	CA	Kings, CA	36.0975	-119.582	1997	4	17.6
USC00042012	CA	Kings, CA	36.0975	-119.582	1998	4	15.2
USC00042012	CA	Kings, CA	36.0975	-119.582	1999	4	15
USC00042012	CA	Kings, CA	36.0975	-119.582	2000	4	18.1
USC00042012	CA	Kings, CA	36.0975	-119.582	2001	4	15.3
USC00042012	CA	Kings, CA	36.0975	-119.582	2002	4	17.7
USC00042012	CA	Kings, CA	36.0975	-119.582	2003	4	14.7
USC00042012	CA	Kings, CA	36.0975	-119.582	2004	4	18.5
USC00042012	CA	Kings, CA	36.0975	-119.582	2005	4	15.6
USC00042012	CA	Kings, CA	36.0975	-119.582	2006	4	15.7
USC00042012	CA	Kings, CA	36.0975	-119.582	2007	4	17.5
USC00042012	CA	Kings, CA	36.0975	-119.582	2008	4	16.4
USC00042012	CA	Kings, CA	36.0975	-119.582	2009	4	16.4
USC00042012	CA	Kings, CA	36.0975	-119.582	2010	4	14.1
USC00042012	CA	Kings, CA	36.0975	-119.582	2011	4	15.5
USC00042012	CA	Kings, CA	36.0975	-119.582	2012	4	17
USC00042012	CA	Kings, CA	36.0975	-119.582	2013	4	18.4
USC00042012	CA	Kings, CA	36.0975	-119.582	2014	4	18.2
USC00042012	CA	Kings, CA	36.0975	-119.582	2015	4	18.2
USC00042012	CA	Kings, CA	36.0975	-119.582	2016	4	18.7
USC00042012	CA	Kings, CA	36.0975	-119.582	2017	4	17.4
USC00042012	CA	Kings, CA	36.0975	-119.582	2018	4	18
USC00042012	CA	Kings, CA	36.0975	-119.582	2019	4	17.9
USC00042012	CA	Kings, CA	36.0975	-119.582	2020	4	16.7
USC00042012	CA	Kings, CA	36.0975	-119.582	2021	4	17.6
USC00042092	CA	Inyo, CA	36.5333	-116.883	1935	4	25.3
USC00042092	CA	Inyo, CA	36.5333	-116.883	1936	4	26.8
USC00042092	CA	Inyo, CA	36.5333	-116.883	1937	4	22.9
USC00042092	CA	Inyo, CA	36.5333	-116.883	1938	4	24.9
USC00042092	CA	Inyo, CA	36.5333	-116.883	1939	4	26.9
USC00042092	CA	Inyo, CA	36.5333	-116.883	1940	4	25.2
USC00042092	CA	Inyo, CA	36.5333	-116.883	1941	4	21.4
USC00042092	CA	Inyo, CA	36.5333	-116.883	1942	4	24
USC00042092	CA	Inyo, CA	36.5333	-116.883	1943	4	26.5
USC00042092	CA	Inyo, CA	36.5333	-116.883	1944	4	23.3
USC00042092	CA	Inyo, CA	36.5333	-116.883	1945	4	23.7
USC00042092	CA	Inyo, CA	36.5333	-116.883	1946	4	26.4
USC00042092	CA	Inyo, CA	36.5333	-116.883	1947	4	26
USC00042092	CA	Inyo, CA	36.5333	-116.883	1949	4	27.5
USC00042092	CA	Inyo, CA	36.5333	-116.883	1950	4	27.4
USC00042092	CA	Inyo, CA	36.5333	-116.883	1951	4	25
USC00042092	CA	Inyo, CA	36.5333	-116.883	1952	4	24.3
USC00042092	CA	Inyo, CA	36.5333	-116.883	1953	4	25.1
USC00042092	CA	Inyo, CA	36.5333	-116.883	1954	4	28.1
USC00042092	CA	Inyo, CA	36.5333	-116.883	1955	4	23.1
USC00042092	CA	Inyo, CA	36.5333	-116.883	1956	4	24.2
USC00042092	CA	Inyo, CA	36.5333	-116.883	1957	4	25.1
USC00042092	CA	Inyo, CA	36.5333	-116.883	1958	4	24.2
USC00042092	CA	Inyo, CA	36.5333	-116.883	1959	4	28.3
USC00042092	CA	Inyo, CA	36.5333	-116.883	1960	4	26.9
USC00042319	CA	Inyo, CA	36.4626	-116.867	1962	4	27.9
USC00042319	CA	Inyo, CA	36.4626	-116.867	1963	4	22.5
USC00042319	CA	Inyo, CA	36.4626	-116.867	1964	4	24
USC00042319	CA	Inyo, CA	36.4626	-116.867	1965	4	22.5
USC00042319	CA	Inyo, CA	36.4626	-116.867	1966	4	26
USC00042319	CA	Inyo, CA	36.4626	-116.867	1967	4	18.9
USC00042319	CA	Inyo, CA	36.4626	-116.867	1968	4	23.9
USC00042319	CA	Inyo, CA	36.4626	-116.867	1969	4	25
USC00042319	CA	Inyo, CA	36.4626	-116.867	1970	4	22
USC00042319	CA	Inyo, CA	36.4626	-116.867	1971	4	23.9
USC00042319	CA	Inyo, CA	36.4626	-116.867	1972	4	24.7
USC00042319	CA	Inyo, CA	36.4626	-116.867	1973	4	23.9
USC00042319	CA	Inyo, CA	36.4626	-116.867	1974	4	24.3
USC00042319	CA	Inyo, CA	36.4626	-116.867	1975	4	21.2
USC00042319	CA	Inyo, CA	36.4626	-116.867	1976	4	23.3
USC00042319	CA	Inyo, CA	36.4626	-116.867	1977	4	26.7
USC00042319	CA	Inyo, CA	36.4626	-116.867	1978	4	22.4
USC00042319	CA	Inyo, CA	36.4626	-116.867	1979	4	24.2
USC00042319	CA	Inyo, CA	36.4626	-116.867	1980	4	24.1
USC00042319	CA	Inyo, CA	36.4626	-116.867	1981	4	26.7
USC00042319	CA	Inyo, CA	36.4626	-116.867	1982	4	23.5
USC00042319	CA	Inyo, CA	36.4626	-116.867	1983	4	21.1
USC00042319	CA	Inyo, CA	36.4626	-116.867	1984	4	23
USC00042319	CA	Inyo, CA	36.4626	-116.867	1985	4	25.9
USC00042319	CA	Inyo, CA	36.4626	-116.867	1986	4	24.6
USC00042319	CA	Inyo, CA	36.4626	-116.867	1987	4	26.3
USC00042319	CA	Inyo, CA	36.4626	-116.867	1988	4	23.3
USC00042319	CA	Inyo, CA	36.4626	-116.867	1989	4	28.6
USC00042319	CA	Inyo, CA	36.4626	-116.867	1990	4	26.3
USC00042319	CA	Inyo, CA	36.4626	-116.867	1991	4	22.9
USC00042319	CA	Inyo, CA	36.4626	-116.867	1992	4	26.7
USC00042319	CA	Inyo, CA	36.4626	-116.867	1993	4	25.3
USC00042319	CA	Inyo, CA	36.4626	-116.867	1994	4	25.3
USC00042319	CA	Inyo, CA	36.4626	-116.867	1995	4	23
USC00042319	CA	Inyo, CA	36.4626	-116.867	1996	4	25.9
USC00042319	CA	Inyo, CA	36.4626	-116.867	1997	4	23.9
USC00042319	CA	Inyo, CA	36.4626	-116.867	1998	4	20.7
USC00042319	CA	Inyo, CA	36.4626	-116.867	1999	4	21.3
USC00042319	CA	Inyo, CA	36.4626	-116.867	2000	4	26.6
USC00042319	CA	Inyo, CA	36.4626	-116.867	2001	4	23.4
USC00042319	CA	Inyo, CA	36.4626	-116.867	2002	4	25.9
USC00042319	CA	Inyo, CA	36.4626	-116.867	2003	4	22.6
USC00042319	CA	Inyo, CA	36.4626	-116.867	2004	4	25.9
USC00042319	CA	Inyo, CA	36.4626	-116.867	2005	4	23.6
USC00042319	CA	Inyo, CA	36.4626	-116.867	2006	4	23.9
USC00042319	CA	Inyo, CA	36.4626	-116.867	2007	4	26.3
USC00042319	CA	Inyo, CA	36.4626	-116.867	2008	4	25.3
USC00042319	CA	Inyo, CA	36.4626	-116.867	2009	4	24.2
USC00042319	CA	Inyo, CA	36.4626	-116.867	2010	4	22.9
USC00042319	CA	Inyo, CA	36.4626	-116.867	2011	4	24.7
USC00042319	CA	Inyo, CA	36.4626	-116.867	2012	4	25.9
USC00042319	CA	Inyo, CA	36.4626	-116.867	2013	4	27.2
USC00042319	CA	Inyo, CA	36.4626	-116.867	2014	4	26.9
USC00042319	CA	Inyo, CA	36.4626	-116.867	2015	4	25.6
USC00042319	CA	Inyo, CA	36.4626	-116.867	2016	4	26.2
USC00042319	CA	Inyo, CA	36.4626	-116.867	2017	4	26.4
USC00042319	CA	Inyo, CA	36.4626	-116.867	2018	4	27.3
USC00042319	CA	Inyo, CA	36.4626	-116.867	2019	4	27.8
USC00042319	CA	Inyo, CA	36.4626	-116.867	2020	4	25.9
USC00042319	CA	Inyo, CA	36.4626	-116.867	2021	4	27.2
USC00042389	CA	Stanislaus, CA	37.5667	-120.783	1900	4	13.3
USC00042389	CA	Stanislaus, CA	37.5667	-120.783	1902	4	13.1
USC00042389	CA	Stanislaus, CA	37.5667	-120.783	1903	4	13
USC00042389	CA	Stanislaus, CA	37.5667	-120.783	1904	4	14.6
USC00042389	CA	Stanislaus, CA	37.5667	-120.783	1906	4	13.8
USC00042389	CA	Stanislaus, CA	37.5667	-120.783	1907	4	15.5
USC00042389	CA	Stanislaus, CA	37.5667	-120.783	1908	4	15.7
USC00042389	CA	Stanislaus, CA	37.5667	-120.783	1909	4	15.4
USC00042389	CA	Stanislaus, CA	37.5667	-120.783	1910	4	17.1
USC00042389	CA	Stanislaus, CA	37.5667	-120.783	1911	4	14.1
USC00042389	CA	Stanislaus, CA	37.5667	-120.783	1912	4	10.5
USC00042389	CA	Stanislaus, CA	37.5667	-120.783	1913	4	13.8
USC00042389	CA	Stanislaus, CA	37.5667	-120.783	1914	4	14
USC00042389	CA	Stanislaus, CA	37.5667	-120.783	1915	4	14
USC00042389	CA	Stanislaus, CA	37.5667	-120.783	1916	4	14.8
USC00042389	CA	Stanislaus, CA	37.5667	-120.783	1917	4	14.6
USC00042389	CA	Stanislaus, CA	37.5667	-120.783	1918	4	14.9
USC00042389	CA	Stanislaus, CA	37.5667	-120.783	1919	4	15.1
USC00042389	CA	Stanislaus, CA	37.5667	-120.783	1920	4	14.9
USC00042389	CA	Stanislaus, CA	37.5667	-120.783	1921	4	13.6
USC00042389	CA	Stanislaus, CA	37.5667	-120.783	1923	4	13.7
USC00042389	CA	Stanislaus, CA	37.5667	-120.783	1924	4	16.3
USC00042389	CA	Stanislaus, CA	37.5667	-120.783	1925	4	15.2
USC00042389	CA	Stanislaus, CA	37.5667	-120.783	1926	4	18
USC00042389	CA	Stanislaus, CA	37.5667	-120.783	1927	4	14.2
USC00042389	CA	Stanislaus, CA	37.5667	-120.783	1928	4	9.7
USC00042389	CA	Stanislaus, CA	37.5667	-120.783	1929	4	13.1
USC00042389	CA	Stanislaus, CA	37.5667	-120.783	1930	4	16
USC00042389	CA	Stanislaus, CA	37.5667	-120.783	1931	4	18.2
USC00042389	CA	Stanislaus, CA	37.5667	-120.783	1932	4	14.3
USC00042389	CA	Stanislaus, CA	37.5667	-120.783	1933	4	14.1
USC00042389	CA	Stanislaus, CA	37.5667	-120.783	1934	4	17.6
USC00042389	CA	Stanislaus, CA	37.5667	-120.783	1935	4	15
USC00042389	CA	Stanislaus, CA	37.5667	-120.783	1936	4	15.9
USC00042389	CA	Stanislaus, CA	37.5667	-120.783	1937	4	13.9
USC00042389	CA	Stanislaus, CA	37.5667	-120.783	1938	4	14.5
USC00042389	CA	Stanislaus, CA	37.5667	-120.783	1939	4	17.7
USC00042389	CA	Stanislaus, CA	37.5667	-120.783	1940	4	16
USC00042389	CA	Stanislaus, CA	37.5667	-120.783	1941	4	14.4
USC00042389	CA	Stanislaus, CA	37.5667	-120.783	1942	4	14.7
USC00042389	CA	Stanislaus, CA	37.5667	-120.783	1943	4	15.6
USC00042389	CA	Stanislaus, CA	37.5667	-120.783	1944	4	13.5
USC00042389	CA	Stanislaus, CA	37.5667	-120.783	1945	4	15.4
USC00042389	CA	Stanislaus, CA	37.5667	-120.783	1947	4	16.7
USC00042389	CA	Stanislaus, CA	37.5667	-120.783	1948	4	14
USC00042389	CA	Stanislaus, CA	37.5667	-120.783	1949	4	16.8
USC00042389	CA	Stanislaus, CA	37.5667	-120.783	1950	4	16.5
USC00042389	CA	Stanislaus, CA	37.5667	-120.783	1951	4	15
USC00042389	CA	Stanislaus, CA	37.5667	-120.783	1952	4	15.2
USC00042389	CA	Stanislaus, CA	37.5667	-120.783	1953	4	14.4
USC00042389	CA	Stanislaus, CA	37.5667	-120.783	1954	4	17
USC00042389	CA	Stanislaus, CA	37.5667	-120.783	1955	4	12.3
USC00042389	CA	Stanislaus, CA	37.5667	-120.783	1956	4	14.7
USC00042389	CA	Stanislaus, CA	37.5667	-120.783	1957	4	15.6
USC00042389	CA	Stanislaus, CA	37.5667	-120.783	1958	4	14.7
USC00042389	CA	Stanislaus, CA	37.5667	-120.783	1959	4	17.5
USC00042389	CA	Stanislaus, CA	37.5667	-120.783	1960	4	15.3
USC00042389	CA	Stanislaus, CA	37.5667	-120.783	1962	4	16.6
USC00042389	CA	Stanislaus, CA	37.5667	-120.783	1963	4	12.5
USC00042389	CA	Stanislaus, CA	37.5667	-120.783	1964	4	14.1
USC00042389	CA	Stanislaus, CA	37.5667	-120.783	1965	4	15
USC00042389	CA	Stanislaus, CA	37.5667	-120.783	1966	4	16.6
USC00042389	CA	Stanislaus, CA	37.5667	-120.783	1967	4	10
USC00042389	CA	Stanislaus, CA	37.5667	-120.783	1968	4	14.7
USC00042389	CA	Stanislaus, CA	37.5667	-120.783	1969	4	13.9
USC00042389	CA	Stanislaus, CA	37.5667	-120.783	1970	4	12.3
USC00042389	CA	Stanislaus, CA	37.5667	-120.783	1971	4	12.5
USC00042389	CA	Stanislaus, CA	37.5667	-120.783	1972	4	14.6
USC00042389	CA	Stanislaus, CA	37.5667	-120.783	1973	4	14.8
USC00042389	CA	Stanislaus, CA	37.5667	-120.783	1974	4	13.8
USC00042389	CA	Stanislaus, CA	37.5667	-120.783	1975	4	11.2
USC00042389	CA	Stanislaus, CA	37.5667	-120.783	1976	4	13.1
USC00042389	CA	Stanislaus, CA	37.5667	-120.783	1977	4	16
USC00042389	CA	Stanislaus, CA	37.5667	-120.783	1978	4	12.6
USC00042389	CA	Stanislaus, CA	37.5667	-120.783	1980	4	14.5
USC00042389	CA	Stanislaus, CA	37.5667	-120.783	1981	4	15
USC00042389	CA	Stanislaus, CA	37.5667	-120.783	1982	4	13.2
USC00042389	CA	Stanislaus, CA	37.5667	-120.783	1983	4	12.5
USC00042713	CA	Imperial, CA	32.7669	-115.562	1932	4	21.4
USC00042713	CA	Imperial, CA	32.7669	-115.562	1933	4	19.4
USC00042713	CA	Imperial, CA	32.7669	-115.562	1934	4	24
USC00042713	CA	Imperial, CA	32.7669	-115.562	1935	4	20.9
USC00042713	CA	Imperial, CA	32.7669	-115.562	1936	4	22.9
USC00042713	CA	Imperial, CA	32.7669	-115.562	1937	4	21
USC00042713	CA	Imperial, CA	32.7669	-115.562	1938	4	21.4
USC00042713	CA	Imperial, CA	32.7669	-115.562	1939	4	23.3
USC00042713	CA	Imperial, CA	32.7669	-115.562	1940	4	22.5
USC00042713	CA	Imperial, CA	32.7669	-115.562	1941	4	20
USC00042713	CA	Imperial, CA	32.7669	-115.562	1942	4	19.7
USC00042713	CA	Imperial, CA	32.7669	-115.562	1943	4	22.8
USC00042713	CA	Imperial, CA	32.7669	-115.562	1944	4	19.6
USC00042713	CA	Imperial, CA	32.7669	-115.562	1945	4	20.2
USC00042713	CA	Imperial, CA	32.7669	-115.562	1946	4	22.9
USC00042713	CA	Imperial, CA	32.7669	-115.562	1947	4	21.5
USC00042713	CA	Imperial, CA	32.7669	-115.562	1948	4	22.2
USC00042713	CA	Imperial, CA	32.7669	-115.562	1949	4	22.4
USC00042713	CA	Imperial, CA	32.7669	-115.562	1950	4	23.9
USC00042713	CA	Imperial, CA	32.7669	-115.562	1951	4	18.7
USC00042713	CA	Imperial, CA	32.7669	-115.562	1952	4	21.5
USC00042713	CA	Imperial, CA	32.7669	-115.562	1953	4	20.9
USC00042713	CA	Imperial, CA	32.7669	-115.562	1954	4	24
USC00042713	CA	Imperial, CA	32.7669	-115.562	1955	4	20.4
USC00042713	CA	Imperial, CA	32.7669	-115.562	1956	4	20.5
USC00042713	CA	Imperial, CA	32.7669	-115.562	1957	4	21.1
USC00042713	CA	Imperial, CA	32.7669	-115.562	1958	4	20.3
USC00042713	CA	Imperial, CA	32.7669	-115.562	1959	4	22.6
USC00042713	CA	Imperial, CA	32.7669	-115.562	1960	4	21.6
USC00042713	CA	Imperial, CA	32.7669	-115.562	1961	4	21.2
USC00042713	CA	Imperial, CA	32.7669	-115.562	1962	4	22.6
USC00042713	CA	Imperial, CA	32.7669	-115.562	1963	4	18
USC00042713	CA	Imperial, CA	32.7669	-115.562	1964	4	19.5
USC00042713	CA	Imperial, CA	32.7669	-115.562	1965	4	20
USC00042713	CA	Imperial, CA	32.7669	-115.562	1966	4	21.4
USC00042713	CA	Imperial, CA	32.7669	-115.562	1967	4	16.4
USC00042713	CA	Imperial, CA	32.7669	-115.562	1968	4	19.2
USC00042713	CA	Imperial, CA	32.7669	-115.562	1969	4	20.3
USC00042713	CA	Imperial, CA	32.7669	-115.562	1970	4	18
USC00042713	CA	Imperial, CA	32.7669	-115.562	1971	4	19.3
USC00042713	CA	Imperial, CA	32.7669	-115.562	1972	4	20.9
USC00042713	CA	Imperial, CA	32.7669	-115.562	1973	4	19.4
USC00042713	CA	Imperial, CA	32.7669	-115.562	1974	4	20.5
USC00042713	CA	Imperial, CA	32.7669	-115.562	1975	4	16
USC00042713	CA	Imperial, CA	32.7669	-115.562	1976	4	18.4
USC00042713	CA	Imperial, CA	32.7669	-115.562	1977	4	20.1
USC00042713	CA	Imperial, CA	32.7669	-115.562	1978	4	20.3
USC00042713	CA	Imperial, CA	32.7669	-115.562	1979	4	20.7
USC00042713	CA	Imperial, CA	32.7669	-115.562	1980	4	20.2
USC00042713	CA	Imperial, CA	32.7669	-115.562	1981	4	21.6
USC00042713	CA	Imperial, CA	32.7669	-115.562	1982	4	21.7
USC00042713	CA	Imperial, CA	32.7669	-115.562	1984	4	19.8
USC00042713	CA	Imperial, CA	32.7669	-115.562	1987	4	23.9
USC00042713	CA	Imperial, CA	32.7669	-115.562	1989	4	24.6
USC00042713	CA	Imperial, CA	32.7669	-115.562	1990	4	22.6
USC00042713	CA	Imperial, CA	32.7669	-115.562	1991	4	21.2
USC00042713	CA	Imperial, CA	32.7669	-115.562	1992	4	23.3
USC00042713	CA	Imperial, CA	32.7669	-115.562	1993	4	22.9
USC00042713	CA	Imperial, CA	32.7669	-115.562	1995	4	21.2
USC00042713	CA	Imperial, CA	32.7669	-115.562	1997	4	21.9
USC00042713	CA	Imperial, CA	32.7669	-115.562	1998	4	20
USC00042713	CA	Imperial, CA	32.7669	-115.562	2001	4	20.7
USC00042713	CA	Imperial, CA	32.7669	-115.562	2003	4	20.3
USC00042713	CA	Imperial, CA	32.7669	-115.562	2009	4	20.6
USC00042713	CA	Imperial, CA	32.7669	-115.562	2010	4	19.7
USC00042713	CA	Imperial, CA	32.7669	-115.562	2011	4	22.6
USC00042713	CA	Imperial, CA	32.7669	-115.562	2012	4	22.1
USC00042713	CA	Imperial, CA	32.7669	-115.562	2013	4	22.8
USC00042713	CA	Imperial, CA	32.7669	-115.562	2014	4	22.9
USC00042713	CA	Imperial, CA	32.7669	-115.562	2015	4	21.9
USC00042713	CA	Imperial, CA	32.7669	-115.562	2016	4	22
USC00042713	CA	Imperial, CA	32.7669	-115.562	2018	4	24.2
USC00042713	CA	Imperial, CA	32.7669	-115.562	2019	4	23.8
USC00042713	CA	Imperial, CA	32.7669	-115.562	2020	4	22.2
USC00042713	CA	Imperial, CA	32.7669	-115.562	2021	4	23.8
USC00042921	CA	Tulare, CA	36.3167	-119.15	1927	4	15
USC00042958	CA	San Diego, CA	33.35	-117.25	1901	4	14.2
USC00042958	CA	San Diego, CA	33.35	-117.25	1902	4	14.3
USC00042958	CA	San Diego, CA	33.35	-117.25	1903	4	14
USC00043256	CA	Fresno, CA	36.7672	-119.709	1999	4	14.2
USC00043256	CA	Fresno, CA	36.7672	-119.709	2000	4	17.8
USC00043256	CA	Fresno, CA	36.7672	-119.709	2001	4	15.1
USC00043256	CA	Fresno, CA	36.7672	-119.709	2002	4	17.7
USC00043256	CA	Fresno, CA	36.7672	-119.709	2003	4	14.3
USC00043256	CA	Fresno, CA	36.7672	-119.709	2004	4	18.5
USC00043256	CA	Fresno, CA	36.7672	-119.709	2005	4	16.3
USC00043256	CA	Fresno, CA	36.7672	-119.709	2006	4	14.6
USC00043256	CA	Fresno, CA	36.7672	-119.709	2007	4	17.3
USC00043256	CA	Fresno, CA	36.7672	-119.709	2008	4	16.2
USC00043256	CA	Fresno, CA	36.7672	-119.709	2009	4	16.8
USC00043256	CA	Fresno, CA	36.7672	-119.709	2010	4	14.7
USC00043256	CA	Fresno, CA	36.7672	-119.709	2011	4	16.2
USC00043256	CA	Fresno, CA	36.7672	-119.709	2012	4	17.1
USC00043256	CA	Fresno, CA	36.7672	-119.709	2013	4	19.3
USC00043256	CA	Fresno, CA	36.7672	-119.709	2014	4	18.9
USC00043256	CA	Fresno, CA	36.7672	-119.709	2015	4	18.4
USC00043256	CA	Fresno, CA	36.7672	-119.709	2017	4	16.9
USC00043256	CA	Fresno, CA	36.7672	-119.709	2018	4	18.6
USC00043256	CA	Fresno, CA	36.7672	-119.709	2019	4	20.4
USC00043256	CA	Fresno, CA	36.7672	-119.709	2021	4	18.9
USC00043434	CA	Imperial, CA	33.05	-114.983	1963	4	18.2
USC00043603	CA	Inyo, CA	36.4572	-116.864	1912	4	22
USC00043603	CA	Inyo, CA	36.4572	-116.864	1913	4	25
USC00043603	CA	Inyo, CA	36.4572	-116.864	1914	4	24.1
USC00043603	CA	Inyo, CA	36.4572	-116.864	1915	4	25.6
USC00043603	CA	Inyo, CA	36.4572	-116.864	1916	4	27.2
USC00043603	CA	Inyo, CA	36.4572	-116.864	1917	4	23.2
USC00043603	CA	Inyo, CA	36.4572	-116.864	1918	4	23.2
USC00043603	CA	Inyo, CA	36.4572	-116.864	1919	4	22.1
USC00043603	CA	Inyo, CA	36.4572	-116.864	1920	4	21.9
USC00043603	CA	Inyo, CA	36.4572	-116.864	1921	4	19.9
USC00043603	CA	Inyo, CA	36.4572	-116.864	1922	4	21.9
USC00043603	CA	Inyo, CA	36.4572	-116.864	1923	4	23.4
USC00043603	CA	Inyo, CA	36.4572	-116.864	1924	4	23.9
USC00043603	CA	Inyo, CA	36.4572	-116.864	1925	4	24.3
USC00043603	CA	Inyo, CA	36.4572	-116.864	1926	4	26
USC00043603	CA	Inyo, CA	36.4572	-116.864	1928	4	23.9
USC00043603	CA	Inyo, CA	36.4572	-116.864	1929	4	20.1
USC00043603	CA	Inyo, CA	36.4572	-116.864	1930	4	26.5
USC00043603	CA	Inyo, CA	36.4572	-116.864	1931	4	25.5
USC00043603	CA	Inyo, CA	36.4572	-116.864	1933	4	22.7
USC00043603	CA	Inyo, CA	36.4572	-116.864	1934	4	28
USC00043603	CA	Inyo, CA	36.4572	-116.864	1935	4	24.4
USC00043603	CA	Inyo, CA	36.4572	-116.864	1936	4	26.8
USC00043603	CA	Inyo, CA	36.4572	-116.864	1937	4	22.7
USC00043603	CA	Inyo, CA	36.4572	-116.864	1938	4	24.6
USC00043603	CA	Inyo, CA	36.4572	-116.864	1939	4	25.8
USC00043603	CA	Inyo, CA	36.4572	-116.864	1940	4	24.8
USC00043603	CA	Inyo, CA	36.4572	-116.864	1941	4	21.2
USC00043603	CA	Inyo, CA	36.4572	-116.864	1942	4	24.4
USC00043603	CA	Inyo, CA	36.4572	-116.864	1943	4	26.2
USC00043603	CA	Inyo, CA	36.4572	-116.864	1944	4	22.6
USC00043603	CA	Inyo, CA	36.4572	-116.864	1945	4	22.1
USC00043603	CA	Inyo, CA	36.4572	-116.864	1946	4	27.6
USC00043603	CA	Inyo, CA	36.4572	-116.864	1947	4	26.8
USC00043603	CA	Inyo, CA	36.4572	-116.864	1948	4	23.9
USC00043603	CA	Inyo, CA	36.4572	-116.864	1949	4	27
USC00043603	CA	Inyo, CA	36.4572	-116.864	1950	4	25.9
USC00043603	CA	Inyo, CA	36.4572	-116.864	1951	4	25.1
USC00043603	CA	Inyo, CA	36.4572	-116.864	1952	4	24.1
USC00043603	CA	Inyo, CA	36.4572	-116.864	1953	4	25.2
USC00043603	CA	Inyo, CA	36.4572	-116.864	1954	4	27.4
USC00043603	CA	Inyo, CA	36.4572	-116.864	1955	4	22.4
USC00043603	CA	Inyo, CA	36.4572	-116.864	1957	4	25.9
USC00043603	CA	Inyo, CA	36.4572	-116.864	1958	4	24
USC00043603	CA	Inyo, CA	36.4572	-116.864	1959	4	27.5
USC00043603	CA	Inyo, CA	36.4572	-116.864	1960	4	26.9
USC00043710	CA	Inyo, CA	36.1388	-117.953	1924	4	13.9
USC00043710	CA	Inyo, CA	36.1388	-117.953	1925	4	14.5
USC00043710	CA	Inyo, CA	36.1388	-117.953	1926	4	15.8
USC00043710	CA	Inyo, CA	36.1388	-117.953	1927	4	13.9
USC00043710	CA	Inyo, CA	36.1388	-117.953	1928	4	15.3
USC00043710	CA	Inyo, CA	36.1388	-117.953	1929	4	11.8
USC00043710	CA	Inyo, CA	36.1388	-117.953	1930	4	15.4
USC00043710	CA	Inyo, CA	36.1388	-117.953	1931	4	16.2
USC00043710	CA	Inyo, CA	36.1388	-117.953	1932	4	13.7
USC00043710	CA	Inyo, CA	36.1388	-117.953	1933	4	15.5
USC00043710	CA	Inyo, CA	36.1388	-117.953	1934	4	20.7
USC00043710	CA	Inyo, CA	36.1388	-117.953	1935	4	14.5
USC00043710	CA	Inyo, CA	36.1388	-117.953	1936	4	14.2
USC00043710	CA	Inyo, CA	36.1388	-117.953	1937	4	11.8
USC00043710	CA	Inyo, CA	36.1388	-117.953	1938	4	12.8
USC00043710	CA	Inyo, CA	36.1388	-117.953	1939	4	16.8
USC00043710	CA	Inyo, CA	36.1388	-117.953	1940	4	15.8
USC00043710	CA	Inyo, CA	36.1388	-117.953	1941	4	11.4
USC00043710	CA	Inyo, CA	36.1388	-117.953	1942	4	13.6
USC00043710	CA	Inyo, CA	36.1388	-117.953	1943	4	16.3
USC00043710	CA	Inyo, CA	36.1388	-117.953	1944	4	12.7
USC00043710	CA	Inyo, CA	36.1388	-117.953	1945	4	14.3
USC00043710	CA	Inyo, CA	36.1388	-117.953	1946	4	16.1
USC00043710	CA	Inyo, CA	36.1388	-117.953	1947	4	14.8
USC00043710	CA	Inyo, CA	36.1388	-117.953	1948	4	14.1
USC00043710	CA	Inyo, CA	36.1388	-117.953	1949	4	16.2
USC00043710	CA	Inyo, CA	36.1388	-117.953	1950	4	16.8
USC00043710	CA	Inyo, CA	36.1388	-117.953	1951	4	14.3
USC00043710	CA	Inyo, CA	36.1388	-117.953	1952	4	13.7
USC00043710	CA	Inyo, CA	36.1388	-117.953	1953	4	13.7
USC00043710	CA	Inyo, CA	36.1388	-117.953	1954	4	16.2
USC00043710	CA	Inyo, CA	36.1388	-117.953	1955	4	11.5
USC00043710	CA	Inyo, CA	36.1388	-117.953	1956	4	12.4
USC00043710	CA	Inyo, CA	36.1388	-117.953	1957	4	13.1
USC00043710	CA	Inyo, CA	36.1388	-117.953	1958	4	12.7
USC00043710	CA	Inyo, CA	36.1388	-117.953	1959	4	16.8
USC00043710	CA	Inyo, CA	36.1388	-117.953	1960	4	15.3
USC00043710	CA	Inyo, CA	36.1388	-117.953	1961	4	14.9
USC00043710	CA	Inyo, CA	36.1388	-117.953	1962	4	16.9
USC00043710	CA	Inyo, CA	36.1388	-117.953	1963	4	10.7
USC00043710	CA	Inyo, CA	36.1388	-117.953	1964	4	12.6
USC00043710	CA	Inyo, CA	36.1388	-117.953	1965	4	12
USC00043710	CA	Inyo, CA	36.1388	-117.953	1966	4	15.6
USC00043710	CA	Inyo, CA	36.1388	-117.953	1967	4	8.1
USC00043710	CA	Inyo, CA	36.1388	-117.953	1968	4	13.1
USC00043710	CA	Inyo, CA	36.1388	-117.953	1969	4	13.6
USC00043710	CA	Inyo, CA	36.1388	-117.953	1970	4	11.1
USC00043710	CA	Inyo, CA	36.1388	-117.953	1971	4	12.5
USC00043710	CA	Inyo, CA	36.1388	-117.953	1972	4	14.1
USC00043710	CA	Inyo, CA	36.1388	-117.953	1973	4	12.8
USC00043710	CA	Inyo, CA	36.1388	-117.953	1974	4	12.1
USC00043710	CA	Inyo, CA	36.1388	-117.953	1975	4	8.7
USC00043710	CA	Inyo, CA	36.1388	-117.953	1976	4	11.1
USC00043710	CA	Inyo, CA	36.1388	-117.953	1977	4	14.7
USC00043710	CA	Inyo, CA	36.1388	-117.953	1978	4	11.2
USC00043710	CA	Inyo, CA	36.1388	-117.953	1979	4	13.8
USC00043710	CA	Inyo, CA	36.1388	-117.953	1980	4	13.3
USC00043710	CA	Inyo, CA	36.1388	-117.953	1981	4	15.1
USC00043710	CA	Inyo, CA	36.1388	-117.953	1982	4	12.5
USC00043710	CA	Inyo, CA	36.1388	-117.953	1983	4	10.2
USC00043710	CA	Inyo, CA	36.1388	-117.953	1984	4	12.6
USC00043710	CA	Inyo, CA	36.1388	-117.953	1985	4	15.9
USC00043710	CA	Inyo, CA	36.1388	-117.953	1986	4	13.6
USC00043710	CA	Inyo, CA	36.1388	-117.953	1987	4	16.1
USC00043710	CA	Inyo, CA	36.1388	-117.953	1988	4	13.3
USC00043710	CA	Inyo, CA	36.1388	-117.953	1989	4	18.4
USC00043710	CA	Inyo, CA	36.1388	-117.953	1991	4	12.9
USC00043710	CA	Inyo, CA	36.1388	-117.953	1992	4	16.1
USC00043710	CA	Inyo, CA	36.1388	-117.953	1993	4	14.7
USC00043710	CA	Inyo, CA	36.1388	-117.953	1994	4	15
USC00043710	CA	Inyo, CA	36.1388	-117.953	1995	4	13.2
USC00043710	CA	Inyo, CA	36.1388	-117.953	1996	4	15.6
USC00043710	CA	Inyo, CA	36.1388	-117.953	1997	4	14.3
USC00043710	CA	Inyo, CA	36.1388	-117.953	1998	4	10.6
USC00043710	CA	Inyo, CA	36.1388	-117.953	1999	4	11.3
USC00043710	CA	Inyo, CA	36.1388	-117.953	2000	4	15.8
USC00043710	CA	Inyo, CA	36.1388	-117.953	2001	4	11.8
USC00043710	CA	Inyo, CA	36.1388	-117.953	2002	4	14.7
USC00043710	CA	Inyo, CA	36.1388	-117.953	2003	4	10.8
USC00043710	CA	Inyo, CA	36.1388	-117.953	2004	4	14.6
USC00043710	CA	Inyo, CA	36.1388	-117.953	2005	4	11.5
USC00043710	CA	Inyo, CA	36.1388	-117.953	2006	4	12.7
USC00043710	CA	Inyo, CA	36.1388	-117.953	2008	4	15.7
USC00043710	CA	Inyo, CA	36.1388	-117.953	2009	4	15.2
USC00043710	CA	Inyo, CA	36.1388	-117.953	2010	4	13.2
USC00043710	CA	Inyo, CA	36.1388	-117.953	2011	4	15.3
USC00043710	CA	Inyo, CA	36.1388	-117.953	2012	4	16.3
USC00043710	CA	Inyo, CA	36.1388	-117.953	2013	4	18.5
USC00043710	CA	Inyo, CA	36.1388	-117.953	2014	4	16.1
USC00043710	CA	Inyo, CA	36.1388	-117.953	2015	4	13.4
USC00043710	CA	Inyo, CA	36.1388	-117.953	2016	4	13.6
USC00043747	CA	Kings, CA	36.3158	-119.637	1900	4	14.4
USC00043747	CA	Kings, CA	36.3158	-119.637	1902	4	15.8
USC00043747	CA	Kings, CA	36.3158	-119.637	1903	4	16.8
USC00043747	CA	Kings, CA	36.3158	-119.637	1904	4	15
USC00043747	CA	Kings, CA	36.3158	-119.637	1905	4	17.6
USC00043747	CA	Kings, CA	36.3158	-119.637	1906	4	14.7
USC00043747	CA	Kings, CA	36.3158	-119.637	1912	4	12.7
USC00043747	CA	Kings, CA	36.3158	-119.637	1913	4	15.1
USC00043747	CA	Kings, CA	36.3158	-119.637	1914	4	16.4
USC00043747	CA	Kings, CA	36.3158	-119.637	1915	4	15.8
USC00043747	CA	Kings, CA	36.3158	-119.637	1916	4	17
USC00043747	CA	Kings, CA	36.3158	-119.637	1917	4	13.6
USC00043747	CA	Kings, CA	36.3158	-119.637	1918	4	15.8
USC00043747	CA	Kings, CA	36.3158	-119.637	1919	4	14.3
USC00043747	CA	Kings, CA	36.3158	-119.637	1920	4	15
USC00043747	CA	Kings, CA	36.3158	-119.637	1921	4	15.5
USC00043747	CA	Kings, CA	36.3158	-119.637	1922	4	12.9
USC00043747	CA	Kings, CA	36.3158	-119.637	1923	4	15.5
USC00043747	CA	Kings, CA	36.3158	-119.637	1924	4	17.1
USC00043747	CA	Kings, CA	36.3158	-119.637	1925	4	16.3
USC00043747	CA	Kings, CA	36.3158	-119.637	1926	4	18.9
USC00043747	CA	Kings, CA	36.3158	-119.637	1927	4	15.8
USC00043747	CA	Kings, CA	36.3158	-119.637	1928	4	16.6
USC00043747	CA	Kings, CA	36.3158	-119.637	1929	4	14.3
USC00043747	CA	Kings, CA	36.3158	-119.637	1930	4	18.2
USC00043747	CA	Kings, CA	36.3158	-119.637	1931	4	19.3
USC00043747	CA	Kings, CA	36.3158	-119.637	1932	4	15.8
USC00043747	CA	Kings, CA	36.3158	-119.637	1933	4	17.2
USC00043747	CA	Kings, CA	36.3158	-119.637	1934	4	20
USC00043747	CA	Kings, CA	36.3158	-119.637	1935	4	15.7
USC00043747	CA	Kings, CA	36.3158	-119.637	1936	4	17.8
USC00043747	CA	Kings, CA	36.3158	-119.637	1937	4	15.3
USC00043747	CA	Kings, CA	36.3158	-119.637	1938	4	15.2
USC00043747	CA	Kings, CA	36.3158	-119.637	1939	4	17.6
USC00043747	CA	Kings, CA	36.3158	-119.637	1940	4	16.3
USC00043747	CA	Kings, CA	36.3158	-119.637	1941	4	14
USC00043747	CA	Kings, CA	36.3158	-119.637	1942	4	14.7
USC00043747	CA	Kings, CA	36.3158	-119.637	1943	4	16.2
USC00043747	CA	Kings, CA	36.3158	-119.637	1944	4	13.6
USC00043747	CA	Kings, CA	36.3158	-119.637	1945	4	16
USC00043747	CA	Kings, CA	36.3158	-119.637	1946	4	17.7
USC00043747	CA	Kings, CA	36.3158	-119.637	1947	4	17.8
USC00043747	CA	Kings, CA	36.3158	-119.637	1948	4	14.7
USC00043747	CA	Kings, CA	36.3158	-119.637	1949	4	17.4
USC00043747	CA	Kings, CA	36.3158	-119.637	1950	4	16.8
USC00043747	CA	Kings, CA	36.3158	-119.637	1951	4	16.5
USC00043747	CA	Kings, CA	36.3158	-119.637	1952	4	15.4
USC00043747	CA	Kings, CA	36.3158	-119.637	1953	4	15.4
USC00043747	CA	Kings, CA	36.3158	-119.637	1954	4	18
USC00043747	CA	Kings, CA	36.3158	-119.637	1956	4	15.6
USC00043747	CA	Kings, CA	36.3158	-119.637	1957	4	16
USC00043747	CA	Kings, CA	36.3158	-119.637	1958	4	15.5
USC00043747	CA	Kings, CA	36.3158	-119.637	1959	4	18.7
USC00043747	CA	Kings, CA	36.3158	-119.637	1960	4	16.2
USC00043747	CA	Kings, CA	36.3158	-119.637	1961	4	16.7
USC00043747	CA	Kings, CA	36.3158	-119.637	1962	4	17.8
USC00043747	CA	Kings, CA	36.3158	-119.637	1963	4	13.2
USC00043747	CA	Kings, CA	36.3158	-119.637	1964	4	15.3
USC00043747	CA	Kings, CA	36.3158	-119.637	1965	4	15.6
USC00043747	CA	Kings, CA	36.3158	-119.637	1966	4	18.5
USC00043747	CA	Kings, CA	36.3158	-119.637	1967	4	11
USC00043747	CA	Kings, CA	36.3158	-119.637	1968	4	16.4
USC00043747	CA	Kings, CA	36.3158	-119.637	1969	4	15.5
USC00043747	CA	Kings, CA	36.3158	-119.637	1970	4	13.7
USC00043747	CA	Kings, CA	36.3158	-119.637	1971	4	14.7
USC00043747	CA	Kings, CA	36.3158	-119.637	1972	4	15.8
USC00043747	CA	Kings, CA	36.3158	-119.637	1973	4	15.7
USC00043747	CA	Kings, CA	36.3158	-119.637	1974	4	15.1
USC00043747	CA	Kings, CA	36.3158	-119.637	1975	4	12.6
USC00043747	CA	Kings, CA	36.3158	-119.637	1976	4	13.5
USC00043747	CA	Kings, CA	36.3158	-119.637	1977	4	17
USC00043747	CA	Kings, CA	36.3158	-119.637	1979	4	15.6
USC00043747	CA	Kings, CA	36.3158	-119.637	1980	4	16.1
USC00043747	CA	Kings, CA	36.3158	-119.637	1981	4	16.5
USC00043747	CA	Kings, CA	36.3158	-119.637	1982	4	14.5
USC00043747	CA	Kings, CA	36.3158	-119.637	1983	4	14
USC00043747	CA	Kings, CA	36.3158	-119.637	1984	4	14.9
USC00043747	CA	Kings, CA	36.3158	-119.637	1985	4	18.7
USC00043747	CA	Kings, CA	36.3158	-119.637	1986	4	16.3
USC00043747	CA	Kings, CA	36.3158	-119.637	1987	4	19.1
USC00043747	CA	Kings, CA	36.3158	-119.637	1988	4	16.3
USC00043747	CA	Kings, CA	36.3158	-119.637	1989	4	19
USC00043747	CA	Kings, CA	36.3158	-119.637	1990	4	18.1
USC00043747	CA	Kings, CA	36.3158	-119.637	1991	4	14
USC00043747	CA	Kings, CA	36.3158	-119.637	1992	4	18.6
USC00043747	CA	Kings, CA	36.3158	-119.637	1993	4	15.9
USC00043747	CA	Kings, CA	36.3158	-119.637	1994	4	17.1
USC00043747	CA	Kings, CA	36.3158	-119.637	1995	4	15.4
USC00043747	CA	Kings, CA	36.3158	-119.637	1996	4	17
USC00043747	CA	Kings, CA	36.3158	-119.637	1997	4	17.1
USC00043747	CA	Kings, CA	36.3158	-119.637	1998	4	14.8
USC00043747	CA	Kings, CA	36.3158	-119.637	1999	4	14.4
USC00043747	CA	Kings, CA	36.3158	-119.637	2000	4	18
USC00043747	CA	Kings, CA	36.3158	-119.637	2001	4	15.3
USC00043747	CA	Kings, CA	36.3158	-119.637	2002	4	17.4
USC00043747	CA	Kings, CA	36.3158	-119.637	2003	4	14.6
USC00043747	CA	Kings, CA	36.3158	-119.637	2004	4	17.8
USC00043747	CA	Kings, CA	36.3158	-119.637	2005	4	14.6
USC00043747	CA	Kings, CA	36.3158	-119.637	2006	4	14.3
USC00043747	CA	Kings, CA	36.3158	-119.637	2007	4	15.9
USC00043747	CA	Kings, CA	36.3158	-119.637	2008	4	14.9
USC00043747	CA	Kings, CA	36.3158	-119.637	2009	4	16.3
USC00043747	CA	Kings, CA	36.3158	-119.637	2010	4	13
USC00043747	CA	Kings, CA	36.3158	-119.637	2011	4	15.6
USC00043747	CA	Kings, CA	36.3158	-119.637	2012	4	16.4
USC00043747	CA	Kings, CA	36.3158	-119.637	2013	4	18.1
USC00043747	CA	Kings, CA	36.3158	-119.637	2014	4	18.3
USC00043747	CA	Kings, CA	36.3158	-119.637	2015	4	18
USC00043747	CA	Kings, CA	36.3158	-119.637	2016	4	18.6
USC00043747	CA	Kings, CA	36.3158	-119.637	2017	4	17
USC00043747	CA	Kings, CA	36.3158	-119.637	2018	4	18
USC00043747	CA	Kings, CA	36.3158	-119.637	2019	4	19.5
USC00043747	CA	Kings, CA	36.3158	-119.637	2020	4	17.7
USC00043747	CA	Kings, CA	36.3158	-119.637	2021	4	16.6
USC00044223	CA	Imperial, CA	32.8488	-115.567	1902	4	23.9
USC00044223	CA	Imperial, CA	32.8488	-115.567	1903	4	23.5
USC00044223	CA	Imperial, CA	32.8488	-115.567	1904	4	21.5
USC00044223	CA	Imperial, CA	32.8488	-115.567	1905	4	20.2
USC00044223	CA	Imperial, CA	32.8488	-115.567	1906	4	20.7
USC00044223	CA	Imperial, CA	32.8488	-115.567	1908	4	21.1
USC00044223	CA	Imperial, CA	32.8488	-115.567	1911	4	20.8
USC00044223	CA	Imperial, CA	32.8488	-115.567	1926	4	22.8
USC00044223	CA	Imperial, CA	32.8488	-115.567	1927	4	21.5
USC00044223	CA	Imperial, CA	32.8488	-115.567	1928	4	20.9
USC00044223	CA	Imperial, CA	32.8488	-115.567	1929	4	18.9
USC00044223	CA	Imperial, CA	32.8488	-115.567	1930	4	22.1
USC00044223	CA	Imperial, CA	32.8488	-115.567	1931	4	22.5
USC00044223	CA	Imperial, CA	32.8488	-115.567	1932	4	20.7
USC00044223	CA	Imperial, CA	32.8488	-115.567	1933	4	19
USC00044223	CA	Imperial, CA	32.8488	-115.567	1934	4	24
USC00044223	CA	Imperial, CA	32.8488	-115.567	1936	4	22.9
USC00044223	CA	Imperial, CA	32.8488	-115.567	1937	4	20.3
USC00044223	CA	Imperial, CA	32.8488	-115.567	1938	4	21
USC00044223	CA	Imperial, CA	32.8488	-115.567	1939	4	22.9
USC00044223	CA	Imperial, CA	32.8488	-115.567	1940	4	22.4
USC00044223	CA	Imperial, CA	32.8488	-115.567	1941	4	19.6
USC00044223	CA	Imperial, CA	32.8488	-115.567	1942	4	20.6
USC00044223	CA	Imperial, CA	32.8488	-115.567	1943	4	22.3
USC00044223	CA	Imperial, CA	32.8488	-115.567	1944	4	20.8
USC00044223	CA	Imperial, CA	32.8488	-115.567	1945	4	20.3
USC00044223	CA	Imperial, CA	32.8488	-115.567	1946	4	23
USC00044223	CA	Imperial, CA	32.8488	-115.567	1947	4	21.8
USC00044223	CA	Imperial, CA	32.8488	-115.567	1948	4	21.4
USC00044223	CA	Imperial, CA	32.8488	-115.567	1949	4	22.9
USC00044223	CA	Imperial, CA	32.8488	-115.567	1950	4	23.1
USC00044223	CA	Imperial, CA	32.8488	-115.567	1951	4	20.9
USC00044223	CA	Imperial, CA	32.8488	-115.567	1952	4	20.8
USC00044223	CA	Imperial, CA	32.8488	-115.567	1953	4	20.1
USC00044223	CA	Imperial, CA	32.8488	-115.567	1954	4	23.6
USC00044223	CA	Imperial, CA	32.8488	-115.567	1955	4	20
USC00044223	CA	Imperial, CA	32.8488	-115.567	1956	4	20.5
USC00044223	CA	Imperial, CA	32.8488	-115.567	1957	4	21
USC00044223	CA	Imperial, CA	32.8488	-115.567	1958	4	21.3
USC00044223	CA	Imperial, CA	32.8488	-115.567	1959	4	23.5
USC00044223	CA	Imperial, CA	32.8488	-115.567	1960	4	22.8
USC00044223	CA	Imperial, CA	32.8488	-115.567	1961	4	22.4
USC00044223	CA	Imperial, CA	32.8488	-115.567	1962	4	23.6
USC00044223	CA	Imperial, CA	32.8488	-115.567	1963	4	19.7
USC00044223	CA	Imperial, CA	32.8488	-115.567	1964	4	20.2
USC00044223	CA	Imperial, CA	32.8488	-115.567	1965	4	21.1
USC00044223	CA	Imperial, CA	32.8488	-115.567	1966	4	23.1
USC00044223	CA	Imperial, CA	32.8488	-115.567	1967	4	17.4
USC00044223	CA	Imperial, CA	32.8488	-115.567	1968	4	20.8
USC00044223	CA	Imperial, CA	32.8488	-115.567	1969	4	21.9
USC00044223	CA	Imperial, CA	32.8488	-115.567	1970	4	19.4
USC00044223	CA	Imperial, CA	32.8488	-115.567	1971	4	20.3
USC00044223	CA	Imperial, CA	32.8488	-115.567	1972	4	22
USC00044223	CA	Imperial, CA	32.8488	-115.567	1973	4	20.3
USC00044223	CA	Imperial, CA	32.8488	-115.567	1974	4	21.5
USC00044223	CA	Imperial, CA	32.8488	-115.567	1975	4	17.6
USC00044223	CA	Imperial, CA	32.8488	-115.567	1976	4	19.8
USC00044223	CA	Imperial, CA	32.8488	-115.567	1977	4	22.3
USC00044223	CA	Imperial, CA	32.8488	-115.567	1978	4	20.7
USC00044223	CA	Imperial, CA	32.8488	-115.567	1979	4	22.2
USC00044223	CA	Imperial, CA	32.8488	-115.567	1980	4	21.5
USC00044223	CA	Imperial, CA	32.8488	-115.567	1981	4	22.7
USC00044223	CA	Imperial, CA	32.8488	-115.567	1982	4	21.6
USC00044223	CA	Imperial, CA	32.8488	-115.567	1983	4	19.3
USC00044223	CA	Imperial, CA	32.8488	-115.567	1984	4	21.2
USC00044223	CA	Imperial, CA	32.8488	-115.567	1985	4	23.5
USC00044223	CA	Imperial, CA	32.8488	-115.567	1986	4	22.6
USC00044223	CA	Imperial, CA	32.8488	-115.567	1987	4	24.6
USC00044223	CA	Imperial, CA	32.8488	-115.567	1988	4	21.5
USC00044223	CA	Imperial, CA	32.8488	-115.567	1989	4	24.9
USC00044223	CA	Imperial, CA	32.8488	-115.567	1990	4	23.1
USC00044223	CA	Imperial, CA	32.8488	-115.567	1991	4	21.2
USC00044223	CA	Imperial, CA	32.8488	-115.567	1992	4	23.5
USC00044223	CA	Imperial, CA	32.8488	-115.567	1993	4	22.9
USC00044223	CA	Imperial, CA	32.8488	-115.567	1994	4	21.9
USC00044223	CA	Imperial, CA	32.8488	-115.567	1995	4	20.4
USC00044223	CA	Imperial, CA	32.8488	-115.567	1996	4	22.6
USC00044223	CA	Imperial, CA	32.8488	-115.567	1997	4	20.9
USC00044223	CA	Imperial, CA	32.8488	-115.567	1998	4	19.5
USC00044223	CA	Imperial, CA	32.8488	-115.567	1999	4	18.3
USC00044223	CA	Imperial, CA	32.8488	-115.567	2000	4	23.7
USC00044223	CA	Imperial, CA	32.8488	-115.567	2001	4	21.1
USC00044223	CA	Imperial, CA	32.8488	-115.567	2002	4	22.3
USC00044223	CA	Imperial, CA	32.8488	-115.567	2003	4	20.1
USC00044223	CA	Imperial, CA	32.8488	-115.567	2004	4	22.8
USC00044223	CA	Imperial, CA	32.8488	-115.567	2005	4	21.2
USC00044223	CA	Imperial, CA	32.8488	-115.567	2006	4	21.3
USC00044223	CA	Imperial, CA	32.8488	-115.567	2007	4	22.4
USC00044223	CA	Imperial, CA	32.8488	-115.567	2008	4	20.8
USC00044223	CA	Imperial, CA	32.8488	-115.567	2009	4	21
USC00044223	CA	Imperial, CA	32.8488	-115.567	2010	4	19.3
USC00044223	CA	Imperial, CA	32.8488	-115.567	2011	4	21.3
USC00044223	CA	Imperial, CA	32.8488	-115.567	2012	4	20.1
USC00044223	CA	Imperial, CA	32.8488	-115.567	2013	4	23.9
USC00044223	CA	Imperial, CA	32.8488	-115.567	2014	4	23.4
USC00044223	CA	Imperial, CA	32.8488	-115.567	2015	4	22.9
USC00044223	CA	Imperial, CA	32.8488	-115.567	2017	4	24.6
USC00044223	CA	Imperial, CA	32.8488	-115.567	2018	4	23.4
USC00044223	CA	Imperial, CA	32.8488	-115.567	2019	4	22
USC00044223	CA	Imperial, CA	32.8488	-115.567	2020	4	22
USC00044227	CA	Imperial, CA	32.9667	-115.183	1995	4	21.2
USC00044227	CA	Imperial, CA	32.9667	-115.183	1996	4	24.1
USC00044227	CA	Imperial, CA	32.9667	-115.183	1997	4	22.5
USC00044259	CA	Riverside, CA	33.7086	-116.215	1894	4	24.3
USC00044259	CA	Riverside, CA	33.7086	-116.215	1904	4	25.5
USC00044259	CA	Riverside, CA	33.7086	-116.215	1906	4	20.6
USC00044259	CA	Riverside, CA	33.7086	-116.215	1907	4	23.3
USC00044259	CA	Riverside, CA	33.7086	-116.215	1908	4	23.6
USC00044259	CA	Riverside, CA	33.7086	-116.215	1909	4	22.4
USC00044259	CA	Riverside, CA	33.7086	-116.215	1910	4	24.5
USC00044259	CA	Riverside, CA	33.7086	-116.215	1911	4	22.1
USC00044259	CA	Riverside, CA	33.7086	-116.215	1912	4	19.8
USC00044259	CA	Riverside, CA	33.7086	-116.215	1913	4	21.3
USC00044259	CA	Riverside, CA	33.7086	-116.215	1914	4	23.3
USC00044259	CA	Riverside, CA	33.7086	-116.215	1915	4	21.2
USC00044259	CA	Riverside, CA	33.7086	-116.215	1916	4	23.6
USC00044259	CA	Riverside, CA	33.7086	-116.215	1917	4	20.4
USC00044259	CA	Riverside, CA	33.7086	-116.215	1918	4	22.7
USC00044259	CA	Riverside, CA	33.7086	-116.215	1919	4	23.9
USC00044259	CA	Riverside, CA	33.7086	-116.215	1920	4	20.6
USC00044259	CA	Riverside, CA	33.7086	-116.215	1921	4	21.2
USC00044259	CA	Riverside, CA	33.7086	-116.215	1922	4	19.4
USC00044259	CA	Riverside, CA	33.7086	-116.215	1923	4	21.7
USC00044259	CA	Riverside, CA	33.7086	-116.215	1924	4	21.3
USC00044259	CA	Riverside, CA	33.7086	-116.215	1926	4	22.2
USC00044259	CA	Riverside, CA	33.7086	-116.215	1927	4	21.7
USC00044259	CA	Riverside, CA	33.7086	-116.215	1928	4	21.4
USC00044259	CA	Riverside, CA	33.7086	-116.215	1929	4	20.5
USC00044259	CA	Riverside, CA	33.7086	-116.215	1930	4	24
USC00044259	CA	Riverside, CA	33.7086	-116.215	1931	4	23.3
USC00044259	CA	Riverside, CA	33.7086	-116.215	1932	4	22.6
USC00044259	CA	Riverside, CA	33.7086	-116.215	1933	4	20.3
USC00044259	CA	Riverside, CA	33.7086	-116.215	1934	4	25.2
USC00044259	CA	Riverside, CA	33.7086	-116.215	1935	4	22.2
USC00044259	CA	Riverside, CA	33.7086	-116.215	1936	4	23.8
USC00044259	CA	Riverside, CA	33.7086	-116.215	1937	4	22.1
USC00044259	CA	Riverside, CA	33.7086	-116.215	1938	4	21.6
USC00044259	CA	Riverside, CA	33.7086	-116.215	1939	4	24.1
USC00044259	CA	Riverside, CA	33.7086	-116.215	1940	4	23
USC00044259	CA	Riverside, CA	33.7086	-116.215	1941	4	19.7
USC00044259	CA	Riverside, CA	33.7086	-116.215	1942	4	21
USC00044259	CA	Riverside, CA	33.7086	-116.215	1943	4	23
USC00044259	CA	Riverside, CA	33.7086	-116.215	1944	4	19.8
USC00044259	CA	Riverside, CA	33.7086	-116.215	1945	4	20.8
USC00044259	CA	Riverside, CA	33.7086	-116.215	1946	4	23.7
USC00044259	CA	Riverside, CA	33.7086	-116.215	1947	4	23
USC00044259	CA	Riverside, CA	33.7086	-116.215	1948	4	22
USC00044259	CA	Riverside, CA	33.7086	-116.215	1949	4	23.4
USC00044259	CA	Riverside, CA	33.7086	-116.215	1950	4	23.8
USC00044259	CA	Riverside, CA	33.7086	-116.215	1951	4	21.1
USC00044259	CA	Riverside, CA	33.7086	-116.215	1952	4	21.3
USC00044259	CA	Riverside, CA	33.7086	-116.215	1953	4	21.1
USC00044259	CA	Riverside, CA	33.7086	-116.215	1954	4	24.9
USC00044259	CA	Riverside, CA	33.7086	-116.215	1955	4	20.2
USC00044259	CA	Riverside, CA	33.7086	-116.215	1956	4	21.1
USC00044259	CA	Riverside, CA	33.7086	-116.215	1957	4	22.2
USC00044259	CA	Riverside, CA	33.7086	-116.215	1958	4	22.3
USC00044259	CA	Riverside, CA	33.7086	-116.215	1959	4	24.9
USC00044259	CA	Riverside, CA	33.7086	-116.215	1960	4	23.6
USC00044259	CA	Riverside, CA	33.7086	-116.215	1961	4	23.3
USC00044259	CA	Riverside, CA	33.7086	-116.215	1962	4	25.9
USC00044259	CA	Riverside, CA	33.7086	-116.215	1963	4	19.8
USC00044259	CA	Riverside, CA	33.7086	-116.215	1964	4	20.5
USC00044259	CA	Riverside, CA	33.7086	-116.215	1965	4	20.6
USC00044259	CA	Riverside, CA	33.7086	-116.215	1966	4	23.6
USC00044259	CA	Riverside, CA	33.7086	-116.215	1967	4	17.6
USC00044259	CA	Riverside, CA	33.7086	-116.215	1968	4	21.1
USC00044259	CA	Riverside, CA	33.7086	-116.215	1969	4	22.6
USC00044259	CA	Riverside, CA	33.7086	-116.215	1970	4	19.9
USC00044259	CA	Riverside, CA	33.7086	-116.215	1971	4	21.2
USC00044259	CA	Riverside, CA	33.7086	-116.215	1972	4	23.2
USC00044259	CA	Riverside, CA	33.7086	-116.215	1973	4	21.3
USC00044259	CA	Riverside, CA	33.7086	-116.215	1974	4	22
USC00044259	CA	Riverside, CA	33.7086	-116.215	1975	4	18.1
USC00044259	CA	Riverside, CA	33.7086	-116.215	1976	4	20.3
USC00044259	CA	Riverside, CA	33.7086	-116.215	1977	4	22.9
USC00044259	CA	Riverside, CA	33.7086	-116.215	1978	4	20.6
USC00044259	CA	Riverside, CA	33.7086	-116.215	1979	4	22.7
USC00044259	CA	Riverside, CA	33.7086	-116.215	1980	4	21.7
USC00044259	CA	Riverside, CA	33.7086	-116.215	1981	4	23.2
USC00044259	CA	Riverside, CA	33.7086	-116.215	1982	4	22.1
USC00044259	CA	Riverside, CA	33.7086	-116.215	1986	4	23
USC00044259	CA	Riverside, CA	33.7086	-116.215	1987	4	25.4
USC00044259	CA	Riverside, CA	33.7086	-116.215	1988	4	21.3
USC00044259	CA	Riverside, CA	33.7086	-116.215	1989	4	25.7
USC00044259	CA	Riverside, CA	33.7086	-116.215	1990	4	24.1
USC00044259	CA	Riverside, CA	33.7086	-116.215	1991	4	22
USC00044259	CA	Riverside, CA	33.7086	-116.215	1992	4	24.9
USC00044259	CA	Riverside, CA	33.7086	-116.215	1993	4	24.2
USC00044259	CA	Riverside, CA	33.7086	-116.215	1994	4	23.8
USC00044259	CA	Riverside, CA	33.7086	-116.215	1995	4	22.4
USC00044259	CA	Riverside, CA	33.7086	-116.215	1996	4	25.1
USC00044259	CA	Riverside, CA	33.7086	-116.215	2000	4	26
USC00044259	CA	Riverside, CA	33.7086	-116.215	2006	4	21.7
USC00044259	CA	Riverside, CA	33.7086	-116.215	2009	4	23.8
USC00044259	CA	Riverside, CA	33.7086	-116.215	2010	4	22.3
USC00044259	CA	Riverside, CA	33.7086	-116.215	2011	4	21.9
USC00044259	CA	Riverside, CA	33.7086	-116.215	2012	4	23
USC00044259	CA	Riverside, CA	33.7086	-116.215	2013	4	24.9
USC00044259	CA	Riverside, CA	33.7086	-116.215	2014	4	24.5
USC00044259	CA	Riverside, CA	33.7086	-116.215	2015	4	24.1
USC00044259	CA	Riverside, CA	33.7086	-116.215	2016	4	24.4
USC00044259	CA	Riverside, CA	33.7086	-116.215	2017	4	25.4
USC00044259	CA	Riverside, CA	33.7086	-116.215	2018	4	25.9
USC00044259	CA	Riverside, CA	33.7086	-116.215	2019	4	25.3
USC00044259	CA	Riverside, CA	33.7086	-116.215	2020	4	23.7
USC00044259	CA	Riverside, CA	33.7086	-116.215	2021	4	25.6
USC00044520	CA	Kern, CA	35.4667	-118.783	1908	4	20.1
USC00044520	CA	Kern, CA	35.4667	-118.783	1909	4	20.3
USC00044520	CA	Kern, CA	35.4667	-118.783	1910	4	21.3
USC00044520	CA	Kern, CA	35.4667	-118.783	1911	4	16.1
USC00044520	CA	Kern, CA	35.4667	-118.783	1912	4	13.3
USC00044520	CA	Kern, CA	35.4667	-118.783	1913	4	17.7
USC00044520	CA	Kern, CA	35.4667	-118.783	1914	4	17.6
USC00044520	CA	Kern, CA	35.4667	-118.783	1915	4	16.6
USC00044520	CA	Kern, CA	35.4667	-118.783	1916	4	16.9
USC00044520	CA	Kern, CA	35.4667	-118.783	1917	4	14.6
USC00044520	CA	Kern, CA	35.4667	-118.783	1918	4	16.5
USC00044520	CA	Kern, CA	35.4667	-118.783	1919	4	19.1
USC00044520	CA	Kern, CA	35.4667	-118.783	1920	4	17
USC00044520	CA	Kern, CA	35.4667	-118.783	1921	4	16.8
USC00044520	CA	Kern, CA	35.4667	-118.783	1922	4	15.6
USC00044520	CA	Kern, CA	35.4667	-118.783	1923	4	16.3
USC00044520	CA	Kern, CA	35.4667	-118.783	1924	4	18
USC00044520	CA	Kern, CA	35.4667	-118.783	1925	4	16.7
USC00044520	CA	Kern, CA	35.4667	-118.783	1926	4	19.7
USC00044520	CA	Kern, CA	35.4667	-118.783	1927	4	17.4
USC00044520	CA	Kern, CA	35.4667	-118.783	1928	4	18.1
USC00044520	CA	Kern, CA	35.4667	-118.783	1929	4	15.8
USC00044520	CA	Kern, CA	35.4667	-118.783	1930	4	19.3
USC00044520	CA	Kern, CA	35.4667	-118.783	1931	4	21.3
USC00044520	CA	Kern, CA	35.4667	-118.783	1932	4	17
USC00044520	CA	Kern, CA	35.4667	-118.783	1933	4	18.3
USC00044520	CA	Kern, CA	35.4667	-118.783	1934	4	22.7
USC00044520	CA	Kern, CA	35.4667	-118.783	1935	4	17
USC00044520	CA	Kern, CA	35.4667	-118.783	1936	4	19.3
USC00044520	CA	Kern, CA	35.4667	-118.783	1937	4	16.7
USC00044520	CA	Kern, CA	35.4667	-118.783	1938	4	16.3
USC00044520	CA	Kern, CA	35.4667	-118.783	1939	4	20.2
USC00044520	CA	Kern, CA	35.4667	-118.783	1940	4	17.8
USC00044520	CA	Kern, CA	35.4667	-118.783	1941	4	15.3
USC00044520	CA	Kern, CA	35.4667	-118.783	1942	4	16.5
USC00044520	CA	Kern, CA	35.4667	-118.783	1943	4	17.2
USC00044520	CA	Kern, CA	35.4667	-118.783	1944	4	15.5
USC00044520	CA	Kern, CA	35.4667	-118.783	1945	4	17.9
USC00044520	CA	Kern, CA	35.4667	-118.783	1946	4	18.6
USC00044520	CA	Kern, CA	35.4667	-118.783	1947	4	18.8
USC00044520	CA	Kern, CA	35.4667	-118.783	1948	4	17
USC00044520	CA	Kern, CA	35.4667	-118.783	1949	4	19.7
USC00044520	CA	Kern, CA	35.4667	-118.783	1950	4	19.6
USC00044520	CA	Kern, CA	35.4667	-118.783	1951	4	19
USC00044520	CA	Kern, CA	35.4667	-118.783	1952	4	18
USC00044520	CA	Kern, CA	35.4667	-118.783	1953	4	16.6
USC00044520	CA	Kern, CA	35.4667	-118.783	1954	4	20.3
USC00044520	CA	Kern, CA	35.4667	-118.783	1955	4	16.1
USC00044520	CA	Kern, CA	35.4667	-118.783	1956	4	17.6
USC00044520	CA	Kern, CA	35.4667	-118.783	1957	4	18.1
USC00044520	CA	Kern, CA	35.4667	-118.783	1958	4	17.3
USC00044520	CA	Kern, CA	35.4667	-118.783	1959	4	21.9
USC00044520	CA	Kern, CA	35.4667	-118.783	1960	4	17.9
USC00044520	CA	Kern, CA	35.4667	-118.783	1961	4	19.5
USC00044520	CA	Kern, CA	35.4667	-118.783	1962	4	20.9
USC00044520	CA	Kern, CA	35.4667	-118.783	1963	4	14.5
USC00044520	CA	Kern, CA	35.4667	-118.783	1964	4	17.1
USC00044520	CA	Kern, CA	35.4667	-118.783	1965	4	16.9
USC00044520	CA	Kern, CA	35.4667	-118.783	1966	4	21.4
USC00044520	CA	Kern, CA	35.4667	-118.783	1967	4	11.5
USC00044520	CA	Kern, CA	35.4667	-118.783	1968	4	19
USC00044520	CA	Kern, CA	35.4667	-118.783	1969	4	16.9
USC00044520	CA	Kern, CA	35.4667	-118.783	1970	4	15.6
USC00044520	CA	Kern, CA	35.4667	-118.783	1971	4	16.6
USC00044520	CA	Kern, CA	35.4667	-118.783	1972	4	18.9
USC00044520	CA	Kern, CA	35.4667	-118.783	1973	4	18.6
USC00044520	CA	Kern, CA	35.4667	-118.783	1974	4	17.5
USC00044520	CA	Kern, CA	35.4667	-118.783	1975	4	14
USC00044520	CA	Kern, CA	35.4667	-118.783	1976	4	15.9
USC00044520	CA	Kern, CA	35.4667	-118.783	1977	4	20.7
USC00044520	CA	Kern, CA	35.4667	-118.783	1978	4	15.6
USC00044520	CA	Kern, CA	35.4667	-118.783	1979	4	18.7
USC00044520	CA	Kern, CA	35.4667	-118.783	1984	4	18.7
USC00044534	CA	Kings, CA	36.0067	-119.96	1955	4	14.7
USC00044534	CA	Kings, CA	36.0067	-119.96	1956	4	16.4
USC00044534	CA	Kings, CA	36.0067	-119.96	1957	4	17.3
USC00044534	CA	Kings, CA	36.0067	-119.96	1958	4	16.1
USC00044534	CA	Kings, CA	36.0067	-119.96	1959	4	20.5
USC00044534	CA	Kings, CA	36.0067	-119.96	1960	4	17
USC00044534	CA	Kings, CA	36.0067	-119.96	1961	4	18.1
USC00044534	CA	Kings, CA	36.0067	-119.96	1962	4	19.4
USC00044534	CA	Kings, CA	36.0067	-119.96	1963	4	13.9
USC00044534	CA	Kings, CA	36.0067	-119.96	1964	4	16.7
USC00044534	CA	Kings, CA	36.0067	-119.96	1965	4	16
USC00044534	CA	Kings, CA	36.0067	-119.96	1966	4	18.6
USC00044534	CA	Kings, CA	36.0067	-119.96	1967	4	11.2
USC00044534	CA	Kings, CA	36.0067	-119.96	1968	4	16.7
USC00044534	CA	Kings, CA	36.0067	-119.96	1969	4	15.8
USC00044534	CA	Kings, CA	36.0067	-119.96	1970	4	14.5
USC00044534	CA	Kings, CA	36.0067	-119.96	1971	4	15
USC00044534	CA	Kings, CA	36.0067	-119.96	1972	4	16.9
USC00044534	CA	Kings, CA	36.0067	-119.96	1973	4	15.9
USC00044534	CA	Kings, CA	36.0067	-119.96	1974	4	15.2
USC00044534	CA	Kings, CA	36.0067	-119.96	1975	4	12.9
USC00044534	CA	Kings, CA	36.0067	-119.96	2003	4	15
USC00044534	CA	Kings, CA	36.0067	-119.96	2005	4	15.3
USC00044534	CA	Kings, CA	36.0067	-119.96	2006	4	14.7
USC00044534	CA	Kings, CA	36.0067	-119.96	2007	4	17.2
USC00044534	CA	Kings, CA	36.0067	-119.96	2008	4	16.2
USC00044534	CA	Kings, CA	36.0067	-119.96	2009	4	16.2
USC00044534	CA	Kings, CA	36.0067	-119.96	2010	4	13.9
USC00044534	CA	Kings, CA	36.0067	-119.96	2011	4	15.8
USC00044534	CA	Kings, CA	36.0067	-119.96	2012	4	16.6
USC00044534	CA	Kings, CA	36.0067	-119.96	2013	4	18.9
USC00044534	CA	Kings, CA	36.0067	-119.96	2014	4	17.9
USC00044534	CA	Kings, CA	36.0067	-119.96	2015	4	17.8
USC00044534	CA	Kings, CA	36.0067	-119.96	2016	4	18.4
USC00044534	CA	Kings, CA	36.0067	-119.96	2017	4	15.9
USC00044534	CA	Kings, CA	36.0067	-119.96	2021	4	17.6
USC00044536	CA	Kings, CA	36.0725	-120.088	1941	4	14.6
USC00044536	CA	Kings, CA	36.0725	-120.088	1942	4	15.6
USC00044536	CA	Kings, CA	36.0725	-120.088	1943	4	16.4
USC00044536	CA	Kings, CA	36.0725	-120.088	1944	4	14.6
USC00044536	CA	Kings, CA	36.0725	-120.088	1945	4	17.4
USC00044536	CA	Kings, CA	36.0725	-120.088	1946	4	17.5
USC00044536	CA	Kings, CA	36.0725	-120.088	1947	4	18.1
USC00044536	CA	Kings, CA	36.0725	-120.088	1948	4	14.6
USC00044536	CA	Kings, CA	36.0725	-120.088	1949	4	18.2
USC00044536	CA	Kings, CA	36.0725	-120.088	1950	4	17.9
USC00044536	CA	Kings, CA	36.0725	-120.088	1951	4	17.3
USC00044536	CA	Kings, CA	36.0725	-120.088	1952	4	16.8
USC00044536	CA	Kings, CA	36.0725	-120.088	1953	4	17.1
USC00044536	CA	Kings, CA	36.0725	-120.088	1954	4	19.4
USC00044536	CA	Kings, CA	36.0725	-120.088	1955	4	14.7
USC00044536	CA	Kings, CA	36.0725	-120.088	1956	4	16.6
USC00044536	CA	Kings, CA	36.0725	-120.088	1957	4	18.1
USC00044536	CA	Kings, CA	36.0725	-120.088	1958	4	17.1
USC00044536	CA	Kings, CA	36.0725	-120.088	1959	4	20.3
USC00044536	CA	Kings, CA	36.0725	-120.088	1960	4	18
USC00044536	CA	Kings, CA	36.0725	-120.088	1961	4	18.9
USC00044536	CA	Kings, CA	36.0725	-120.088	1962	4	19.9
USC00044536	CA	Kings, CA	36.0725	-120.088	1963	4	14.3
USC00044536	CA	Kings, CA	36.0725	-120.088	1964	4	16.7
USC00044536	CA	Kings, CA	36.0725	-120.088	1965	4	16.6
USC00044536	CA	Kings, CA	36.0725	-120.088	1966	4	20.3
USC00044536	CA	Kings, CA	36.0725	-120.088	1967	4	11.4
USC00044536	CA	Kings, CA	36.0725	-120.088	1968	4	17.9
USC00044536	CA	Kings, CA	36.0725	-120.088	1969	4	16.4
USC00044536	CA	Kings, CA	36.0725	-120.088	1970	4	14.6
USC00044536	CA	Kings, CA	36.0725	-120.088	1971	4	16.1
USC00044536	CA	Kings, CA	36.0725	-120.088	1972	4	17.4
USC00044536	CA	Kings, CA	36.0725	-120.088	1973	4	17.5
USC00044536	CA	Kings, CA	36.0725	-120.088	1974	4	16.5
USC00044536	CA	Kings, CA	36.0725	-120.088	1975	4	13.7
USC00044536	CA	Kings, CA	36.0725	-120.088	1976	4	15
USC00044536	CA	Kings, CA	36.0725	-120.088	1977	4	19.4
USC00044536	CA	Kings, CA	36.0725	-120.088	1978	4	15.3
USC00044536	CA	Kings, CA	36.0725	-120.088	1979	4	16.3
USC00044536	CA	Kings, CA	36.0725	-120.088	1980	4	16.9
USC00044555	CA	Monterey, CA	36.2069	-121.138	1926	4	16.4
USC00044555	CA	Monterey, CA	36.2069	-121.138	1927	4	12.9
USC00044555	CA	Monterey, CA	36.2069	-121.138	1928	4	14
USC00044555	CA	Monterey, CA	36.2069	-121.138	1929	4	11.8
USC00044555	CA	Monterey, CA	36.2069	-121.138	1930	4	15
USC00044555	CA	Monterey, CA	36.2069	-121.138	1931	4	17.6
USC00044555	CA	Monterey, CA	36.2069	-121.138	1932	4	14.5
USC00044555	CA	Monterey, CA	36.2069	-121.138	1933	4	17.8
USC00044555	CA	Monterey, CA	36.2069	-121.138	1934	4	15.6
USC00044555	CA	Monterey, CA	36.2069	-121.138	1935	4	13.9
USC00044555	CA	Monterey, CA	36.2069	-121.138	1936	4	14.5
USC00044555	CA	Monterey, CA	36.2069	-121.138	1937	4	12.5
USC00044555	CA	Monterey, CA	36.2069	-121.138	1938	4	13.3
USC00044555	CA	Monterey, CA	36.2069	-121.138	1939	4	16.4
USC00044555	CA	Monterey, CA	36.2069	-121.138	1940	4	14.4
USC00044555	CA	Monterey, CA	36.2069	-121.138	1941	4	12.8
USC00044555	CA	Monterey, CA	36.2069	-121.138	1942	4	12.9
USC00044555	CA	Monterey, CA	36.2069	-121.138	1951	4	14.2
USC00044555	CA	Monterey, CA	36.2069	-121.138	1952	4	14.4
USC00044555	CA	Monterey, CA	36.2069	-121.138	1953	4	13.3
USC00044555	CA	Monterey, CA	36.2069	-121.138	1954	4	15.8
USC00044555	CA	Monterey, CA	36.2069	-121.138	1955	4	11.5
USC00044555	CA	Monterey, CA	36.2069	-121.138	1956	4	13.3
USC00044555	CA	Monterey, CA	36.2069	-121.138	1957	4	13.8
USC00044555	CA	Monterey, CA	36.2069	-121.138	1958	4	14.3
USC00044555	CA	Monterey, CA	36.2069	-121.138	1959	4	16
USC00044555	CA	Monterey, CA	36.2069	-121.138	1960	4	14.1
USC00044555	CA	Monterey, CA	36.2069	-121.138	1961	4	14.8
USC00044555	CA	Monterey, CA	36.2069	-121.138	1962	4	15.9
USC00044555	CA	Monterey, CA	36.2069	-121.138	1963	4	12.6
USC00044555	CA	Monterey, CA	36.2069	-121.138	1964	4	13.8
USC00044555	CA	Monterey, CA	36.2069	-121.138	1965	4	14.4
USC00044555	CA	Monterey, CA	36.2069	-121.138	1966	4	16.2
USC00044555	CA	Monterey, CA	36.2069	-121.138	1967	4	10.1
USC00044555	CA	Monterey, CA	36.2069	-121.138	1968	4	14.9
USC00044555	CA	Monterey, CA	36.2069	-121.138	1969	4	13.8
USC00044555	CA	Monterey, CA	36.2069	-121.138	1970	4	11.7
USC00044555	CA	Monterey, CA	36.2069	-121.138	1971	4	12.3
USC00044555	CA	Monterey, CA	36.2069	-121.138	1972	4	14
USC00044555	CA	Monterey, CA	36.2069	-121.138	1974	4	14
USC00044555	CA	Monterey, CA	36.2069	-121.138	1976	4	13.9
USC00044555	CA	Monterey, CA	36.2069	-121.138	1977	4	15.4
USC00044555	CA	Monterey, CA	36.2069	-121.138	1978	4	13.9
USC00044555	CA	Monterey, CA	36.2069	-121.138	1979	4	14.1
USC00044555	CA	Monterey, CA	36.2069	-121.138	1980	4	15.3
USC00044555	CA	Monterey, CA	36.2069	-121.138	1981	4	14.7
USC00044555	CA	Monterey, CA	36.2069	-121.138	1982	4	13.1
USC00044555	CA	Monterey, CA	36.2069	-121.138	1983	4	12.1
USC00044555	CA	Monterey, CA	36.2069	-121.138	1984	4	13
USC00044555	CA	Monterey, CA	36.2069	-121.138	1985	4	16.9
USC00044555	CA	Monterey, CA	36.2069	-121.138	1986	4	14.2
USC00044555	CA	Monterey, CA	36.2069	-121.138	1987	4	16.2
USC00044555	CA	Monterey, CA	36.2069	-121.138	1989	4	17.2
USC00044555	CA	Monterey, CA	36.2069	-121.138	1990	4	16.3
USC00044555	CA	Monterey, CA	36.2069	-121.138	1991	4	14
USC00044555	CA	Monterey, CA	36.2069	-121.138	1992	4	17.2
USC00044555	CA	Monterey, CA	36.2069	-121.138	1993	4	15.1
USC00044555	CA	Monterey, CA	36.2069	-121.138	1996	4	15.3
USC00044555	CA	Monterey, CA	36.2069	-121.138	1997	4	14.8
USC00044555	CA	Monterey, CA	36.2069	-121.138	1998	4	13.4
USC00044555	CA	Monterey, CA	36.2069	-121.138	2004	4	16.2
USC00044555	CA	Monterey, CA	36.2069	-121.138	2007	4	15.2
USC00044555	CA	Monterey, CA	36.2069	-121.138	2009	4	15
USC00044555	CA	Monterey, CA	36.2069	-121.138	2013	4	16.5
USC00044555	CA	Monterey, CA	36.2069	-121.138	2014	4	16.4
USC00044555	CA	Monterey, CA	36.2069	-121.138	2015	4	15.1
USC00044555	CA	Monterey, CA	36.2069	-121.138	2016	4	16.2
USC00044555	CA	Monterey, CA	36.2069	-121.138	2017	4	15.5
USC00044555	CA	Monterey, CA	36.2069	-121.138	2018	4	15.2
USC00044555	CA	Monterey, CA	36.2069	-121.138	2019	4	16.7
USC00044555	CA	Monterey, CA	36.2069	-121.138	2020	4	15.4
USC00044555	CA	Monterey, CA	36.2069	-121.138	2021	4	14.2
USC00044558	CA	Monterey, CA	36.2333	-121.117	1941	4	13.1
USC00044558	CA	Monterey, CA	36.2333	-121.117	1944	4	12.1
USC00044558	CA	Monterey, CA	36.2333	-121.117	1945	4	13.4
USC00044558	CA	Monterey, CA	36.2333	-121.117	1946	4	14.6
USC00044558	CA	Monterey, CA	36.2333	-121.117	1947	4	15.5
USC00044558	CA	Monterey, CA	36.2333	-121.117	1948	4	13.1
USC00044558	CA	Monterey, CA	36.2333	-121.117	1949	4	15
USC00044712	CA	Solano, CA	38.492	-122.004	1976	4	13.3
USC00044712	CA	Solano, CA	38.492	-122.004	1977	4	17.2
USC00044712	CA	Solano, CA	38.492	-122.004	1978	4	13.5
USC00044712	CA	Solano, CA	38.492	-122.004	1979	4	14.4
USC00044712	CA	Solano, CA	38.492	-122.004	1980	4	14.6
USC00044712	CA	Solano, CA	38.492	-122.004	1981	4	15.9
USC00044712	CA	Solano, CA	38.492	-122.004	1982	4	13.7
USC00044712	CA	Solano, CA	38.492	-122.004	1983	4	12.7
USC00044712	CA	Solano, CA	38.492	-122.004	1984	4	15
USC00044712	CA	Solano, CA	38.492	-122.004	1985	4	17.8
USC00044712	CA	Solano, CA	38.492	-122.004	1987	4	17.4
USC00044712	CA	Solano, CA	38.492	-122.004	1988	4	14.9
USC00044712	CA	Solano, CA	38.492	-122.004	1989	4	16.2
USC00044712	CA	Solano, CA	38.492	-122.004	1990	4	17.2
USC00044712	CA	Solano, CA	38.492	-122.004	1991	4	13.8
USC00044712	CA	Solano, CA	38.492	-122.004	1992	4	17.8
USC00044712	CA	Solano, CA	38.492	-122.004	1993	4	15.5
USC00044712	CA	Solano, CA	38.492	-122.004	1994	4	15.7
USC00044712	CA	Solano, CA	38.492	-122.004	1995	4	14.5
USC00044712	CA	Solano, CA	38.492	-122.004	1996	4	16.3
USC00044712	CA	Solano, CA	38.492	-122.004	1997	4	17.3
USC00044712	CA	Solano, CA	38.492	-122.004	1998	4	14.4
USC00044712	CA	Solano, CA	38.492	-122.004	1999	4	15.2
USC00044712	CA	Solano, CA	38.492	-122.004	2000	4	17
USC00044712	CA	Solano, CA	38.492	-122.004	2001	4	14.3
USC00044712	CA	Solano, CA	38.492	-122.004	2002	4	16.1
USC00044712	CA	Solano, CA	38.492	-122.004	2003	4	12.4
USC00044712	CA	Solano, CA	38.492	-122.004	2004	4	17.1
USC00044712	CA	Solano, CA	38.492	-122.004	2005	4	14.9
USC00044712	CA	Solano, CA	38.492	-122.004	2006	4	14.3
USC00044712	CA	Solano, CA	38.492	-122.004	2007	4	16.6
USC00044712	CA	Solano, CA	38.492	-122.004	2008	4	15.5
USC00044712	CA	Solano, CA	38.492	-122.004	2009	4	15.6
USC00044712	CA	Solano, CA	38.492	-122.004	2010	4	12.6
USC00044712	CA	Solano, CA	38.492	-122.004	2011	4	14.9
USC00044712	CA	Solano, CA	38.492	-122.004	2012	4	15.7
USC00044712	CA	Solano, CA	38.492	-122.004	2013	4	18.1
USC00044712	CA	Solano, CA	38.492	-122.004	2014	4	16.8
USC00044712	CA	Solano, CA	38.492	-122.004	2015	4	17.2
USC00044712	CA	Solano, CA	38.492	-122.004	2016	4	16.9
USC00044712	CA	Solano, CA	38.492	-122.004	2017	4	15.7
USC00044712	CA	Solano, CA	38.492	-122.004	2018	4	16.2
USC00044712	CA	Solano, CA	38.492	-122.004	2019	4	18
USC00044712	CA	Solano, CA	38.492	-122.004	2020	4	17.3
USC00044712	CA	Solano, CA	38.492	-122.004	2021	4	17.6
USC00044881	CA	Mono, CA	37.9567	-119.119	1989	4	10.5
USC00044881	CA	Mono, CA	37.9567	-119.119	1990	4	9.3
USC00044881	CA	Mono, CA	37.9567	-119.119	1992	4	10.7
USC00044881	CA	Mono, CA	37.9567	-119.119	1993	4	8.5
USC00044881	CA	Mono, CA	37.9567	-119.119	1994	4	8.1
USC00044881	CA	Mono, CA	37.9567	-119.119	1995	4	6.3
USC00044881	CA	Mono, CA	37.9567	-119.119	1996	4	8.1
USC00044881	CA	Mono, CA	37.9567	-119.119	1998	4	4.9
USC00044881	CA	Mono, CA	37.9567	-119.119	1999	4	3.6
USC00044881	CA	Mono, CA	37.9567	-119.119	2000	4	8.9
USC00044881	CA	Mono, CA	37.9567	-119.119	2001	4	6.2
USC00044881	CA	Mono, CA	37.9567	-119.119	2002	4	8.3
USC00044881	CA	Mono, CA	37.9567	-119.119	2003	4	5.3
USC00044881	CA	Mono, CA	37.9567	-119.119	2004	4	8.4
USC00044881	CA	Mono, CA	37.9567	-119.119	2005	4	5.8
USC00044881	CA	Mono, CA	37.9567	-119.119	2006	4	6.2
USC00044881	CA	Mono, CA	37.9567	-119.119	2007	4	8.4
USC00044881	CA	Mono, CA	37.9567	-119.119	2008	4	8.1
USC00044881	CA	Mono, CA	37.9567	-119.119	2009	4	6.7
USC00044881	CA	Mono, CA	37.9567	-119.119	2010	4	4.7
USC00044881	CA	Mono, CA	37.9567	-119.119	2011	4	6.5
USC00044881	CA	Mono, CA	37.9567	-119.119	2012	4	9.8
USC00044881	CA	Mono, CA	37.9567	-119.119	2013	4	8.5
USC00044881	CA	Mono, CA	37.9567	-119.119	2014	4	8.3
USC00044881	CA	Mono, CA	37.9567	-119.119	2015	4	7.9
USC00044881	CA	Mono, CA	37.9567	-119.119	2016	4	9
USC00044881	CA	Mono, CA	37.9567	-119.119	2017	4	7.6
USC00044881	CA	Mono, CA	37.9567	-119.119	2018	4	9
USC00044881	CA	Mono, CA	37.9567	-119.119	2019	4	9.3
USC00044881	CA	Mono, CA	37.9567	-119.119	2020	4	8
USC00044881	CA	Mono, CA	37.9567	-119.119	2021	4	8.5
USC00044884	CA	Merced, CA	37.2333	-120.25	1900	4	13.7
USC00044884	CA	Merced, CA	37.2333	-120.25	1903	4	14.3
USC00044884	CA	Merced, CA	37.2333	-120.25	1904	4	12.2
USC00044884	CA	Merced, CA	37.2333	-120.25	1905	4	15.1
USC00044884	CA	Merced, CA	37.2333	-120.25	1906	4	12.6
USC00044884	CA	Merced, CA	37.2333	-120.25	1907	4	15.1
USC00044884	CA	Merced, CA	37.2333	-120.25	1908	4	15.4
USC00044884	CA	Merced, CA	37.2333	-120.25	1909	4	14.4
USC00044884	CA	Merced, CA	37.2333	-120.25	1910	4	16.2
USC00044884	CA	Merced, CA	37.2333	-120.25	1911	4	15
USC00044884	CA	Merced, CA	37.2333	-120.25	1912	4	12.4
USC00044884	CA	Merced, CA	37.2333	-120.25	1913	4	14.3
USC00044884	CA	Merced, CA	37.2333	-120.25	1914	4	13.8
USC00044884	CA	Merced, CA	37.2333	-120.25	1915	4	14.1
USC00044884	CA	Merced, CA	37.2333	-120.25	1916	4	14.4
USC00044884	CA	Merced, CA	37.2333	-120.25	1917	4	13.4
USC00044884	CA	Merced, CA	37.2333	-120.25	1918	4	11.5
USC00044884	CA	Merced, CA	37.2333	-120.25	1919	4	14.1
USC00044884	CA	Merced, CA	37.2333	-120.25	1920	4	13.6
USC00044884	CA	Merced, CA	37.2333	-120.25	1921	4	14
USC00044884	CA	Merced, CA	37.2333	-120.25	1922	4	12.5
USC00044884	CA	Merced, CA	37.2333	-120.25	1923	4	13.4
USC00044884	CA	Merced, CA	37.2333	-120.25	1924	4	14.2
USC00044884	CA	Merced, CA	37.2333	-120.25	1925	4	12.9
USC00044884	CA	Merced, CA	37.2333	-120.25	1926	4	15.6
USC00044884	CA	Merced, CA	37.2333	-120.25	1927	4	13.8
USC00044884	CA	Merced, CA	37.2333	-120.25	1928	4	13
USC00044884	CA	Merced, CA	37.2333	-120.25	1929	4	10.8
USC00044884	CA	Merced, CA	37.2333	-120.25	1930	4	15.5
USC00044884	CA	Merced, CA	37.2333	-120.25	1931	4	18.6
USC00044884	CA	Merced, CA	37.2333	-120.25	1932	4	14.9
USC00044884	CA	Merced, CA	37.2333	-120.25	1933	4	15
USC00044884	CA	Merced, CA	37.2333	-120.25	1935	4	14.5
USC00044884	CA	Merced, CA	37.2333	-120.25	1936	4	15.5
USC00044884	CA	Merced, CA	37.2333	-120.25	1937	4	14.4
USC00044884	CA	Merced, CA	37.2333	-120.25	1938	4	15.1
USC00044884	CA	Merced, CA	37.2333	-120.25	1939	4	17.9
USC00044884	CA	Merced, CA	37.2333	-120.25	1940	4	16
USC00044884	CA	Merced, CA	37.2333	-120.25	1941	4	13.9
USC00044884	CA	Merced, CA	37.2333	-120.25	1942	4	14.5
USC00044884	CA	Merced, CA	37.2333	-120.25	1943	4	16
USC00044884	CA	Merced, CA	37.2333	-120.25	1944	4	13.5
USC00044884	CA	Merced, CA	37.2333	-120.25	1945	4	14.3
USC00044884	CA	Merced, CA	37.2333	-120.25	1946	4	15.7
USC00044884	CA	Merced, CA	37.2333	-120.25	1947	4	17
USC00044884	CA	Merced, CA	37.2333	-120.25	1948	4	14.9
USC00044884	CA	Merced, CA	37.2333	-120.25	1949	4	17.4
USC00044884	CA	Merced, CA	37.2333	-120.25	1950	4	16.6
USC00044884	CA	Merced, CA	37.2333	-120.25	1951	4	17
USC00044884	CA	Merced, CA	37.2333	-120.25	1952	4	15.2
USC00044884	CA	Merced, CA	37.2333	-120.25	1953	4	14.6
USC00044884	CA	Merced, CA	37.2333	-120.25	1954	4	17.1
USC00044884	CA	Merced, CA	37.2333	-120.25	1955	4	12.6
USC00044884	CA	Merced, CA	37.2333	-120.25	1956	4	14.7
USC00044884	CA	Merced, CA	37.2333	-120.25	1957	4	15.3
USC00044884	CA	Merced, CA	37.2333	-120.25	1958	4	14.6
USC00044884	CA	Merced, CA	37.2333	-120.25	1959	4	17.3
USC00044884	CA	Merced, CA	37.2333	-120.25	1960	4	15.3
USC00044884	CA	Merced, CA	37.2333	-120.25	1961	4	15.9
USC00044884	CA	Merced, CA	37.2333	-120.25	1962	4	17.3
USC00044884	CA	Merced, CA	37.2333	-120.25	1963	4	12.9
USC00044884	CA	Merced, CA	37.2333	-120.25	1964	4	14.8
USC00044884	CA	Merced, CA	37.2333	-120.25	1965	4	15
USC00044884	CA	Merced, CA	37.2333	-120.25	1966	4	17.3
USC00044884	CA	Merced, CA	37.2333	-120.25	1967	4	10.9
USC00044884	CA	Merced, CA	37.2333	-120.25	1968	4	15.3
USC00044884	CA	Merced, CA	37.2333	-120.25	1969	4	14.6
USC00044884	CA	Merced, CA	37.2333	-120.25	1970	4	12.9
USC00044884	CA	Merced, CA	37.2333	-120.25	1971	4	14
USC00044884	CA	Merced, CA	37.2333	-120.25	1972	4	14.8
USC00044884	CA	Merced, CA	37.2333	-120.25	1973	4	14.6
USC00044884	CA	Merced, CA	37.2333	-120.25	1974	4	14.5
USC00044884	CA	Merced, CA	37.2333	-120.25	1975	4	11.8
USC00044884	CA	Merced, CA	37.2333	-120.25	1976	4	13.8
USC00044884	CA	Merced, CA	37.2333	-120.25	1977	4	16.7
USC00044884	CA	Merced, CA	37.2333	-120.25	1978	4	13.8
USC00044884	CA	Merced, CA	37.2333	-120.25	1979	4	15
USC00044884	CA	Merced, CA	37.2333	-120.25	1980	4	15.7
USC00044979	CA	Fresno, CA	36.7833	-120.8	1969	4	14.5
USC00044979	CA	Fresno, CA	36.7833	-120.8	1970	4	13.1
USC00044979	CA	Fresno, CA	36.7833	-120.8	1971	4	13.8
USC00044979	CA	Fresno, CA	36.7833	-120.8	1972	4	15.6
USC00044979	CA	Fresno, CA	36.7833	-120.8	1973	4	15.7
USC00044979	CA	Fresno, CA	36.7833	-120.8	1974	4	14.2
USC00044979	CA	Fresno, CA	36.7833	-120.8	1975	4	11.7
USC00045080	CA	Los Angeles, CA	33.7833	-118.2	1970	4	15.9
USC00045080	CA	Los Angeles, CA	33.7833	-118.2	1971	4	16.3
USC00045080	CA	Los Angeles, CA	33.7833	-118.2	1972	4	17.2
USC00045082	CA	Los Angeles, CA	33.7611	-118.197	1921	4	13.3
USC00045082	CA	Los Angeles, CA	33.7611	-118.197	1922	4	12.9
USC00045082	CA	Los Angeles, CA	33.7611	-118.197	1923	4	14.5
USC00045082	CA	Los Angeles, CA	33.7611	-118.197	1924	4	14.9
USC00045082	CA	Los Angeles, CA	33.7611	-118.197	1925	4	16.6
USC00045082	CA	Los Angeles, CA	33.7611	-118.197	1926	4	17.2
USC00045082	CA	Los Angeles, CA	33.7611	-118.197	1927	4	14.3
USC00045082	CA	Los Angeles, CA	33.7611	-118.197	1928	4	15
USC00045082	CA	Los Angeles, CA	33.7611	-118.197	1929	4	14.5
USC00045082	CA	Los Angeles, CA	33.7611	-118.197	1930	4	16.5
USC00045082	CA	Los Angeles, CA	33.7611	-118.197	1931	4	17.7
USC00045082	CA	Los Angeles, CA	33.7611	-118.197	1932	4	15.4
USC00045082	CA	Los Angeles, CA	33.7611	-118.197	1933	4	14.4
USC00045082	CA	Los Angeles, CA	33.7611	-118.197	1934	4	16.9
USC00045082	CA	Los Angeles, CA	33.7611	-118.197	1935	4	15.1
USC00045082	CA	Los Angeles, CA	33.7611	-118.197	1936	4	15.3
USC00045082	CA	Los Angeles, CA	33.7611	-118.197	1937	4	15.9
USC00045082	CA	Los Angeles, CA	33.7611	-118.197	1938	4	15.4
USC00045082	CA	Los Angeles, CA	33.7611	-118.197	1939	4	16.5
USC00045082	CA	Los Angeles, CA	33.7611	-118.197	1940	4	17
USC00045082	CA	Los Angeles, CA	33.7611	-118.197	1941	4	15.6
USC00045082	CA	Los Angeles, CA	33.7611	-118.197	1942	4	15.5
USC00045082	CA	Los Angeles, CA	33.7611	-118.197	1943	4	16
USC00045082	CA	Los Angeles, CA	33.7611	-118.197	1944	4	14.9
USC00045082	CA	Los Angeles, CA	33.7611	-118.197	1945	4	14.9
USC00045082	CA	Los Angeles, CA	33.7611	-118.197	1946	4	16.3
USC00045082	CA	Los Angeles, CA	33.7611	-118.197	1947	4	17.2
USC00045082	CA	Los Angeles, CA	33.7611	-118.197	1948	4	16.5
USC00045082	CA	Los Angeles, CA	33.7611	-118.197	1949	4	16.4
USC00045082	CA	Los Angeles, CA	33.7611	-118.197	1950	4	16.1
USC00045082	CA	Los Angeles, CA	33.7611	-118.197	1951	4	15.4
USC00045082	CA	Los Angeles, CA	33.7611	-118.197	1952	4	15.5
USC00045082	CA	Los Angeles, CA	33.7611	-118.197	1953	4	14.3
USC00045082	CA	Los Angeles, CA	33.7611	-118.197	1954	4	15.1
USC00045082	CA	Los Angeles, CA	33.7611	-118.197	1955	4	15.4
USC00045082	CA	Los Angeles, CA	33.7611	-118.197	1956	4	14.6
USC00045082	CA	Los Angeles, CA	33.7611	-118.197	1957	4	14.7
USC00045082	CA	Los Angeles, CA	33.7611	-118.197	1958	4	16.4
USC00045082	CA	Los Angeles, CA	33.7611	-118.197	1959	4	17.4
USC00045082	CA	Los Angeles, CA	33.7611	-118.197	1960	4	17.8
USC00045082	CA	Los Angeles, CA	33.7611	-118.197	1961	4	16.8
USC00045082	CA	Los Angeles, CA	33.7611	-118.197	1962	4	17.2
USC00045082	CA	Los Angeles, CA	33.7611	-118.197	1963	4	15.3
USC00045082	CA	Los Angeles, CA	33.7611	-118.197	1964	4	15.8
USC00045082	CA	Los Angeles, CA	33.7611	-118.197	1965	4	16.4
USC00045082	CA	Los Angeles, CA	33.7611	-118.197	1966	4	17.4
USC00045082	CA	Los Angeles, CA	33.7611	-118.197	1967	4	13.4
USC00045082	CA	Los Angeles, CA	33.7611	-118.197	1968	4	17.4
USC00045082	CA	Los Angeles, CA	33.7611	-118.197	1969	4	16.6
USC00045118	CA	Merced, CA	37.0563	-120.867	1932	4	14.7
USC00045118	CA	Merced, CA	37.0563	-120.867	1933	4	15.7
USC00045118	CA	Merced, CA	37.0563	-120.867	1934	4	19.1
USC00045118	CA	Merced, CA	37.0563	-120.867	1935	4	15.3
USC00045118	CA	Merced, CA	37.0563	-120.867	1936	4	16.3
USC00045118	CA	Merced, CA	37.0563	-120.867	1937	4	14.6
USC00045118	CA	Merced, CA	37.0563	-120.867	1938	4	14.8
USC00045118	CA	Merced, CA	37.0563	-120.867	1939	4	18
USC00045118	CA	Merced, CA	37.0563	-120.867	1940	4	16.5
USC00045118	CA	Merced, CA	37.0563	-120.867	1941	4	14.2
USC00045118	CA	Merced, CA	37.0563	-120.867	1942	4	14.4
USC00045118	CA	Merced, CA	37.0563	-120.867	1943	4	15.9
USC00045118	CA	Merced, CA	37.0563	-120.867	1944	4	13.8
USC00045118	CA	Merced, CA	37.0563	-120.867	1945	4	16.1
USC00045118	CA	Merced, CA	37.0563	-120.867	1946	4	16.8
USC00045118	CA	Merced, CA	37.0563	-120.867	1947	4	17.7
USC00045118	CA	Merced, CA	37.0563	-120.867	1948	4	14.3
USC00045118	CA	Merced, CA	37.0563	-120.867	1949	4	18
USC00045118	CA	Merced, CA	37.0563	-120.867	1950	4	17.3
USC00045118	CA	Merced, CA	37.0563	-120.867	1951	4	15.7
USC00045118	CA	Merced, CA	37.0563	-120.867	1952	4	15.6
USC00045118	CA	Merced, CA	37.0563	-120.867	1954	4	17.7
USC00045118	CA	Merced, CA	37.0563	-120.867	1955	4	13
USC00045118	CA	Merced, CA	37.0563	-120.867	1956	4	15.5
USC00045118	CA	Merced, CA	37.0563	-120.867	1957	4	16.4
USC00045118	CA	Merced, CA	37.0563	-120.867	1958	4	15.9
USC00045118	CA	Merced, CA	37.0563	-120.867	1959	4	18.4
USC00045118	CA	Merced, CA	37.0563	-120.867	1960	4	16
USC00045118	CA	Merced, CA	37.0563	-120.867	1961	4	16.7
USC00045118	CA	Merced, CA	37.0563	-120.867	1962	4	17.9
USC00045118	CA	Merced, CA	37.0563	-120.867	1963	4	13.5
USC00045118	CA	Merced, CA	37.0563	-120.867	1964	4	14.9
USC00045118	CA	Merced, CA	37.0563	-120.867	1965	4	15.9
USC00045118	CA	Merced, CA	37.0563	-120.867	1966	4	18.2
USC00045118	CA	Merced, CA	37.0563	-120.867	1967	4	11.3
USC00045118	CA	Merced, CA	37.0563	-120.867	1968	4	16.9
USC00045118	CA	Merced, CA	37.0563	-120.867	1969	4	15
USC00045118	CA	Merced, CA	37.0563	-120.867	1970	4	13.6
USC00045118	CA	Merced, CA	37.0563	-120.867	1971	4	14.2
USC00045118	CA	Merced, CA	37.0563	-120.867	1972	4	15.3
USC00045118	CA	Merced, CA	37.0563	-120.867	1973	4	16.4
USC00045118	CA	Merced, CA	37.0563	-120.867	1974	4	14.7
USC00045118	CA	Merced, CA	37.0563	-120.867	1975	4	12.5
USC00045118	CA	Merced, CA	37.0563	-120.867	1976	4	14.2
USC00045118	CA	Merced, CA	37.0563	-120.867	1977	4	17.8
USC00045118	CA	Merced, CA	37.0563	-120.867	1978	4	14.5
USC00045118	CA	Merced, CA	37.0563	-120.867	1979	4	15.4
USC00045118	CA	Merced, CA	37.0563	-120.867	1980	4	15.4
USC00045118	CA	Merced, CA	37.0563	-120.867	1981	4	16.4
USC00045118	CA	Merced, CA	37.0563	-120.867	1982	4	14.5
USC00045118	CA	Merced, CA	37.0563	-120.867	1983	4	13.8
USC00045118	CA	Merced, CA	37.0563	-120.867	1984	4	15.4
USC00045118	CA	Merced, CA	37.0563	-120.867	1985	4	18.1
USC00045118	CA	Merced, CA	37.0563	-120.867	1986	4	15.9
USC00045118	CA	Merced, CA	37.0563	-120.867	1987	4	18.6
USC00045118	CA	Merced, CA	37.0563	-120.867	1988	4	16.3
USC00045118	CA	Merced, CA	37.0563	-120.867	1989	4	18.4
USC00045118	CA	Merced, CA	37.0563	-120.867	1990	4	18.5
USC00045118	CA	Merced, CA	37.0563	-120.867	1991	4	14.9
USC00045118	CA	Merced, CA	37.0563	-120.867	1992	4	18.7
USC00045118	CA	Merced, CA	37.0563	-120.867	1993	4	15
USC00045118	CA	Merced, CA	37.0563	-120.867	1994	4	16.6
USC00045118	CA	Merced, CA	37.0563	-120.867	1995	4	15.5
USC00045118	CA	Merced, CA	37.0563	-120.867	1996	4	16.9
USC00045118	CA	Merced, CA	37.0563	-120.867	1997	4	17.6
USC00045118	CA	Merced, CA	37.0563	-120.867	1998	4	15
USC00045118	CA	Merced, CA	37.0563	-120.867	1999	4	15.2
USC00045118	CA	Merced, CA	37.0563	-120.867	2000	4	17.4
USC00045118	CA	Merced, CA	37.0563	-120.867	2001	4	14.2
USC00045118	CA	Merced, CA	37.0563	-120.867	2002	4	16.4
USC00045118	CA	Merced, CA	37.0563	-120.867	2003	4	13.8
USC00045118	CA	Merced, CA	37.0563	-120.867	2004	4	17.7
USC00045118	CA	Merced, CA	37.0563	-120.867	2005	4	14.4
USC00045118	CA	Merced, CA	37.0563	-120.867	2006	4	14.2
USC00045118	CA	Merced, CA	37.0563	-120.867	2007	4	16.4
USC00045118	CA	Merced, CA	37.0563	-120.867	2008	4	16.1
USC00045118	CA	Merced, CA	37.0563	-120.867	2009	4	16.9
USC00045118	CA	Merced, CA	37.0563	-120.867	2010	4	14.1
USC00045118	CA	Merced, CA	37.0563	-120.867	2011	4	15.7
USC00045118	CA	Merced, CA	37.0563	-120.867	2012	4	16.8
USC00045118	CA	Merced, CA	37.0563	-120.867	2013	4	18.9
USC00045118	CA	Merced, CA	37.0563	-120.867	2014	4	17.9
USC00045118	CA	Merced, CA	37.0563	-120.867	2015	4	17
USC00045118	CA	Merced, CA	37.0563	-120.867	2016	4	18
USC00045118	CA	Merced, CA	37.0563	-120.867	2017	4	16
USC00045118	CA	Merced, CA	37.0563	-120.867	2018	4	17.7
USC00045118	CA	Merced, CA	37.0563	-120.867	2019	4	18.3
USC00045118	CA	Merced, CA	37.0563	-120.867	2020	4	16.8
USC00045118	CA	Merced, CA	37.0563	-120.867	2021	4	17.3
USC00045119	CA	Merced, CA	36.8749	-120.939	1933	4	14.5
USC00045119	CA	Merced, CA	36.8749	-120.939	1934	4	17.7
USC00045119	CA	Merced, CA	36.8749	-120.939	1935	4	12.5
USC00045119	CA	Merced, CA	36.8749	-120.939	1936	4	15
USC00045119	CA	Merced, CA	36.8749	-120.939	1937	4	12
USC00045119	CA	Merced, CA	36.8749	-120.939	1938	4	13.2
USC00045119	CA	Merced, CA	36.8749	-120.939	1939	4	17.3
USC00045119	CA	Merced, CA	36.8749	-120.939	1940	4	14.6
USC00045120	CA	Merced, CA	36.9897	-120.93	1969	4	15.4
USC00045120	CA	Merced, CA	36.9897	-120.93	1970	4	13.6
USC00045120	CA	Merced, CA	36.9897	-120.93	1971	4	13.7
USC00045120	CA	Merced, CA	36.9897	-120.93	1972	4	16.1
USC00045120	CA	Merced, CA	36.9897	-120.93	1973	4	16.4
USC00045120	CA	Merced, CA	36.9897	-120.93	1975	4	12.6
USC00045120	CA	Merced, CA	36.9897	-120.93	1976	4	14.6
USC00045120	CA	Merced, CA	36.9897	-120.93	1977	4	18
USC00045120	CA	Merced, CA	36.9897	-120.93	1978	4	14.4
USC00045120	CA	Merced, CA	36.9897	-120.93	1979	4	15.4
USC00045120	CA	Merced, CA	36.9897	-120.93	1980	4	15.4
USC00045120	CA	Merced, CA	36.9897	-120.93	1981	4	16.5
USC00045120	CA	Merced, CA	36.9897	-120.93	1982	4	14.5
USC00045120	CA	Merced, CA	36.9897	-120.93	1983	4	13.4
USC00045120	CA	Merced, CA	36.9897	-120.93	1984	4	15.3
USC00045120	CA	Merced, CA	36.9897	-120.93	1985	4	18
USC00045120	CA	Merced, CA	36.9897	-120.93	1986	4	15.8
USC00045120	CA	Merced, CA	36.9897	-120.93	1987	4	19
USC00045120	CA	Merced, CA	36.9897	-120.93	1988	4	16.3
USC00045120	CA	Merced, CA	36.9897	-120.93	1989	4	18.5
USC00045120	CA	Merced, CA	36.9897	-120.93	1990	4	18.6
USC00045120	CA	Merced, CA	36.9897	-120.93	1991	4	14.6
USC00045120	CA	Merced, CA	36.9897	-120.93	1992	4	18.5
USC00045120	CA	Merced, CA	36.9897	-120.93	1993	4	15.8
USC00045120	CA	Merced, CA	36.9897	-120.93	1994	4	16.8
USC00045120	CA	Merced, CA	36.9897	-120.93	1995	4	15.3
USC00045120	CA	Merced, CA	36.9897	-120.93	1996	4	17.3
USC00045120	CA	Merced, CA	36.9897	-120.93	1997	4	17.7
USC00045120	CA	Merced, CA	36.9897	-120.93	1998	4	13.9
USC00045120	CA	Merced, CA	36.9897	-120.93	1999	4	15
USC00045120	CA	Merced, CA	36.9897	-120.93	2000	4	17.4
USC00045120	CA	Merced, CA	36.9897	-120.93	2001	4	14.7
USC00045120	CA	Merced, CA	36.9897	-120.93	2002	4	16.4
USC00045120	CA	Merced, CA	36.9897	-120.93	2003	4	13.8
USC00045120	CA	Merced, CA	36.9897	-120.93	2004	4	18.2
USC00045120	CA	Merced, CA	36.9897	-120.93	2005	4	15.1
USC00045120	CA	Merced, CA	36.9897	-120.93	2006	4	14.4
USC00045120	CA	Merced, CA	36.9897	-120.93	2007	4	17.1
USC00045233	CA	Madera, CA	36.9539	-120.038	1928	4	15.2
USC00045233	CA	Madera, CA	36.9539	-120.038	1929	4	12.9
USC00045233	CA	Madera, CA	36.9539	-120.038	1930	4	14.7
USC00045233	CA	Madera, CA	36.9539	-120.038	1932	4	14.3
USC00045233	CA	Madera, CA	36.9539	-120.038	1933	4	15
USC00045233	CA	Madera, CA	36.9539	-120.038	1934	4	19.6
USC00045233	CA	Madera, CA	36.9539	-120.038	1935	4	14.8
USC00045233	CA	Madera, CA	36.9539	-120.038	1936	4	15.4
USC00045233	CA	Madera, CA	36.9539	-120.038	1937	4	13.6
USC00045233	CA	Madera, CA	36.9539	-120.038	1938	4	15.3
USC00045233	CA	Madera, CA	36.9539	-120.038	1939	4	18.4
USC00045233	CA	Madera, CA	36.9539	-120.038	1940	4	17.4
USC00045233	CA	Madera, CA	36.9539	-120.038	1941	4	14.5
USC00045233	CA	Madera, CA	36.9539	-120.038	1942	4	15.2
USC00045233	CA	Madera, CA	36.9539	-120.038	1943	4	16.5
USC00045233	CA	Madera, CA	36.9539	-120.038	1944	4	14.1
USC00045233	CA	Madera, CA	36.9539	-120.038	1945	4	15.3
USC00045233	CA	Madera, CA	36.9539	-120.038	1946	4	16.8
USC00045233	CA	Madera, CA	36.9539	-120.038	1947	4	17.5
USC00045233	CA	Madera, CA	36.9539	-120.038	1948	4	14.7
USC00045233	CA	Madera, CA	36.9539	-120.038	1949	4	17.6
USC00045233	CA	Madera, CA	36.9539	-120.038	1950	4	17
USC00045233	CA	Madera, CA	36.9539	-120.038	1951	4	15.7
USC00045233	CA	Madera, CA	36.9539	-120.038	1952	4	16.1
USC00045233	CA	Madera, CA	36.9539	-120.038	1953	4	15.3
USC00045233	CA	Madera, CA	36.9539	-120.038	1954	4	18.4
USC00045233	CA	Madera, CA	36.9539	-120.038	1955	4	13.3
USC00045233	CA	Madera, CA	36.9539	-120.038	1956	4	15.9
USC00045233	CA	Madera, CA	36.9539	-120.038	1957	4	16.3
USC00045233	CA	Madera, CA	36.9539	-120.038	1958	4	15.6
USC00045233	CA	Madera, CA	36.9539	-120.038	1959	4	18.7
USC00045233	CA	Madera, CA	36.9539	-120.038	1960	4	16.1
USC00045233	CA	Madera, CA	36.9539	-120.038	1961	4	17.3
USC00045233	CA	Madera, CA	36.9539	-120.038	1962	4	17.7
USC00045233	CA	Madera, CA	36.9539	-120.038	1963	4	13.1
USC00045233	CA	Madera, CA	36.9539	-120.038	1964	4	15.2
USC00045233	CA	Madera, CA	36.9539	-120.038	1965	4	15
USC00045233	CA	Madera, CA	36.9539	-120.038	1966	4	17.9
USC00045233	CA	Madera, CA	36.9539	-120.038	1967	4	10.9
USC00045233	CA	Madera, CA	36.9539	-120.038	1968	4	16.3
USC00045233	CA	Madera, CA	36.9539	-120.038	1969	4	15.2
USC00045233	CA	Madera, CA	36.9539	-120.038	1970	4	13.6
USC00045233	CA	Madera, CA	36.9539	-120.038	1971	4	14.3
USC00045233	CA	Madera, CA	36.9539	-120.038	1972	4	15.8
USC00045233	CA	Madera, CA	36.9539	-120.038	1973	4	16.1
USC00045233	CA	Madera, CA	36.9539	-120.038	1974	4	14.6
USC00045233	CA	Madera, CA	36.9539	-120.038	1975	4	12
USC00045233	CA	Madera, CA	36.9539	-120.038	1976	4	13.1
USC00045233	CA	Madera, CA	36.9539	-120.038	1977	4	17
USC00045233	CA	Madera, CA	36.9539	-120.038	1978	4	14.9
USC00045233	CA	Madera, CA	36.9539	-120.038	1979	4	15.3
USC00045233	CA	Madera, CA	36.9539	-120.038	1981	4	16.2
USC00045233	CA	Madera, CA	36.9539	-120.038	1982	4	14.6
USC00045233	CA	Madera, CA	36.9539	-120.038	1983	4	13.8
USC00045233	CA	Madera, CA	36.9539	-120.038	1984	4	14.8
USC00045233	CA	Madera, CA	36.9539	-120.038	1985	4	17.7
USC00045233	CA	Madera, CA	36.9539	-120.038	1986	4	16
USC00045233	CA	Madera, CA	36.9539	-120.038	1987	4	18.4
USC00045233	CA	Madera, CA	36.9539	-120.038	1988	4	16
USC00045233	CA	Madera, CA	36.9539	-120.038	1989	4	18.2
USC00045233	CA	Madera, CA	36.9539	-120.038	1990	4	17.7
USC00045233	CA	Madera, CA	36.9539	-120.038	1991	4	14.5
USC00045233	CA	Madera, CA	36.9539	-120.038	1992	4	18
USC00045233	CA	Madera, CA	36.9539	-120.038	1993	4	15.3
USC00045233	CA	Madera, CA	36.9539	-120.038	1994	4	16.2
USC00045233	CA	Madera, CA	36.9539	-120.038	1995	4	14.8
USC00045233	CA	Madera, CA	36.9539	-120.038	1996	4	17
USC00045233	CA	Madera, CA	36.9539	-120.038	1999	4	13.5
USC00045233	CA	Madera, CA	36.9539	-120.038	2000	4	16.8
USC00045233	CA	Madera, CA	36.9539	-120.038	2004	4	16.9
USC00045233	CA	Madera, CA	36.9539	-120.038	2005	4	14.3
USC00045233	CA	Madera, CA	36.9539	-120.038	2006	4	14.6
USC00045233	CA	Madera, CA	36.9539	-120.038	2007	4	16
USC00045233	CA	Madera, CA	36.9539	-120.038	2009	4	15.5
USC00045233	CA	Madera, CA	36.9539	-120.038	2010	4	13.6
USC00045233	CA	Madera, CA	36.9539	-120.038	2011	4	15.2
USC00045233	CA	Madera, CA	36.9539	-120.038	2012	4	16.1
USC00045233	CA	Madera, CA	36.9539	-120.038	2014	4	17.5
USC00045233	CA	Madera, CA	36.9539	-120.038	2015	4	16.8
USC00045233	CA	Madera, CA	36.9539	-120.038	2016	4	17.5
USC00045233	CA	Madera, CA	36.9539	-120.038	2017	4	15.7
USC00045233	CA	Madera, CA	36.9539	-120.038	2018	4	16.7
USC00045233	CA	Madera, CA	36.9539	-120.038	2020	4	16.6
USC00045280	CA	Mono, CA	37.6478	-118.962	1995	4	1.3
USC00045280	CA	Mono, CA	37.6478	-118.962	1996	4	4.6
USC00045280	CA	Mono, CA	37.6478	-118.962	1997	4	3.9
USC00045280	CA	Mono, CA	37.6478	-118.962	1998	4	0.1
USC00045280	CA	Mono, CA	37.6478	-118.962	1999	4	0.4
USC00045280	CA	Mono, CA	37.6478	-118.962	2000	4	5.4
USC00045280	CA	Mono, CA	37.6478	-118.962	2001	4	2.1
USC00045280	CA	Mono, CA	37.6478	-118.962	2002	4	4.3
USC00045280	CA	Mono, CA	37.6478	-118.962	2003	4	0.7
USC00045280	CA	Mono, CA	37.6478	-118.962	2004	4	4.7
USC00045280	CA	Mono, CA	37.6478	-118.962	2005	4	1.4
USC00045280	CA	Mono, CA	37.6478	-118.962	2006	4	1.4
USC00045280	CA	Mono, CA	37.6478	-118.962	2007	4	5.2
USC00045280	CA	Mono, CA	37.6478	-118.962	2008	4	4
USC00045280	CA	Mono, CA	37.6478	-118.962	2009	4	3.4
USC00045280	CA	Mono, CA	37.6478	-118.962	2011	4	3.3
USC00045280	CA	Mono, CA	37.6478	-118.962	2012	4	5
USC00045280	CA	Mono, CA	37.6478	-118.962	2013	4	6
USC00045280	CA	Mono, CA	37.6478	-118.962	2014	4	5.2
USC00045280	CA	Mono, CA	37.6478	-118.962	2015	4	4.5
USC00045280	CA	Mono, CA	37.6478	-118.962	2016	4	6
USC00045280	CA	Mono, CA	37.6478	-118.962	2018	4	6.2
USC00045280	CA	Mono, CA	37.6478	-118.962	2019	4	5.8
USC00045303	CA	San Joaquin, CA	37.8	-121.2	1965	4	15.2
USC00045303	CA	San Joaquin, CA	37.8	-121.2	1966	4	17.4
USC00045303	CA	San Joaquin, CA	37.8	-121.2	1967	4	10.1
USC00045303	CA	San Joaquin, CA	37.8	-121.2	1968	4	15.4
USC00045303	CA	San Joaquin, CA	37.8	-121.2	1969	4	15.1
USC00045303	CA	San Joaquin, CA	37.8	-121.2	1970	4	13.6
USC00045303	CA	San Joaquin, CA	37.8	-121.2	1971	4	13.6
USC00045303	CA	San Joaquin, CA	37.8	-121.2	1972	4	15.5
USC00045303	CA	San Joaquin, CA	37.8	-121.2	1973	4	16.2
USC00045303	CA	San Joaquin, CA	37.8	-121.2	1974	4	14.4
USC00045303	CA	San Joaquin, CA	37.8	-121.2	1975	4	12.2
USC00045303	CA	San Joaquin, CA	37.8	-121.2	1976	4	14.5
USC00045303	CA	San Joaquin, CA	37.8	-121.2	1977	4	17.6
USC00045338	CA	Kern, CA	35.0833	-119.383	1912	4	14.1
USC00045338	CA	Kern, CA	35.0833	-119.383	1913	4	16.1
USC00045338	CA	Kern, CA	35.0833	-119.383	1914	4	16.4
USC00045338	CA	Kern, CA	35.0833	-119.383	1915	4	15.3
USC00045338	CA	Kern, CA	35.0833	-119.383	1916	4	19.3
USC00045338	CA	Kern, CA	35.0833	-119.383	1917	4	17.3
USC00045338	CA	Kern, CA	35.0833	-119.383	1918	4	17.1
USC00045338	CA	Kern, CA	35.0833	-119.383	1919	4	20.1
USC00045338	CA	Kern, CA	35.0833	-119.383	1920	4	14.7
USC00045338	CA	Kern, CA	35.0833	-119.383	1921	4	17.4
USC00045338	CA	Kern, CA	35.0833	-119.383	1922	4	15.7
[truncated: 3,242 more rows]

## Sheet: West May Temp
Station ID	Station State	Station County_State	Station Latitude	Station Longitude	Year	Month	Average Temperature (C)
USC00040204	CA	Tulare, CA	35.9833	-119.483	1902	5	17.5
USC00040204	CA	Tulare, CA	35.9833	-119.483	1903	5	19.3
USC00040204	CA	Tulare, CA	35.9833	-119.483	1904	5	22.2
USC00040204	CA	Tulare, CA	35.9833	-119.483	1905	5	17.9
USC00040204	CA	Tulare, CA	35.9833	-119.483	1906	5	19
USC00040204	CA	Tulare, CA	35.9833	-119.483	1907	5	16.4
USC00040204	CA	Tulare, CA	35.9833	-119.483	1908	5	17.8
USC00040204	CA	Tulare, CA	35.9833	-119.483	1909	5	15.4
USC00040204	CA	Tulare, CA	35.9833	-119.483	1911	5	17.7
USC00040204	CA	Tulare, CA	35.9833	-119.483	1912	5	15.7
USC00040204	CA	Tulare, CA	35.9833	-119.483	1913	5	21
USC00040204	CA	Tulare, CA	35.9833	-119.483	1914	5	19
USC00040204	CA	Tulare, CA	35.9833	-119.483	1915	5	14.6
USC00040204	CA	Tulare, CA	35.9833	-119.483	1916	5	18.1
USC00040204	CA	Tulare, CA	35.9833	-119.483	1917	5	18.2
USC00040204	CA	Tulare, CA	35.9833	-119.483	1918	5	21
USC00040204	CA	Tulare, CA	35.9833	-119.483	1919	5	20.9
USC00040204	CA	Tulare, CA	35.9833	-119.483	1921	5	16.4
USC00040204	CA	Tulare, CA	35.9833	-119.483	1922	5	19.6
USC00040204	CA	Tulare, CA	35.9833	-119.483	1923	5	17.9
USC00040204	CA	Tulare, CA	35.9833	-119.483	1925	5	21
USC00040204	CA	Tulare, CA	35.9833	-119.483	1926	5	21.3
USC00040204	CA	Tulare, CA	35.9833	-119.483	1927	5	19.6
USC00040204	CA	Tulare, CA	35.9833	-119.483	1928	5	26
USC00040204	CA	Tulare, CA	35.9833	-119.483	1929	5	21.8
USC00040204	CA	Tulare, CA	35.9833	-119.483	1931	5	23.2
USC00040204	CA	Tulare, CA	35.9833	-119.483	1932	5	20.6
USC00040204	CA	Tulare, CA	35.9833	-119.483	1933	5	16.8
USC00040204	CA	Tulare, CA	35.9833	-119.483	1934	5	21
USC00040204	CA	Tulare, CA	35.9833	-119.483	1935	5	18.9
USC00040204	CA	Tulare, CA	35.9833	-119.483	1936	5	21.1
USC00040204	CA	Tulare, CA	35.9833	-119.483	1939	5	21.5
USC00040204	CA	Tulare, CA	35.9833	-119.483	1940	5	22.5
USC00040204	CA	Tulare, CA	35.9833	-119.483	1941	5	21.2
USC00040204	CA	Tulare, CA	35.9833	-119.483	1943	5	20.3
USC00040204	CA	Tulare, CA	35.9833	-119.483	1944	5	19.2
USC00040204	CA	Tulare, CA	35.9833	-119.483	1945	5	18.4
USC00040332	CA	Kern, CA	35.2111	-118.834	2012	5	22.7
USC00040332	CA	Kern, CA	35.2111	-118.834	2014	5	22.5
USC00040332	CA	Kern, CA	35.2111	-118.834	2016	5	22.8
USC00040398	CA	Kings, CA	35.9	-120.05	1955	5	20.4
USC00040398	CA	Kings, CA	35.9	-120.05	1956	5	21
USC00040398	CA	Kings, CA	35.9	-120.05	1957	5	18.9
USC00040398	CA	Kings, CA	35.9	-120.05	1958	5	20.8
USC00040398	CA	Kings, CA	35.9	-120.05	1959	5	18.6
USC00040398	CA	Kings, CA	35.9	-120.05	1960	5	20.1
USC00040439	CA	Kern, CA	35.3833	-119.017	1893	5	18.4
USC00040439	CA	Kern, CA	35.3833	-119.017	1902	5	18.2
USC00040439	CA	Kern, CA	35.3833	-119.017	1903	5	20.8
USC00040439	CA	Kern, CA	35.3833	-119.017	1904	5	21.7
USC00040439	CA	Kern, CA	35.3833	-119.017	1905	5	20.3
USC00040439	CA	Kern, CA	35.3833	-119.017	1906	5	18.9
USC00040439	CA	Kern, CA	35.3833	-119.017	1908	5	20
USC00040439	CA	Kern, CA	35.3833	-119.017	1909	5	28.1
USC00040439	CA	Kern, CA	35.3833	-119.017	1910	5	23.6
USC00040439	CA	Kern, CA	35.3833	-119.017	1911	5	19.9
USC00040439	CA	Kern, CA	35.3833	-119.017	1912	5	22.1
USC00040439	CA	Kern, CA	35.3833	-119.017	1913	5	21.3
USC00040439	CA	Kern, CA	35.3833	-119.017	1914	5	20.3
USC00040439	CA	Kern, CA	35.3833	-119.017	1915	5	18.1
USC00040439	CA	Kern, CA	35.3833	-119.017	1916	5	18.2
USC00040439	CA	Kern, CA	35.3833	-119.017	1917	5	16.9
USC00040439	CA	Kern, CA	35.3833	-119.017	1918	5	17.7
USC00040439	CA	Kern, CA	35.3833	-119.017	1919	5	21.7
USC00040439	CA	Kern, CA	35.3833	-119.017	1920	5	20.2
USC00040439	CA	Kern, CA	35.3833	-119.017	1921	5	18
USC00040439	CA	Kern, CA	35.3833	-119.017	1922	5	20.9
USC00040439	CA	Kern, CA	35.3833	-119.017	1923	5	20.1
USC00040439	CA	Kern, CA	35.3833	-119.017	1924	5	23.1
USC00040439	CA	Kern, CA	35.3833	-119.017	1925	5	21.7
USC00040439	CA	Kern, CA	35.3833	-119.017	1926	5	21.8
USC00040439	CA	Kern, CA	35.3833	-119.017	1927	5	19.9
USC00040439	CA	Kern, CA	35.3833	-119.017	1928	5	22.9
USC00040439	CA	Kern, CA	35.3833	-119.017	1929	5	21.6
USC00040439	CA	Kern, CA	35.3833	-119.017	1930	5	18.1
USC00040439	CA	Kern, CA	35.3833	-119.017	1931	5	24.6
USC00040439	CA	Kern, CA	35.3833	-119.017	1932	5	20.8
USC00040439	CA	Kern, CA	35.3833	-119.017	1933	5	17.7
USC00040439	CA	Kern, CA	35.3833	-119.017	1934	5	22.7
USC00040439	CA	Kern, CA	35.3833	-119.017	1935	5	20.3
USC00040439	CA	Kern, CA	35.3833	-119.017	1936	5	22
USC00040439	CA	Kern, CA	35.3833	-119.017	1937	5	21.5
USC00040444	CA	Kern, CA	35.4186	-119.051	1999	5	19.4
USC00040444	CA	Kern, CA	35.4186	-119.051	2000	5	21.6
USC00040444	CA	Kern, CA	35.4186	-119.051	2001	5	23.8
USC00040444	CA	Kern, CA	35.4186	-119.051	2002	5	19.6
USC00040444	CA	Kern, CA	35.4186	-119.051	2003	5	19.7
USC00040444	CA	Kern, CA	35.4186	-119.051	2004	5	20.8
USC00040444	CA	Kern, CA	35.4186	-119.051	2005	5	19.4
USC00040444	CA	Kern, CA	35.4186	-119.051	2006	5	21.9
USC00040444	CA	Kern, CA	35.4186	-119.051	2013	5	21.9
USC00040444	CA	Kern, CA	35.4186	-119.051	2014	5	23.1
USC00040444	CA	Kern, CA	35.4186	-119.051	2015	5	20.2
USC00040444	CA	Kern, CA	35.4186	-119.051	2016	5	21.9
USC00040444	CA	Kern, CA	35.4186	-119.051	2017	5	21.6
USC00040444	CA	Kern, CA	35.4186	-119.051	2018	5	21.3
USC00040444	CA	Kern, CA	35.4186	-119.051	2019	5	19.1
USC00040444	CA	Kern, CA	35.4186	-119.051	2020	5	22.2
USC00040444	CA	Kern, CA	35.4186	-119.051	2021	5	22.6
USC00040503	CA	Kern, CA	35.1658	-118.644	2015	5	10.9
USC00040503	CA	Kern, CA	35.1658	-118.644	2016	5	12.3
USC00040503	CA	Kern, CA	35.1658	-118.644	2017	5	13.2
USC00040943	CA	Mono, CA	38.2119	-119.014	1895	5	7
USC00040943	CA	Mono, CA	38.2119	-119.014	1896	5	3.6
USC00040943	CA	Mono, CA	38.2119	-119.014	1897	5	8.9
USC00040943	CA	Mono, CA	38.2119	-119.014	1898	5	4.6
USC00040943	CA	Mono, CA	38.2119	-119.014	1899	5	2.7
USC00040943	CA	Mono, CA	38.2119	-119.014	1900	5	6
USC00040943	CA	Mono, CA	38.2119	-119.014	1901	5	5.4
USC00040943	CA	Mono, CA	38.2119	-119.014	1902	5	4.4
USC00040943	CA	Mono, CA	38.2119	-119.014	1903	5	4.7
USC00040943	CA	Mono, CA	38.2119	-119.014	1964	5	1.9
USC00040943	CA	Mono, CA	38.2119	-119.014	1965	5	2.1
USC00040943	CA	Mono, CA	38.2119	-119.014	1966	5	7.9
USC00040943	CA	Mono, CA	38.2119	-119.014	1967	5	4.6
USC00040943	CA	Mono, CA	38.2119	-119.014	1968	5	4.9
USC00040943	CA	Mono, CA	38.2119	-119.014	1969	5	7.3
USC00040943	CA	Mono, CA	38.2119	-119.014	1970	5	5.4
USC00040943	CA	Mono, CA	38.2119	-119.014	1971	5	3.8
USC00040943	CA	Mono, CA	38.2119	-119.014	1972	5	5.7
USC00040943	CA	Mono, CA	38.2119	-119.014	1973	5	6.8
USC00040943	CA	Mono, CA	38.2119	-119.014	1974	5	6.8
USC00040943	CA	Mono, CA	38.2119	-119.014	1975	5	4.2
USC00040943	CA	Mono, CA	38.2119	-119.014	1976	5	7.4
USC00040943	CA	Mono, CA	38.2119	-119.014	1977	5	1.4
USC00040943	CA	Mono, CA	38.2119	-119.014	1978	5	4.8
USC00040943	CA	Mono, CA	38.2119	-119.014	1981	5	4.8
USC00040943	CA	Mono, CA	38.2119	-119.014	1982	5	5.4
USC00040943	CA	Mono, CA	38.2119	-119.014	1983	5	4.3
USC00040943	CA	Mono, CA	38.2119	-119.014	1984	5	8.7
USC00040943	CA	Mono, CA	38.2119	-119.014	1985	5	6
USC00040943	CA	Mono, CA	38.2119	-119.014	1986	5	6.9
USC00040943	CA	Mono, CA	38.2119	-119.014	1987	5	6.4
USC00040943	CA	Mono, CA	38.2119	-119.014	1988	5	5.5
USC00040943	CA	Mono, CA	38.2119	-119.014	1989	5	6
USC00040943	CA	Mono, CA	38.2119	-119.014	1990	5	5.6
USC00040943	CA	Mono, CA	38.2119	-119.014	1992	5	9.2
USC00040943	CA	Mono, CA	38.2119	-119.014	1993	5	7.2
USC00040943	CA	Mono, CA	38.2119	-119.014	1994	5	7.2
USC00040943	CA	Mono, CA	38.2119	-119.014	1995	5	3.7
USC00040943	CA	Mono, CA	38.2119	-119.014	1996	5	6.2
USC00040943	CA	Mono, CA	38.2119	-119.014	1997	5	8.6
USC00040943	CA	Mono, CA	38.2119	-119.014	1998	5	0.9
USC00040943	CA	Mono, CA	38.2119	-119.014	1999	5	6.6
USC00040943	CA	Mono, CA	38.2119	-119.014	2000	5	6.7
USC00040943	CA	Mono, CA	38.2119	-119.014	2001	5	9.2
USC00040943	CA	Mono, CA	38.2119	-119.014	2002	5	5.2
USC00040943	CA	Mono, CA	38.2119	-119.014	2003	5	6.3
USC00040943	CA	Mono, CA	38.2119	-119.014	2004	5	6.4
USC00040943	CA	Mono, CA	38.2119	-119.014	2005	5	6.5
USC00040943	CA	Mono, CA	38.2119	-119.014	2006	5	7.7
USC00040943	CA	Mono, CA	38.2119	-119.014	2007	5	6.3
USC00040943	CA	Mono, CA	38.2119	-119.014	2008	5	5.4
USC00040943	CA	Mono, CA	38.2119	-119.014	2009	5	8.3
USC00040943	CA	Mono, CA	38.2119	-119.014	2010	5	2.3
USC00040943	CA	Mono, CA	38.2119	-119.014	2012	5	7.3
USC00040943	CA	Mono, CA	38.2119	-119.014	2013	5	6.3
USC00040943	CA	Mono, CA	38.2119	-119.014	2015	5	5.3
USC00040943	CA	Mono, CA	38.2119	-119.014	2016	5	5.8
USC00040943	CA	Mono, CA	38.2119	-119.014	2018	5	4.1
USC00040943	CA	Mono, CA	38.2119	-119.014	2020	5	6.4
USC00040943	CA	Mono, CA	38.2119	-119.014	2021	5	6.7
USC00041048	CA	Imperial, CA	32.9544	-115.558	1912	5	23.9
USC00041048	CA	Imperial, CA	32.9544	-115.558	1913	5	23.4
USC00041048	CA	Imperial, CA	32.9544	-115.558	1914	5	24.5
USC00041048	CA	Imperial, CA	32.9544	-115.558	1915	5	22.1
USC00041048	CA	Imperial, CA	32.9544	-115.558	1916	5	24.9
USC00041048	CA	Imperial, CA	32.9544	-115.558	1918	5	22.3
USC00041048	CA	Imperial, CA	32.9544	-115.558	1920	5	24.5
USC00041048	CA	Imperial, CA	32.9544	-115.558	1921	5	22.7
USC00041048	CA	Imperial, CA	32.9544	-115.558	1922	5	25.9
USC00041048	CA	Imperial, CA	32.9544	-115.558	1924	5	25.8
USC00041048	CA	Imperial, CA	32.9544	-115.558	1926	5	25.1
USC00041048	CA	Imperial, CA	32.9544	-115.558	1927	5	24.8
USC00041048	CA	Imperial, CA	32.9544	-115.558	1928	5	25.8
USC00041048	CA	Imperial, CA	32.9544	-115.558	1929	5	25.2
USC00041048	CA	Imperial, CA	32.9544	-115.558	1930	5	22.5
USC00041048	CA	Imperial, CA	32.9544	-115.558	1931	5	27.9
USC00041048	CA	Imperial, CA	32.9544	-115.558	1932	5	25.3
USC00041048	CA	Imperial, CA	32.9544	-115.558	1933	5	22
USC00041048	CA	Imperial, CA	32.9544	-115.558	1934	5	29.6
USC00041048	CA	Imperial, CA	32.9544	-115.558	1935	5	24.6
USC00041048	CA	Imperial, CA	32.9544	-115.558	1936	5	28.1
USC00041048	CA	Imperial, CA	32.9544	-115.558	1937	5	26.4
USC00041048	CA	Imperial, CA	32.9544	-115.558	1938	5	25.7
USC00041048	CA	Imperial, CA	32.9544	-115.558	1940	5	27.8
USC00041048	CA	Imperial, CA	32.9544	-115.558	1941	5	27.8
USC00041048	CA	Imperial, CA	32.9544	-115.558	1942	5	25
USC00041048	CA	Imperial, CA	32.9544	-115.558	1943	5	27.4
USC00041048	CA	Imperial, CA	32.9544	-115.558	1944	5	24.7
USC00041048	CA	Imperial, CA	32.9544	-115.558	1945	5	25.5
USC00041048	CA	Imperial, CA	32.9544	-115.558	1946	5	26.2
USC00041048	CA	Imperial, CA	32.9544	-115.558	1947	5	27.7
USC00041048	CA	Imperial, CA	32.9544	-115.558	1948	5	26.1
USC00041048	CA	Imperial, CA	32.9544	-115.558	1949	5	25.4
USC00041048	CA	Imperial, CA	32.9544	-115.558	1950	5	25.1
USC00041048	CA	Imperial, CA	32.9544	-115.558	1951	5	25.9
USC00041048	CA	Imperial, CA	32.9544	-115.558	1952	5	28.7
USC00041048	CA	Imperial, CA	32.9544	-115.558	1953	5	22.6
USC00041048	CA	Imperial, CA	32.9544	-115.558	1954	5	26.6
USC00041048	CA	Imperial, CA	32.9544	-115.558	1955	5	24.1
USC00041048	CA	Imperial, CA	32.9544	-115.558	1956	5	25.3
USC00041048	CA	Imperial, CA	32.9544	-115.558	1958	5	26.9
USC00041048	CA	Imperial, CA	32.9544	-115.558	1959	5	23.5
USC00041048	CA	Imperial, CA	32.9544	-115.558	1960	5	24.1
USC00041048	CA	Imperial, CA	32.9544	-115.558	1961	5	23.5
USC00041048	CA	Imperial, CA	32.9544	-115.558	1962	5	22.6
USC00041048	CA	Imperial, CA	32.9544	-115.558	1963	5	25.1
USC00041048	CA	Imperial, CA	32.9544	-115.558	1964	5	23.1
USC00041048	CA	Imperial, CA	32.9544	-115.558	1965	5	23.8
USC00041048	CA	Imperial, CA	32.9544	-115.558	1966	5	25.7
USC00041048	CA	Imperial, CA	32.9544	-115.558	1967	5	24.1
USC00041048	CA	Imperial, CA	32.9544	-115.558	1968	5	24.3
USC00041048	CA	Imperial, CA	32.9544	-115.558	1969	5	25.3
USC00041048	CA	Imperial, CA	32.9544	-115.558	1970	5	24.4
USC00041048	CA	Imperial, CA	32.9544	-115.558	1971	5	22.4
USC00041048	CA	Imperial, CA	32.9544	-115.558	1972	5	24.4
USC00041048	CA	Imperial, CA	32.9544	-115.558	1973	5	25
USC00041048	CA	Imperial, CA	32.9544	-115.558	1974	5	24.3
USC00041048	CA	Imperial, CA	32.9544	-115.558	1975	5	22.9
USC00041048	CA	Imperial, CA	32.9544	-115.558	1976	5	24.7
USC00041048	CA	Imperial, CA	32.9544	-115.558	1977	5	21.1
USC00041048	CA	Imperial, CA	32.9544	-115.558	1978	5	24.9
USC00041048	CA	Imperial, CA	32.9544	-115.558	1979	5	24.1
USC00041048	CA	Imperial, CA	32.9544	-115.558	1980	5	22
USC00041048	CA	Imperial, CA	32.9544	-115.558	1981	5	24.6
USC00041048	CA	Imperial, CA	32.9544	-115.558	1982	5	24.1
USC00041048	CA	Imperial, CA	32.9544	-115.558	1983	5	25
USC00041048	CA	Imperial, CA	32.9544	-115.558	1984	5	27.4
USC00041048	CA	Imperial, CA	32.9544	-115.558	1985	5	25.4
USC00041048	CA	Imperial, CA	32.9544	-115.558	1986	5	24.9
USC00041048	CA	Imperial, CA	32.9544	-115.558	1987	5	24.6
USC00041048	CA	Imperial, CA	32.9544	-115.558	1988	5	24.5
USC00041048	CA	Imperial, CA	32.9544	-115.558	1989	5	25.7
USC00041048	CA	Imperial, CA	32.9544	-115.558	1990	5	24.1
USC00041048	CA	Imperial, CA	32.9544	-115.558	1991	5	23.4
USC00041048	CA	Imperial, CA	32.9544	-115.558	1992	5	26
USC00041048	CA	Imperial, CA	32.9544	-115.558	1993	5	25.4
USC00041048	CA	Imperial, CA	32.9544	-115.558	1994	5	23.8
USC00041048	CA	Imperial, CA	32.9544	-115.558	1995	5	22.6
USC00041048	CA	Imperial, CA	32.9544	-115.558	1996	5	26.1
USC00041048	CA	Imperial, CA	32.9544	-115.558	1997	5	28.2
USC00041048	CA	Imperial, CA	32.9544	-115.558	1998	5	23
USC00041048	CA	Imperial, CA	32.9544	-115.558	1999	5	23.7
USC00041048	CA	Imperial, CA	32.9544	-115.558	2000	5	26.7
USC00041048	CA	Imperial, CA	32.9544	-115.558	2001	5	27.9
USC00041048	CA	Imperial, CA	32.9544	-115.558	2002	5	24.7
USC00041048	CA	Imperial, CA	32.9544	-115.558	2003	5	25
USC00041048	CA	Imperial, CA	32.9544	-115.558	2004	5	26.4
USC00041048	CA	Imperial, CA	32.9544	-115.558	2005	5	26.1
USC00041048	CA	Imperial, CA	32.9544	-115.558	2006	5	26.9
USC00041244	CA	Kern, CA	35.4028	-119.47	1940	5	22.2
USC00041244	CA	Kern, CA	35.4028	-119.47	1941	5	21.3
USC00041244	CA	Kern, CA	35.4028	-119.47	1942	5	19.3
USC00041244	CA	Kern, CA	35.4028	-119.47	1944	5	21.9
USC00041244	CA	Kern, CA	35.4028	-119.47	1945	5	19.4
USC00041244	CA	Kern, CA	35.4028	-119.47	1946	5	21.1
USC00041244	CA	Kern, CA	35.4028	-119.47	1947	5	23.2
USC00041244	CA	Kern, CA	35.4028	-119.47	1948	5	19.4
USC00041244	CA	Kern, CA	35.4028	-119.47	1949	5	20.4
USC00041244	CA	Kern, CA	35.4028	-119.47	1951	5	21
USC00041244	CA	Kern, CA	35.4028	-119.47	1952	5	21.8
USC00041244	CA	Kern, CA	35.4028	-119.47	1953	5	17.2
USC00041244	CA	Kern, CA	35.4028	-119.47	1954	5	22
USC00041244	CA	Kern, CA	35.4028	-119.47	1955	5	19.8
USC00041244	CA	Kern, CA	35.4028	-119.47	1956	5	20.6
USC00041244	CA	Kern, CA	35.4028	-119.47	1957	5	19.4
USC00041244	CA	Kern, CA	35.4028	-119.47	1958	5	21.8
USC00041244	CA	Kern, CA	35.4028	-119.47	1959	5	19.2
USC00041244	CA	Kern, CA	35.4028	-119.47	1960	5	20
USC00041244	CA	Kern, CA	35.4028	-119.47	1961	5	18.7
USC00041244	CA	Kern, CA	35.4028	-119.47	1962	5	19
USC00041244	CA	Kern, CA	35.4028	-119.47	1963	5	20.7
USC00041244	CA	Kern, CA	35.4028	-119.47	1964	5	18.8
USC00041244	CA	Kern, CA	35.4028	-119.47	1965	5	20.5
USC00041244	CA	Kern, CA	35.4028	-119.47	1966	5	22.4
USC00041244	CA	Kern, CA	35.4028	-119.47	1967	5	20.8
USC00041244	CA	Kern, CA	35.4028	-119.47	1968	5	20.1
USC00041244	CA	Kern, CA	35.4028	-119.47	1969	5	21.4
USC00041244	CA	Kern, CA	35.4028	-119.47	1970	5	21
USC00041244	CA	Kern, CA	35.4028	-119.47	1971	5	17.9
USC00041244	CA	Kern, CA	35.4028	-119.47	1972	5	21.5
USC00041244	CA	Kern, CA	35.4028	-119.47	1973	5	23
USC00041244	CA	Kern, CA	35.4028	-119.47	1974	5	20.7
USC00041244	CA	Kern, CA	35.4028	-119.47	1975	5	20.3
USC00041244	CA	Kern, CA	35.4028	-119.47	1976	5	21.4
USC00041244	CA	Kern, CA	35.4028	-119.47	1977	5	17
USC00041244	CA	Kern, CA	35.4028	-119.47	1978	5	20.3
USC00041244	CA	Kern, CA	35.4028	-119.47	1979	5	22.3
USC00041244	CA	Kern, CA	35.4028	-119.47	1980	5	19.4
USC00041244	CA	Kern, CA	35.4028	-119.47	1981	5	21.1
USC00041244	CA	Kern, CA	35.4028	-119.47	1982	5	21
USC00041244	CA	Kern, CA	35.4028	-119.47	1983	5	20.3
USC00041244	CA	Kern, CA	35.4028	-119.47	1984	5	22.5
USC00041244	CA	Kern, CA	35.4028	-119.47	1985	5	20.6
USC00041244	CA	Kern, CA	35.4028	-119.47	1986	5	21.1
USC00041244	CA	Kern, CA	35.4028	-119.47	1987	5	21.9
USC00041244	CA	Kern, CA	35.4028	-119.47	1988	5	19.6
USC00041244	CA	Kern, CA	35.4028	-119.47	1989	5	20.5
USC00041244	CA	Kern, CA	35.4028	-119.47	1990	5	20.4
USC00041244	CA	Kern, CA	35.4028	-119.47	1991	5	19
USC00041244	CA	Kern, CA	35.4028	-119.47	1992	5	24.1
USC00041244	CA	Kern, CA	35.4028	-119.47	1993	5	20.8
USC00041244	CA	Kern, CA	35.4028	-119.47	1994	5	20.8
USC00041244	CA	Kern, CA	35.4028	-119.47	1995	5	19.6
USC00041244	CA	Kern, CA	35.4028	-119.47	1996	5	21.6
USC00041244	CA	Kern, CA	35.4028	-119.47	1997	5	23.8
USC00041244	CA	Kern, CA	35.4028	-119.47	1998	5	16.8
USC00041244	CA	Kern, CA	35.4028	-119.47	1999	5	19.5
USC00041244	CA	Kern, CA	35.4028	-119.47	2000	5	23.4
USC00041244	CA	Kern, CA	35.4028	-119.47	2001	5	25.1
USC00041244	CA	Kern, CA	35.4028	-119.47	2002	5	20.9
USC00041244	CA	Kern, CA	35.4028	-119.47	2003	5	20.7
USC00041244	CA	Kern, CA	35.4028	-119.47	2004	5	21.6
USC00041244	CA	Kern, CA	35.4028	-119.47	2005	5	21.1
USC00041244	CA	Kern, CA	35.4028	-119.47	2006	5	22.4
USC00041244	CA	Kern, CA	35.4028	-119.47	2007	5	22.1
USC00041244	CA	Kern, CA	35.4028	-119.47	2008	5	21.4
USC00041244	CA	Kern, CA	35.4028	-119.47	2009	5	23.9
USC00041244	CA	Kern, CA	35.4028	-119.47	2010	5	18.7
USC00041244	CA	Kern, CA	35.4028	-119.47	2011	5	18.1
USC00041244	CA	Kern, CA	35.4028	-119.47	2012	5	22.1
USC00041244	CA	Kern, CA	35.4028	-119.47	2013	5	22
USC00041244	CA	Kern, CA	35.4028	-119.47	2014	5	22.1
USC00041244	CA	Kern, CA	35.4028	-119.47	2015	5	20
USC00041244	CA	Kern, CA	35.4028	-119.47	2016	5	21.6
USC00041244	CA	Kern, CA	35.4028	-119.47	2017	5	20.9
USC00041244	CA	Kern, CA	35.4028	-119.47	2018	5	21.2
USC00041244	CA	Kern, CA	35.4028	-119.47	2020	5	22
USC00041244	CA	Kern, CA	35.4028	-119.47	2021	5	22.1
USC00041252	CA	San Diego, CA	32.6744	-117.239	1954	5	15.9
USC00041252	CA	San Diego, CA	32.6744	-117.239	1955	5	15.5
USC00041252	CA	San Diego, CA	32.6744	-117.239	1956	5	16.1
USC00041252	CA	San Diego, CA	32.6744	-117.239	1957	5	16
USC00041252	CA	San Diego, CA	32.6744	-117.239	1958	5	16.9
USC00041252	CA	San Diego, CA	32.6744	-117.239	1959	5	17.2
USC00041252	CA	San Diego, CA	32.6744	-117.239	1960	5	18.1
USC00041252	CA	San Diego, CA	32.6744	-117.239	1961	5	15.5
USC00041252	CA	San Diego, CA	32.6744	-117.239	1962	5	15.8
USC00041252	CA	San Diego, CA	32.6744	-117.239	1963	5	16.5
USC00041252	CA	San Diego, CA	32.6744	-117.239	1964	5	14.7
USC00041252	CA	San Diego, CA	32.6744	-117.239	1965	5	15.9
USC00041252	CA	San Diego, CA	32.6744	-117.239	1966	5	16.8
USC00041252	CA	San Diego, CA	32.6744	-117.239	1967	5	16.1
USC00041288	CA	Imperial, CA	32.6881	-115.464	1904	5	24.6
USC00041288	CA	Imperial, CA	32.6881	-115.464	1905	5	22.7
USC00041288	CA	Imperial, CA	32.6881	-115.464	1906	5	23.4
USC00041288	CA	Imperial, CA	32.6881	-115.464	1907	5	23.2
USC00041288	CA	Imperial, CA	32.6881	-115.464	1908	5	24.3
USC00041288	CA	Imperial, CA	32.6881	-115.464	1909	5	23.8
USC00041288	CA	Imperial, CA	32.6881	-115.464	1910	5	28.2
USC00041288	CA	Imperial, CA	32.6881	-115.464	1911	5	24.3
USC00041288	CA	Imperial, CA	32.6881	-115.464	1912	5	23.9
USC00041288	CA	Imperial, CA	32.6881	-115.464	1913	5	24.1
USC00041288	CA	Imperial, CA	32.6881	-115.464	1914	5	24.1
USC00041288	CA	Imperial, CA	32.6881	-115.464	1915	5	22.9
USC00041288	CA	Imperial, CA	32.6881	-115.464	1916	5	24.4
USC00041288	CA	Imperial, CA	32.6881	-115.464	1917	5	21.7
USC00041288	CA	Imperial, CA	32.6881	-115.464	1918	5	22.8
USC00041288	CA	Imperial, CA	32.6881	-115.464	1919	5	25
USC00041288	CA	Imperial, CA	32.6881	-115.464	1920	5	24.6
USC00041288	CA	Imperial, CA	32.6881	-115.464	1921	5	22.5
USC00041288	CA	Imperial, CA	32.6881	-115.464	1922	5	25.1
USC00041288	CA	Imperial, CA	32.6881	-115.464	1923	5	25.6
USC00041288	CA	Imperial, CA	32.6881	-115.464	1924	5	26.5
USC00041288	CA	Imperial, CA	32.6881	-115.464	1925	5	25.9
USC00041758	CA	San Diego, CA	32.64	-117.086	1919	5	15.7
USC00041758	CA	San Diego, CA	32.64	-117.086	1920	5	15.2
USC00041758	CA	San Diego, CA	32.64	-117.086	1921	5	14.1
USC00041758	CA	San Diego, CA	32.64	-117.086	1922	5	15
USC00041758	CA	San Diego, CA	32.64	-117.086	1923	5	16.3
USC00041758	CA	San Diego, CA	32.64	-117.086	1924	5	16.2
USC00041758	CA	San Diego, CA	32.64	-117.086	1925	5	15.9
USC00041758	CA	San Diego, CA	32.64	-117.086	1926	5	17.2
USC00041758	CA	San Diego, CA	32.64	-117.086	1927	5	15.4
USC00041758	CA	San Diego, CA	32.64	-117.086	1928	5	16.6
USC00041758	CA	San Diego, CA	32.64	-117.086	1929	5	15.8
USC00041758	CA	San Diego, CA	32.64	-117.086	1930	5	15
USC00041758	CA	San Diego, CA	32.64	-117.086	1931	5	18.4
USC00041758	CA	San Diego, CA	32.64	-117.086	1932	5	15.8
USC00041758	CA	San Diego, CA	32.64	-117.086	1933	5	13.4
USC00041758	CA	San Diego, CA	32.64	-117.086	1934	5	17.2
USC00041758	CA	San Diego, CA	32.64	-117.086	1935	5	15.7
USC00041758	CA	San Diego, CA	32.64	-117.086	1936	5	16.4
USC00041758	CA	San Diego, CA	32.64	-117.086	1937	5	16.2
USC00041758	CA	San Diego, CA	32.64	-117.086	1938	5	15.7
USC00041758	CA	San Diego, CA	32.64	-117.086	1939	5	15.8
USC00041758	CA	San Diego, CA	32.64	-117.086	1940	5	17.2
USC00041758	CA	San Diego, CA	32.64	-117.086	1941	5	17.8
USC00041758	CA	San Diego, CA	32.64	-117.086	1942	5	15.4
USC00041758	CA	San Diego, CA	32.64	-117.086	1943	5	16.5
USC00041758	CA	San Diego, CA	32.64	-117.086	1944	5	15.7
USC00041758	CA	San Diego, CA	32.64	-117.086	1945	5	15.5
USC00041758	CA	San Diego, CA	32.64	-117.086	1946	5	16.3
USC00041758	CA	San Diego, CA	32.64	-117.086	1947	5	16.4
USC00041758	CA	San Diego, CA	32.64	-117.086	1948	5	15.1
USC00041758	CA	San Diego, CA	32.64	-117.086	1949	5	15.7
USC00041758	CA	San Diego, CA	32.64	-117.086	1950	5	14.5
USC00041758	CA	San Diego, CA	32.64	-117.086	1951	5	15.2
USC00041758	CA	San Diego, CA	32.64	-117.086	1952	5	16.1
USC00041758	CA	San Diego, CA	32.64	-117.086	1953	5	14.8
USC00041758	CA	San Diego, CA	32.64	-117.086	1954	5	16
USC00041758	CA	San Diego, CA	32.64	-117.086	1955	5	15.2
USC00041758	CA	San Diego, CA	32.64	-117.086	1967	5	15.7
USC00041758	CA	San Diego, CA	32.64	-117.086	1968	5	15.6
USC00041758	CA	San Diego, CA	32.64	-117.086	1969	5	15.8
USC00041758	CA	San Diego, CA	32.64	-117.086	1970	5	16
USC00041758	CA	San Diego, CA	32.64	-117.086	1971	5	14.6
USC00041758	CA	San Diego, CA	32.64	-117.086	1972	5	16.4
USC00041758	CA	San Diego, CA	32.64	-117.086	1973	5	15.5
USC00041758	CA	San Diego, CA	32.64	-117.086	1974	5	15.6
USC00041758	CA	San Diego, CA	32.64	-117.086	1975	5	14.6
USC00041758	CA	San Diego, CA	32.64	-117.086	1976	5	16.2
USC00041758	CA	San Diego, CA	32.64	-117.086	1977	5	15.2
USC00041758	CA	San Diego, CA	32.64	-117.086	1978	5	17.1
USC00041758	CA	San Diego, CA	32.64	-117.086	1979	5	16.9
USC00041758	CA	San Diego, CA	32.64	-117.086	1980	5	15.6
USC00041758	CA	San Diego, CA	32.64	-117.086	1981	5	17.3
USC00041758	CA	San Diego, CA	32.64	-117.086	1982	5	17.4
USC00041758	CA	San Diego, CA	32.64	-117.086	1983	5	17.3
USC00041758	CA	San Diego, CA	32.64	-117.086	1984	5	18
USC00041758	CA	San Diego, CA	32.64	-117.086	1985	5	17.4
USC00041758	CA	San Diego, CA	32.64	-117.086	1986	5	18
USC00041758	CA	San Diego, CA	32.64	-117.086	1987	5	18.1
USC00041758	CA	San Diego, CA	32.64	-117.086	1988	5	17.6
USC00041758	CA	San Diego, CA	32.64	-117.086	1989	5	17.4
USC00041758	CA	San Diego, CA	32.64	-117.086	1990	5	17.9
USC00041758	CA	San Diego, CA	32.64	-117.086	1991	5	16.4
USC00041758	CA	San Diego, CA	32.64	-117.086	1992	5	20.5
USC00041758	CA	San Diego, CA	32.64	-117.086	1993	5	18.8
USC00041758	CA	San Diego, CA	32.64	-117.086	1994	5	16.5
USC00041758	CA	San Diego, CA	32.64	-117.086	1995	5	16.6
USC00041758	CA	San Diego, CA	32.64	-117.086	1996	5	19.2
USC00041758	CA	San Diego, CA	32.64	-117.086	1997	5	20.1
USC00041758	CA	San Diego, CA	32.64	-117.086	1999	5	16.1
USC00041758	CA	San Diego, CA	32.64	-117.086	2000	5	18.2
USC00041758	CA	San Diego, CA	32.64	-117.086	2001	5	17.7
USC00041758	CA	San Diego, CA	32.64	-117.086	2009	5	17.9
USC00041758	CA	San Diego, CA	32.64	-117.086	2010	5	16.1
USC00041758	CA	San Diego, CA	32.64	-117.086	2011	5	16.9
USC00041758	CA	San Diego, CA	32.64	-117.086	2012	5	18.1
USC00041758	CA	San Diego, CA	32.64	-117.086	2013	5	18.7
USC00041758	CA	San Diego, CA	32.64	-117.086	2015	5	17.3
USC00041758	CA	San Diego, CA	32.64	-117.086	2016	5	17.9
USC00041758	CA	San Diego, CA	32.64	-117.086	2017	5	17.3
USC00041758	CA	San Diego, CA	32.64	-117.086	2018	5	16.8
USC00041758	CA	San Diego, CA	32.64	-117.086	2019	5	16.8
USC00041758	CA	San Diego, CA	32.64	-117.086	2020	5	19.2
USC00041784	CA	Yolo, CA	38.4167	-121.533	1935	5	17.9
USC00041784	CA	Yolo, CA	38.4167	-121.533	1936	5	19.5
USC00041784	CA	Yolo, CA	38.4167	-121.533	1937	5	18.5
USC00041784	CA	Yolo, CA	38.4167	-121.533	1938	5	18.7
USC00041784	CA	Yolo, CA	38.4167	-121.533	1939	5	18.4
USC00041784	CA	Yolo, CA	38.4167	-121.533	1940	5	18.9
USC00041784	CA	Yolo, CA	38.4167	-121.533	1941	5	17.6
USC00041784	CA	Yolo, CA	38.4167	-121.533	1942	5	16.2
USC00041784	CA	Yolo, CA	38.4167	-121.533	1943	5	19.4
USC00041784	CA	Yolo, CA	38.4167	-121.533	1944	5	16.1
USC00041784	CA	Yolo, CA	38.4167	-121.533	1945	5	16.4
USC00041784	CA	Yolo, CA	38.4167	-121.533	1946	5	17
USC00041784	CA	Yolo, CA	38.4167	-121.533	1947	5	19.6
USC00041784	CA	Yolo, CA	38.4167	-121.533	1948	5	15.4
USC00041784	CA	Yolo, CA	38.4167	-121.533	1949	5	17.7
USC00041784	CA	Yolo, CA	38.4167	-121.533	1950	5	17.8
USC00041784	CA	Yolo, CA	38.4167	-121.533	1951	5	18.4
USC00041784	CA	Yolo, CA	38.4167	-121.533	1952	5	19.1
USC00041784	CA	Yolo, CA	38.4167	-121.533	1953	5	15.4
USC00041784	CA	Yolo, CA	38.4167	-121.533	1954	5	18.8
USC00041784	CA	Yolo, CA	38.4167	-121.533	1955	5	19
USC00041784	CA	Yolo, CA	38.4167	-121.533	1956	5	17.9
USC00041784	CA	Yolo, CA	38.4167	-121.533	1957	5	16.8
USC00041784	CA	Yolo, CA	38.4167	-121.533	1959	5	17.5
USC00041784	CA	Yolo, CA	38.4167	-121.533	1960	5	16.9
USC00041784	CA	Yolo, CA	38.4167	-121.533	1961	5	15.5
USC00041784	CA	Yolo, CA	38.4167	-121.533	1962	5	16.5
USC00041784	CA	Yolo, CA	38.4167	-121.533	1963	5	16.5
USC00041784	CA	Yolo, CA	38.4167	-121.533	1964	5	16.2
USC00041784	CA	Yolo, CA	38.4167	-121.533	1965	5	17.4
USC00041784	CA	Yolo, CA	38.4167	-121.533	1966	5	18.1
USC00041784	CA	Yolo, CA	38.4167	-121.533	1967	5	18.1
USC00041784	CA	Yolo, CA	38.4167	-121.533	1969	5	18.7
USC00041784	CA	Yolo, CA	38.4167	-121.533	1970	5	18.7
USC00041784	CA	Yolo, CA	38.4167	-121.533	1971	5	15.1
USC00041784	CA	Yolo, CA	38.4167	-121.533	1972	5	18.2
USC00041784	CA	Yolo, CA	38.4167	-121.533	1974	5	17.6
USC00042009	CA	Kings, CA	36.1	-119.55	1945	5	18.6
USC00042009	CA	Kings, CA	36.1	-119.55	1946	5	19.9
USC00042009	CA	Kings, CA	36.1	-119.55	1947	5	22.2
USC00042009	CA	Kings, CA	36.1	-119.55	1948	5	17.8
USC00042012	CA	Kings, CA	36.0975	-119.582	1949	5	19.8
USC00042012	CA	Kings, CA	36.0975	-119.582	1950	5	21.1
USC00042012	CA	Kings, CA	36.0975	-119.582	1951	5	21.3
USC00042012	CA	Kings, CA	36.0975	-119.582	1952	5	22.1
USC00042012	CA	Kings, CA	36.0975	-119.582	1954	5	22.2
USC00042012	CA	Kings, CA	36.0975	-119.582	1955	5	19.2
USC00042012	CA	Kings, CA	36.0975	-119.582	1956	5	20.4
USC00042012	CA	Kings, CA	36.0975	-119.582	1957	5	19.1
USC00042012	CA	Kings, CA	36.0975	-119.582	1958	5	21.9
USC00042012	CA	Kings, CA	36.0975	-119.582	1959	5	19.2
USC00042012	CA	Kings, CA	36.0975	-119.582	1960	5	19.2
USC00042012	CA	Kings, CA	36.0975	-119.582	1961	5	18.1
USC00042012	CA	Kings, CA	36.0975	-119.582	1962	5	18.2
USC00042012	CA	Kings, CA	36.0975	-119.582	1963	5	19.9
USC00042012	CA	Kings, CA	36.0975	-119.582	1964	5	18.1
USC00042012	CA	Kings, CA	36.0975	-119.582	1965	5	19.6
USC00042012	CA	Kings, CA	36.0975	-119.582	1966	5	21.8
USC00042012	CA	Kings, CA	36.0975	-119.582	1967	5	20.4
USC00042012	CA	Kings, CA	36.0975	-119.582	1968	5	19.6
USC00042012	CA	Kings, CA	36.0975	-119.582	1969	5	21.6
USC00042012	CA	Kings, CA	36.0975	-119.582	1970	5	20.7
USC00042012	CA	Kings, CA	36.0975	-119.582	1971	5	18.1
USC00042012	CA	Kings, CA	36.0975	-119.582	1972	5	21.5
USC00042012	CA	Kings, CA	36.0975	-119.582	1973	5	22.5
USC00042012	CA	Kings, CA	36.0975	-119.582	1974	5	20.6
USC00042012	CA	Kings, CA	36.0975	-119.582	1975	5	20.5
USC00042012	CA	Kings, CA	36.0975	-119.582	1976	5	21.3
USC00042012	CA	Kings, CA	36.0975	-119.582	1977	5	17.1
USC00042012	CA	Kings, CA	36.0975	-119.582	1978	5	20.5
USC00042012	CA	Kings, CA	36.0975	-119.582	1979	5	21.9
USC00042012	CA	Kings, CA	36.0975	-119.582	1980	5	19
USC00042012	CA	Kings, CA	36.0975	-119.582	1981	5	20.4
USC00042012	CA	Kings, CA	36.0975	-119.582	1982	5	21.3
USC00042012	CA	Kings, CA	36.0975	-119.582	1983	5	21
USC00042012	CA	Kings, CA	36.0975	-119.582	1984	5	23
USC00042012	CA	Kings, CA	36.0975	-119.582	1985	5	19.9
USC00042012	CA	Kings, CA	36.0975	-119.582	1986	5	20.9
USC00042012	CA	Kings, CA	36.0975	-119.582	1987	5	22.1
USC00042012	CA	Kings, CA	36.0975	-119.582	1988	5	19.7
USC00042012	CA	Kings, CA	36.0975	-119.582	1991	5	18.2
USC00042012	CA	Kings, CA	36.0975	-119.582	1993	5	20.8
USC00042012	CA	Kings, CA	36.0975	-119.582	1995	5	19.3
USC00042012	CA	Kings, CA	36.0975	-119.582	1996	5	21.6
USC00042012	CA	Kings, CA	36.0975	-119.582	1997	5	23.9
USC00042012	CA	Kings, CA	36.0975	-119.582	1998	5	16.8
USC00042012	CA	Kings, CA	36.0975	-119.582	1999	5	20.2
USC00042012	CA	Kings, CA	36.0975	-119.582	2000	5	22.3
USC00042012	CA	Kings, CA	36.0975	-119.582	2001	5	24.9
USC00042012	CA	Kings, CA	36.0975	-119.582	2002	5	20.9
USC00042012	CA	Kings, CA	36.0975	-119.582	2003	5	20.7
USC00042012	CA	Kings, CA	36.0975	-119.582	2004	5	21.6
USC00042012	CA	Kings, CA	36.0975	-119.582	2005	5	20.8
USC00042012	CA	Kings, CA	36.0975	-119.582	2006	5	22.3
USC00042012	CA	Kings, CA	36.0975	-119.582	2007	5	21.9
USC00042012	CA	Kings, CA	36.0975	-119.582	2008	5	20.8
USC00042012	CA	Kings, CA	36.0975	-119.582	2009	5	23.4
USC00042012	CA	Kings, CA	36.0975	-119.582	2010	5	18
USC00042012	CA	Kings, CA	36.0975	-119.582	2011	5	18.1
USC00042012	CA	Kings, CA	36.0975	-119.582	2012	5	21.9
USC00042012	CA	Kings, CA	36.0975	-119.582	2013	5	21.7
USC00042012	CA	Kings, CA	36.0975	-119.582	2014	5	22.4
USC00042012	CA	Kings, CA	36.0975	-119.582	2015	5	20.5
USC00042012	CA	Kings, CA	36.0975	-119.582	2016	5	22.2
USC00042012	CA	Kings, CA	36.0975	-119.582	2017	5	21.7
USC00042012	CA	Kings, CA	36.0975	-119.582	2018	5	20.9
USC00042012	CA	Kings, CA	36.0975	-119.582	2019	5	19
USC00042012	CA	Kings, CA	36.0975	-119.582	2020	5	21.9
USC00042012	CA	Kings, CA	36.0975	-119.582	2021	5	21.9
USC00042092	CA	Inyo, CA	36.5333	-116.883	1935	5	29.1
USC00042092	CA	Inyo, CA	36.5333	-116.883	1936	5	31.5
USC00042092	CA	Inyo, CA	36.5333	-116.883	1937	5	30.8
USC00042092	CA	Inyo, CA	36.5333	-116.883	1938	5	29.6
USC00042092	CA	Inyo, CA	36.5333	-116.883	1939	5	31.1
USC00042092	CA	Inyo, CA	36.5333	-116.883	1940	5	32.7
USC00042092	CA	Inyo, CA	36.5333	-116.883	1941	5	30.8
USC00042092	CA	Inyo, CA	36.5333	-116.883	1943	5	31.4
USC00042092	CA	Inyo, CA	36.5333	-116.883	1944	5	29.6
USC00042092	CA	Inyo, CA	36.5333	-116.883	1945	5	29.1
USC00042092	CA	Inyo, CA	36.5333	-116.883	1946	5	29.9
USC00042092	CA	Inyo, CA	36.5333	-116.883	1949	5	28.8
USC00042092	CA	Inyo, CA	36.5333	-116.883	1950	5	30.3
USC00042092	CA	Inyo, CA	36.5333	-116.883	1951	5	30.3
USC00042092	CA	Inyo, CA	36.5333	-116.883	1952	5	31.3
USC00042092	CA	Inyo, CA	36.5333	-116.883	1953	5	26.2
USC00042092	CA	Inyo, CA	36.5333	-116.883	1954	5	32.7
USC00042092	CA	Inyo, CA	36.5333	-116.883	1955	5	28.4
USC00042092	CA	Inyo, CA	36.5333	-116.883	1956	5	30.4
USC00042092	CA	Inyo, CA	36.5333	-116.883	1957	5	28.2
USC00042092	CA	Inyo, CA	36.5333	-116.883	1958	5	32.3
USC00042092	CA	Inyo, CA	36.5333	-116.883	1959	5	29.8
USC00042092	CA	Inyo, CA	36.5333	-116.883	1960	5	30.4
USC00042319	CA	Inyo, CA	36.4626	-116.867	1961	5	29.3
USC00042319	CA	Inyo, CA	36.4626	-116.867	1962	5	28.7
USC00042319	CA	Inyo, CA	36.4626	-116.867	1963	5	31
USC00042319	CA	Inyo, CA	36.4626	-116.867	1964	5	28.8
USC00042319	CA	Inyo, CA	36.4626	-116.867	1965	5	28.5
USC00042319	CA	Inyo, CA	36.4626	-116.867	1966	5	31.4
USC00042319	CA	Inyo, CA	36.4626	-116.867	1967	5	29.3
USC00042319	CA	Inyo, CA	36.4626	-116.867	1968	5	29.8
USC00042319	CA	Inyo, CA	36.4626	-116.867	1969	5	31.5
USC00042319	CA	Inyo, CA	36.4626	-116.867	1970	5	30.7
USC00042319	CA	Inyo, CA	36.4626	-116.867	1971	5	27.7
USC00042319	CA	Inyo, CA	36.4626	-116.867	1972	5	30.3
USC00042319	CA	Inyo, CA	36.4626	-116.867	1973	5	31.9
USC00042319	CA	Inyo, CA	36.4626	-116.867	1974	5	31.3
USC00042319	CA	Inyo, CA	36.4626	-116.867	1975	5	29.4
USC00042319	CA	Inyo, CA	36.4626	-116.867	1976	5	31.3
USC00042319	CA	Inyo, CA	36.4626	-116.867	1977	5	25.4
USC00042319	CA	Inyo, CA	36.4626	-116.867	1978	5	28.3
USC00042319	CA	Inyo, CA	36.4626	-116.867	1979	5	30.4
USC00042319	CA	Inyo, CA	36.4626	-116.867	1980	5	27
USC00042319	CA	Inyo, CA	36.4626	-116.867	1981	5	30.3
USC00042319	CA	Inyo, CA	36.4626	-116.867	1982	5	30
USC00042319	CA	Inyo, CA	36.4626	-116.867	1983	5	28.5
USC00042319	CA	Inyo, CA	36.4626	-116.867	1984	5	32.1
USC00042319	CA	Inyo, CA	36.4626	-116.867	1985	5	29.9
USC00042319	CA	Inyo, CA	36.4626	-116.867	1986	5	30.7
USC00042319	CA	Inyo, CA	36.4626	-116.867	1987	5	29.4
USC00042319	CA	Inyo, CA	36.4626	-116.867	1988	5	28.6
USC00042319	CA	Inyo, CA	36.4626	-116.867	1989	5	29.6
USC00042319	CA	Inyo, CA	36.4626	-116.867	1990	5	29.1
USC00042319	CA	Inyo, CA	36.4626	-116.867	1991	5	26.6
USC00042319	CA	Inyo, CA	36.4626	-116.867	1992	5	32.6
USC00042319	CA	Inyo, CA	36.4626	-116.867	1993	5	30.7
USC00042319	CA	Inyo, CA	36.4626	-116.867	1994	5	29.5
USC00042319	CA	Inyo, CA	36.4626	-116.867	1995	5	26.7
USC00042319	CA	Inyo, CA	36.4626	-116.867	1996	5	30.4
USC00042319	CA	Inyo, CA	36.4626	-116.867	1997	5	32.6
USC00042319	CA	Inyo, CA	36.4626	-116.867	1998	5	24.7
USC00042319	CA	Inyo, CA	36.4626	-116.867	1999	5	29.3
USC00042319	CA	Inyo, CA	36.4626	-116.867	2000	5	31.6
USC00042319	CA	Inyo, CA	36.4626	-116.867	2001	5	33.7
USC00042319	CA	Inyo, CA	36.4626	-116.867	2002	5	29.9
USC00042319	CA	Inyo, CA	36.4626	-116.867	2003	5	30.4
USC00042319	CA	Inyo, CA	36.4626	-116.867	2004	5	30.6
USC00042319	CA	Inyo, CA	36.4626	-116.867	2005	5	31.1
USC00042319	CA	Inyo, CA	36.4626	-116.867	2006	5	32.7
USC00042319	CA	Inyo, CA	36.4626	-116.867	2007	5	32.4
USC00042319	CA	Inyo, CA	36.4626	-116.867	2008	5	29.8
USC00042319	CA	Inyo, CA	36.4626	-116.867	2009	5	33.4
USC00042319	CA	Inyo, CA	36.4626	-116.867	2010	5	27.6
USC00042319	CA	Inyo, CA	36.4626	-116.867	2011	5	27.8
USC00042319	CA	Inyo, CA	36.4626	-116.867	2012	5	32.4
USC00042319	CA	Inyo, CA	36.4626	-116.867	2013	5	31.4
USC00042319	CA	Inyo, CA	36.4626	-116.867	2014	5	31
USC00042319	CA	Inyo, CA	36.4626	-116.867	2015	5	29.5
USC00042319	CA	Inyo, CA	36.4626	-116.867	2016	5	29.9
USC00042319	CA	Inyo, CA	36.4626	-116.867	2017	5	30.9
USC00042319	CA	Inyo, CA	36.4626	-116.867	2018	5	31.3
USC00042319	CA	Inyo, CA	36.4626	-116.867	2019	5	28.1
USC00042319	CA	Inyo, CA	36.4626	-116.867	2020	5	32.8
USC00042319	CA	Inyo, CA	36.4626	-116.867	2021	5	32.2
USC00042389	CA	Stanislaus, CA	37.5667	-120.783	1900	5	18.6
USC00042389	CA	Stanislaus, CA	37.5667	-120.783	1902	5	16.1
USC00042389	CA	Stanislaus, CA	37.5667	-120.783	1903	5	18.1
USC00042389	CA	Stanislaus, CA	37.5667	-120.783	1904	5	19.9
USC00042389	CA	Stanislaus, CA	37.5667	-120.783	1905	5	17.2
USC00042389	CA	Stanislaus, CA	37.5667	-120.783	1906	5	17.7
USC00042389	CA	Stanislaus, CA	37.5667	-120.783	1907	5	17.8
USC00042389	CA	Stanislaus, CA	37.5667	-120.783	1910	5	19.5
USC00042389	CA	Stanislaus, CA	37.5667	-120.783	1911	5	15.7
USC00042389	CA	Stanislaus, CA	37.5667	-120.783	1912	5	15.6
USC00042389	CA	Stanislaus, CA	37.5667	-120.783	1913	5	18.2
USC00042389	CA	Stanislaus, CA	37.5667	-120.783	1914	5	18.4
USC00042389	CA	Stanislaus, CA	37.5667	-120.783	1915	5	15.8
USC00042389	CA	Stanislaus, CA	37.5667	-120.783	1916	5	15.6
USC00042389	CA	Stanislaus, CA	37.5667	-120.783	1917	5	15
USC00042389	CA	Stanislaus, CA	37.5667	-120.783	1918	5	16.8
USC00042389	CA	Stanislaus, CA	37.5667	-120.783	1919	5	19.5
USC00042389	CA	Stanislaus, CA	37.5667	-120.783	1920	5	18.4
USC00042389	CA	Stanislaus, CA	37.5667	-120.783	1921	5	16.6
USC00042389	CA	Stanislaus, CA	37.5667	-120.783	1922	5	20.6
USC00042389	CA	Stanislaus, CA	37.5667	-120.783	1923	5	17.6
USC00042389	CA	Stanislaus, CA	37.5667	-120.783	1924	5	21.6
USC00042389	CA	Stanislaus, CA	37.5667	-120.783	1925	5	19.1
USC00042389	CA	Stanislaus, CA	37.5667	-120.783	1926	5	19.7
USC00042389	CA	Stanislaus, CA	37.5667	-120.783	1927	5	17.4
USC00042389	CA	Stanislaus, CA	37.5667	-120.783	1928	5	20.1
USC00042389	CA	Stanislaus, CA	37.5667	-120.783	1929	5	19.2
USC00042389	CA	Stanislaus, CA	37.5667	-120.783	1930	5	16.2
USC00042389	CA	Stanislaus, CA	37.5667	-120.783	1931	5	22
USC00042389	CA	Stanislaus, CA	37.5667	-120.783	1932	5	19.1
USC00042389	CA	Stanislaus, CA	37.5667	-120.783	1933	5	15.7
USC00042389	CA	Stanislaus, CA	37.5667	-120.783	1934	5	20.1
USC00042389	CA	Stanislaus, CA	37.5667	-120.783	1935	5	18.7
USC00042389	CA	Stanislaus, CA	37.5667	-120.783	1936	5	19.6
USC00042389	CA	Stanislaus, CA	37.5667	-120.783	1937	5	19.3
USC00042389	CA	Stanislaus, CA	37.5667	-120.783	1938	5	19.1
USC00042389	CA	Stanislaus, CA	37.5667	-120.783	1939	5	19.9
USC00042389	CA	Stanislaus, CA	37.5667	-120.783	1940	5	20.5
USC00042389	CA	Stanislaus, CA	37.5667	-120.783	1941	5	19.6
USC00042389	CA	Stanislaus, CA	37.5667	-120.783	1942	5	17.1
USC00042389	CA	Stanislaus, CA	37.5667	-120.783	1943	5	19.6
USC00042389	CA	Stanislaus, CA	37.5667	-120.783	1944	5	18.8
USC00042389	CA	Stanislaus, CA	37.5667	-120.783	1945	5	17.2
USC00042389	CA	Stanislaus, CA	37.5667	-120.783	1946	5	18.2
USC00042389	CA	Stanislaus, CA	37.5667	-120.783	1947	5	21.2
USC00042389	CA	Stanislaus, CA	37.5667	-120.783	1948	5	16.8
USC00042389	CA	Stanislaus, CA	37.5667	-120.783	1949	5	18.5
USC00042389	CA	Stanislaus, CA	37.5667	-120.783	1950	5	19.6
USC00042389	CA	Stanislaus, CA	37.5667	-120.783	1951	5	19.2
USC00042389	CA	Stanislaus, CA	37.5667	-120.783	1952	5	20.1
USC00042389	CA	Stanislaus, CA	37.5667	-120.783	1953	5	16.1
USC00042389	CA	Stanislaus, CA	37.5667	-120.783	1954	5	19.6
USC00042389	CA	Stanislaus, CA	37.5667	-120.783	1955	5	18.5
USC00042389	CA	Stanislaus, CA	37.5667	-120.783	1956	5	18.9
USC00042389	CA	Stanislaus, CA	37.5667	-120.783	1957	5	18.4
USC00042389	CA	Stanislaus, CA	37.5667	-120.783	1958	5	20
USC00042389	CA	Stanislaus, CA	37.5667	-120.783	1959	5	17.9
USC00042389	CA	Stanislaus, CA	37.5667	-120.783	1960	5	18.2
USC00042389	CA	Stanislaus, CA	37.5667	-120.783	1961	5	17.1
USC00042389	CA	Stanislaus, CA	37.5667	-120.783	1962	5	16.9
USC00042389	CA	Stanislaus, CA	37.5667	-120.783	1963	5	18.1
USC00042389	CA	Stanislaus, CA	37.5667	-120.783	1964	5	16.7
USC00042389	CA	Stanislaus, CA	37.5667	-120.783	1965	5	17.8
USC00042389	CA	Stanislaus, CA	37.5667	-120.783	1966	5	18.9
USC00042389	CA	Stanislaus, CA	37.5667	-120.783	1968	5	17.7
USC00042389	CA	Stanislaus, CA	37.5667	-120.783	1969	5	19.3
USC00042389	CA	Stanislaus, CA	37.5667	-120.783	1970	5	19.3
USC00042389	CA	Stanislaus, CA	37.5667	-120.783	1971	5	15.7
USC00042389	CA	Stanislaus, CA	37.5667	-120.783	1972	5	19
USC00042389	CA	Stanislaus, CA	37.5667	-120.783	1973	5	19.6
USC00042389	CA	Stanislaus, CA	37.5667	-120.783	1974	5	17.6
USC00042389	CA	Stanislaus, CA	37.5667	-120.783	1975	5	18.4
USC00042389	CA	Stanislaus, CA	37.5667	-120.783	1976	5	18.9
USC00042389	CA	Stanislaus, CA	37.5667	-120.783	1977	5	14.9
USC00042389	CA	Stanislaus, CA	37.5667	-120.783	1980	5	16.5
USC00042389	CA	Stanislaus, CA	37.5667	-120.783	1981	5	18.6
USC00042389	CA	Stanislaus, CA	37.5667	-120.783	1982	5	18.1
USC00042713	CA	Imperial, CA	32.7669	-115.562	1932	5	24.9
USC00042713	CA	Imperial, CA	32.7669	-115.562	1933	5	23.6
USC00042713	CA	Imperial, CA	32.7669	-115.562	1934	5	28
USC00042713	CA	Imperial, CA	32.7669	-115.562	1935	5	23.5
USC00042713	CA	Imperial, CA	32.7669	-115.562	1936	5	26.8
USC00042713	CA	Imperial, CA	32.7669	-115.562	1937	5	25.7
USC00042713	CA	Imperial, CA	32.7669	-115.562	1938	5	25.7
USC00042713	CA	Imperial, CA	32.7669	-115.562	1939	5	27.1
USC00042713	CA	Imperial, CA	32.7669	-115.562	1940	5	28.3
USC00042713	CA	Imperial, CA	32.7669	-115.562	1941	5	27
USC00042713	CA	Imperial, CA	32.7669	-115.562	1942	5	24.5
USC00042713	CA	Imperial, CA	32.7669	-115.562	1943	5	26.5
USC00042713	CA	Imperial, CA	32.7669	-115.562	1944	5	24.7
USC00042713	CA	Imperial, CA	32.7669	-115.562	1945	5	25.4
USC00042713	CA	Imperial, CA	32.7669	-115.562	1946	5	25.1
USC00042713	CA	Imperial, CA	32.7669	-115.562	1947	5	26.9
USC00042713	CA	Imperial, CA	32.7669	-115.562	1948	5	25.8
USC00042713	CA	Imperial, CA	32.7669	-115.562	1949	5	25.4
USC00042713	CA	Imperial, CA	32.7669	-115.562	1950	5	24.7
USC00042713	CA	Imperial, CA	32.7669	-115.562	1951	5	23.7
USC00042713	CA	Imperial, CA	32.7669	-115.562	1952	5	28.5
USC00042713	CA	Imperial, CA	32.7669	-115.562	1953	5	22.8
USC00042713	CA	Imperial, CA	32.7669	-115.562	1954	5	26.4
USC00042713	CA	Imperial, CA	32.7669	-115.562	1955	5	24.3
USC00042713	CA	Imperial, CA	32.7669	-115.562	1956	5	26.3
USC00042713	CA	Imperial, CA	32.7669	-115.562	1957	5	23.4
USC00042713	CA	Imperial, CA	32.7669	-115.562	1958	5	27.1
USC00042713	CA	Imperial, CA	32.7669	-115.562	1959	5	23.6
USC00042713	CA	Imperial, CA	32.7669	-115.562	1960	5	24.5
USC00042713	CA	Imperial, CA	32.7669	-115.562	1961	5	23.5
USC00042713	CA	Imperial, CA	32.7669	-115.562	1962	5	22.1
USC00042713	CA	Imperial, CA	32.7669	-115.562	1963	5	24.9
USC00042713	CA	Imperial, CA	32.7669	-115.562	1964	5	23.9
USC00042713	CA	Imperial, CA	32.7669	-115.562	1965	5	23.4
USC00042713	CA	Imperial, CA	32.7669	-115.562	1966	5	25.4
USC00042713	CA	Imperial, CA	32.7669	-115.562	1967	5	23.6
USC00042713	CA	Imperial, CA	32.7669	-115.562	1968	5	24.6
USC00042713	CA	Imperial, CA	32.7669	-115.562	1969	5	25.9
USC00042713	CA	Imperial, CA	32.7669	-115.562	1970	5	24.9
USC00042713	CA	Imperial, CA	32.7669	-115.562	1971	5	22.9
USC00042713	CA	Imperial, CA	32.7669	-115.562	1972	5	25.1
USC00042713	CA	Imperial, CA	32.7669	-115.562	1973	5	26.7
USC00042713	CA	Imperial, CA	32.7669	-115.562	1974	5	25.1
USC00042713	CA	Imperial, CA	32.7669	-115.562	1975	5	23.2
USC00042713	CA	Imperial, CA	32.7669	-115.562	1976	5	26.1
USC00042713	CA	Imperial, CA	32.7669	-115.562	1977	5	20.9
USC00042713	CA	Imperial, CA	32.7669	-115.562	1978	5	25.1
USC00042713	CA	Imperial, CA	32.7669	-115.562	1979	5	24.8
USC00042713	CA	Imperial, CA	32.7669	-115.562	1980	5	22.6
USC00042713	CA	Imperial, CA	32.7669	-115.562	1981	5	24.7
USC00042713	CA	Imperial, CA	32.7669	-115.562	1982	5	24.4
USC00042713	CA	Imperial, CA	32.7669	-115.562	1983	5	24.9
USC00042713	CA	Imperial, CA	32.7669	-115.562	1984	5	27.8
USC00042713	CA	Imperial, CA	32.7669	-115.562	1987	5	25.7
USC00042713	CA	Imperial, CA	32.7669	-115.562	1989	5	26.1
USC00042713	CA	Imperial, CA	32.7669	-115.562	1992	5	26.4
USC00042713	CA	Imperial, CA	32.7669	-115.562	1993	5	26.3
USC00042713	CA	Imperial, CA	32.7669	-115.562	1996	5	27.8
USC00042713	CA	Imperial, CA	32.7669	-115.562	1997	5	29.1
USC00042713	CA	Imperial, CA	32.7669	-115.562	1998	5	23.4
USC00042713	CA	Imperial, CA	32.7669	-115.562	2002	5	25.8
USC00042713	CA	Imperial, CA	32.7669	-115.562	2003	5	25.9
USC00042713	CA	Imperial, CA	32.7669	-115.562	2004	5	27
USC00042713	CA	Imperial, CA	32.7669	-115.562	2007	5	26.9
USC00042713	CA	Imperial, CA	32.7669	-115.562	2010	5	24.3
USC00042713	CA	Imperial, CA	32.7669	-115.562	2011	5	23.6
USC00042713	CA	Imperial, CA	32.7669	-115.562	2012	5	27.5
USC00042713	CA	Imperial, CA	32.7669	-115.562	2013	5	27.1
USC00042713	CA	Imperial, CA	32.7669	-115.562	2014	5	25.8
USC00042713	CA	Imperial, CA	32.7669	-115.562	2015	5	22.9
USC00042713	CA	Imperial, CA	32.7669	-115.562	2016	5	23.9
USC00042713	CA	Imperial, CA	32.7669	-115.562	2019	5	22.9
USC00042713	CA	Imperial, CA	32.7669	-115.562	2020	5	28.3
USC00042713	CA	Imperial, CA	32.7669	-115.562	2021	5	26.6
USC00042921	CA	Tulare, CA	36.3167	-119.15	1927	5	18.2
USC00042958	CA	San Diego, CA	33.35	-117.25	1901	5	16.8
USC00042958	CA	San Diego, CA	33.35	-117.25	1902	5	17.1
USC00042958	CA	San Diego, CA	33.35	-117.25	1903	5	16.8
USC00043256	CA	Fresno, CA	36.7672	-119.709	1999	5	19.8
USC00043256	CA	Fresno, CA	36.7672	-119.709	2000	5	21.4
USC00043256	CA	Fresno, CA	36.7672	-119.709	2001	5	25.1
USC00043256	CA	Fresno, CA	36.7672	-119.709	2002	5	20.6
USC00043256	CA	Fresno, CA	36.7672	-119.709	2003	5	20.1
USC00043256	CA	Fresno, CA	36.7672	-119.709	2004	5	21.1
USC00043256	CA	Fresno, CA	36.7672	-119.709	2005	5	20.1
USC00043256	CA	Fresno, CA	36.7672	-119.709	2006	5	22
USC00043256	CA	Fresno, CA	36.7672	-119.709	2007	5	21.9
USC00043256	CA	Fresno, CA	36.7672	-119.709	2008	5	20.8
USC00043256	CA	Fresno, CA	36.7672	-119.709	2009	5	23.4
USC00043256	CA	Fresno, CA	36.7672	-119.709	2010	5	18.1
USC00043256	CA	Fresno, CA	36.7672	-119.709	2012	5	22.4
USC00043256	CA	Fresno, CA	36.7672	-119.709	2013	5	22.3
USC00043256	CA	Fresno, CA	36.7672	-119.709	2015	5	20.9
USC00043256	CA	Fresno, CA	36.7672	-119.709	2016	5	21.4
USC00043256	CA	Fresno, CA	36.7672	-119.709	2017	5	21.8
USC00043256	CA	Fresno, CA	36.7672	-119.709	2018	5	21.7
USC00043434	CA	Imperial, CA	33.05	-114.983	1963	5	25.7
USC00043603	CA	Inyo, CA	36.4572	-116.864	1912	5	28
USC00043603	CA	Inyo, CA	36.4572	-116.864	1913	5	29.6
USC00043603	CA	Inyo, CA	36.4572	-116.864	1914	5	30.1
USC00043603	CA	Inyo, CA	36.4572	-116.864	1915	5	26.8
USC00043603	CA	Inyo, CA	36.4572	-116.864	1916	5	29.2
USC00043603	CA	Inyo, CA	36.4572	-116.864	1917	5	25.9
USC00043603	CA	Inyo, CA	36.4572	-116.864	1918	5	26.2
USC00043603	CA	Inyo, CA	36.4572	-116.864	1919	5	29.5
USC00043603	CA	Inyo, CA	36.4572	-116.864	1920	5	28.7
USC00043603	CA	Inyo, CA	36.4572	-116.864	1921	5	22.7
USC00043603	CA	Inyo, CA	36.4572	-116.864	1922	5	29.5
USC00043603	CA	Inyo, CA	36.4572	-116.864	1923	5	29.4
USC00043603	CA	Inyo, CA	36.4572	-116.864	1924	5	31.7
USC00043603	CA	Inyo, CA	36.4572	-116.864	1925	5	30.6
USC00043603	CA	Inyo, CA	36.4572	-116.864	1926	5	31.5
USC00043603	CA	Inyo, CA	36.4572	-116.864	1927	5	28.1
USC00043603	CA	Inyo, CA	36.4572	-116.864	1928	5	28
USC00043603	CA	Inyo, CA	36.4572	-116.864	1929	5	28.3
USC00043603	CA	Inyo, CA	36.4572	-116.864	1930	5	26.4
USC00043603	CA	Inyo, CA	36.4572	-116.864	1931	5	31.3
USC00043603	CA	Inyo, CA	36.4572	-116.864	1933	5	25.6
USC00043603	CA	Inyo, CA	36.4572	-116.864	1934	5	31.8
USC00043603	CA	Inyo, CA	36.4572	-116.864	1935	5	29
USC00043603	CA	Inyo, CA	36.4572	-116.864	1936	5	29.8
USC00043603	CA	Inyo, CA	36.4572	-116.864	1937	5	31.4
USC00043603	CA	Inyo, CA	36.4572	-116.864	1938	5	28.7
USC00043603	CA	Inyo, CA	36.4572	-116.864	1939	5	30.2
USC00043603	CA	Inyo, CA	36.4572	-116.864	1940	5	31.3
USC00043603	CA	Inyo, CA	36.4572	-116.864	1941	5	30.1
USC00043603	CA	Inyo, CA	36.4572	-116.864	1942	5	27.7
USC00043603	CA	Inyo, CA	36.4572	-116.864	1943	5	30.5
USC00043603	CA	Inyo, CA	36.4572	-116.864	1944	5	28.7
USC00043603	CA	Inyo, CA	36.4572	-116.864	1945	5	27.4
USC00043603	CA	Inyo, CA	36.4572	-116.864	1946	5	30.1
USC00043603	CA	Inyo, CA	36.4572	-116.864	1947	5	32.7
USC00043603	CA	Inyo, CA	36.4572	-116.864	1948	5	28.7
USC00043603	CA	Inyo, CA	36.4572	-116.864	1949	5	28.6
USC00043603	CA	Inyo, CA	36.4572	-116.864	1950	5	28.8
USC00043603	CA	Inyo, CA	36.4572	-116.864	1951	5	30.3
USC00043603	CA	Inyo, CA	36.4572	-116.864	1952	5	30.3
USC00043603	CA	Inyo, CA	36.4572	-116.864	1953	5	26
USC00043603	CA	Inyo, CA	36.4572	-116.864	1954	5	32.7
USC00043603	CA	Inyo, CA	36.4572	-116.864	1955	5	27.9
USC00043603	CA	Inyo, CA	36.4572	-116.864	1957	5	26.4
USC00043603	CA	Inyo, CA	36.4572	-116.864	1958	5	31.9
USC00043603	CA	Inyo, CA	36.4572	-116.864	1959	5	29.1
USC00043603	CA	Inyo, CA	36.4572	-116.864	1960	5	30
USC00043710	CA	Inyo, CA	36.1388	-117.953	1923	5	20.2
USC00043710	CA	Inyo, CA	36.1388	-117.953	1924	5	21.1
USC00043710	CA	Inyo, CA	36.1388	-117.953	1925	5	18.3
USC00043710	CA	Inyo, CA	36.1388	-117.953	1926	5	20.1
USC00043710	CA	Inyo, CA	36.1388	-117.953	1927	5	18.6
USC00043710	CA	Inyo, CA	36.1388	-117.953	1928	5	20.7
USC00043710	CA	Inyo, CA	36.1388	-117.953	1929	5	19.3
USC00043710	CA	Inyo, CA	36.1388	-117.953	1930	5	14.8
USC00043710	CA	Inyo, CA	36.1388	-117.953	1931	5	21
USC00043710	CA	Inyo, CA	36.1388	-117.953	1932	5	18.1
USC00043710	CA	Inyo, CA	36.1388	-117.953	1933	5	17.2
USC00043710	CA	Inyo, CA	36.1388	-117.953	1934	5	22.9
USC00043710	CA	Inyo, CA	36.1388	-117.953	1935	5	18.9
USC00043710	CA	Inyo, CA	36.1388	-117.953	1936	5	18.6
USC00043710	CA	Inyo, CA	36.1388	-117.953	1937	5	18.5
USC00043710	CA	Inyo, CA	36.1388	-117.953	1938	5	16.2
USC00043710	CA	Inyo, CA	36.1388	-117.953	1939	5	20.2
USC00043710	CA	Inyo, CA	36.1388	-117.953	1940	5	21.7
USC00043710	CA	Inyo, CA	36.1388	-117.953	1941	5	19
USC00043710	CA	Inyo, CA	36.1388	-117.953	1942	5	17.5
USC00043710	CA	Inyo, CA	36.1388	-117.953	1943	5	20.2
USC00043710	CA	Inyo, CA	36.1388	-117.953	1945	5	18.1
USC00043710	CA	Inyo, CA	36.1388	-117.953	1946	5	19.7
USC00043710	CA	Inyo, CA	36.1388	-117.953	1947	5	21
USC00043710	CA	Inyo, CA	36.1388	-117.953	1949	5	18
USC00043710	CA	Inyo, CA	36.1388	-117.953	1950	5	18.6
USC00043710	CA	Inyo, CA	36.1388	-117.953	1951	5	18.7
USC00043710	CA	Inyo, CA	36.1388	-117.953	1953	5	13.7
USC00043710	CA	Inyo, CA	36.1388	-117.953	1954	5	20.3
USC00043710	CA	Inyo, CA	36.1388	-117.953	1955	5	16.3
USC00043710	CA	Inyo, CA	36.1388	-117.953	1956	5	17.4
USC00043710	CA	Inyo, CA	36.1388	-117.953	1957	5	15.7
USC00043710	CA	Inyo, CA	36.1388	-117.953	1958	5	19.6
USC00043710	CA	Inyo, CA	36.1388	-117.953	1959	5	17.7
USC00043710	CA	Inyo, CA	36.1388	-117.953	1960	5	18.4
USC00043710	CA	Inyo, CA	36.1388	-117.953	1961	5	17.6
USC00043710	CA	Inyo, CA	36.1388	-117.953	1962	5	16.1
USC00043710	CA	Inyo, CA	36.1388	-117.953	1963	5	18.6
USC00043710	CA	Inyo, CA	36.1388	-117.953	1964	5	16.8
USC00043710	CA	Inyo, CA	36.1388	-117.953	1965	5	16.8
USC00043710	CA	Inyo, CA	36.1388	-117.953	1966	5	20.5
USC00043710	CA	Inyo, CA	36.1388	-117.953	1967	5	18.1
USC00043710	CA	Inyo, CA	36.1388	-117.953	1968	5	18.8
USC00043710	CA	Inyo, CA	36.1388	-117.953	1969	5	19.4
USC00043710	CA	Inyo, CA	36.1388	-117.953	1970	5	19.1
USC00043710	CA	Inyo, CA	36.1388	-117.953	1971	5	15.3
USC00043710	CA	Inyo, CA	36.1388	-117.953	1972	5	18.4
USC00043710	CA	Inyo, CA	36.1388	-117.953	1973	5	19.8
USC00043710	CA	Inyo, CA	36.1388	-117.953	1974	5	19.2
USC00043710	CA	Inyo, CA	36.1388	-117.953	1975	5	17.4
USC00043710	CA	Inyo, CA	36.1388	-117.953	1976	5	19.2
USC00043710	CA	Inyo, CA	36.1388	-117.953	1977	5	12.8
USC00043710	CA	Inyo, CA	36.1388	-117.953	1978	5	16.8
USC00043710	CA	Inyo, CA	36.1388	-117.953	1979	5	19.5
USC00043710	CA	Inyo, CA	36.1388	-117.953	1980	5	15.4
USC00043710	CA	Inyo, CA	36.1388	-117.953	1981	5	18.6
USC00043710	CA	Inyo, CA	36.1388	-117.953	1982	5	18.8
USC00043710	CA	Inyo, CA	36.1388	-117.953	1983	5	17.8
USC00043710	CA	Inyo, CA	36.1388	-117.953	1984	5	22.2
USC00043710	CA	Inyo, CA	36.1388	-117.953	1985	5	18.8
USC00043710	CA	Inyo, CA	36.1388	-117.953	1986	5	19.4
USC00043710	CA	Inyo, CA	36.1388	-117.953	1987	5	18.4
USC00043710	CA	Inyo, CA	36.1388	-117.953	1988	5	18
USC00043710	CA	Inyo, CA	36.1388	-117.953	1989	5	19.5
USC00043710	CA	Inyo, CA	36.1388	-117.953	1990	5	18.7
USC00043710	CA	Inyo, CA	36.1388	-117.953	1991	5	16.2
USC00043710	CA	Inyo, CA	36.1388	-117.953	1992	5	20.4
USC00043710	CA	Inyo, CA	36.1388	-117.953	1993	5	18.6
USC00043710	CA	Inyo, CA	36.1388	-117.953	1994	5	18.1
USC00043710	CA	Inyo, CA	36.1388	-117.953	1996	5	20
USC00043710	CA	Inyo, CA	36.1388	-117.953	1997	5	21.9
USC00043710	CA	Inyo, CA	36.1388	-117.953	1998	5	13.5
USC00043710	CA	Inyo, CA	36.1388	-117.953	1999	5	18.1
USC00043710	CA	Inyo, CA	36.1388	-117.953	2000	5	21.1
USC00043710	CA	Inyo, CA	36.1388	-117.953	2001	5	21.2
USC00043710	CA	Inyo, CA	36.1388	-117.953	2002	5	17.9
USC00043710	CA	Inyo, CA	36.1388	-117.953	2003	5	17.9
USC00043710	CA	Inyo, CA	36.1388	-117.953	2004	5	19.1
USC00043710	CA	Inyo, CA	36.1388	-117.953	2005	5	17.9
USC00043710	CA	Inyo, CA	36.1388	-117.953	2006	5	20.7
USC00043710	CA	Inyo, CA	36.1388	-117.953	2008	5	19.5
USC00043710	CA	Inyo, CA	36.1388	-117.953	2009	5	24.6
USC00043710	CA	Inyo, CA	36.1388	-117.953	2010	5	17.7
USC00043710	CA	Inyo, CA	36.1388	-117.953	2012	5	21.7
USC00043710	CA	Inyo, CA	36.1388	-117.953	2013	5	23
USC00043710	CA	Inyo, CA	36.1388	-117.953	2014	5	20.4
USC00043710	CA	Inyo, CA	36.1388	-117.953	2015	5	15.9
USC00043710	CA	Inyo, CA	36.1388	-117.953	2016	5	16
USC00043747	CA	Kings, CA	36.3158	-119.637	1902	5	18.1
USC00043747	CA	Kings, CA	36.3158	-119.637	1903	5	23.6
USC00043747	CA	Kings, CA	36.3158	-119.637	1904	5	23.7
USC00043747	CA	Kings, CA	36.3158	-119.637	1905	5	18.6
USC00043747	CA	Kings, CA	36.3158	-119.637	1906	5	19.1
USC00043747	CA	Kings, CA	36.3158	-119.637	1912	5	18.5
USC00043747	CA	Kings, CA	36.3158	-119.637	1913	5	19.5
USC00043747	CA	Kings, CA	36.3158	-119.637	1914	5	20.8
USC00043747	CA	Kings, CA	36.3158	-119.637	1915	5	17.4
USC00043747	CA	Kings, CA	36.3158	-119.637	1916	5	17.3
USC00043747	CA	Kings, CA	36.3158	-119.637	1917	5	14.1
USC00043747	CA	Kings, CA	36.3158	-119.637	1918	5	16.6
USC00043747	CA	Kings, CA	36.3158	-119.637	1919	5	20.7
USC00043747	CA	Kings, CA	36.3158	-119.637	1920	5	20.4
USC00043747	CA	Kings, CA	36.3158	-119.637	1921	5	17.9
USC00043747	CA	Kings, CA	36.3158	-119.637	1922	5	20.5
USC00043747	CA	Kings, CA	36.3158	-119.637	1923	5	20
USC00043747	CA	Kings, CA	36.3158	-119.637	1924	5	23.2
USC00043747	CA	Kings, CA	36.3158	-119.637	1925	5	20.8
USC00043747	CA	Kings, CA	36.3158	-119.637	1926	5	21.4
USC00043747	CA	Kings, CA	36.3158	-119.637	1927	5	20.1
USC00043747	CA	Kings, CA	36.3158	-119.637	1928	5	22.9
USC00043747	CA	Kings, CA	36.3158	-119.637	1929	5	21.1
USC00043747	CA	Kings, CA	36.3158	-119.637	1930	5	18
USC00043747	CA	Kings, CA	36.3158	-119.637	1931	5	23.3
USC00043747	CA	Kings, CA	36.3158	-119.637	1932	5	21
USC00043747	CA	Kings, CA	36.3158	-119.637	1933	5	17.3
USC00043747	CA	Kings, CA	36.3158	-119.637	1934	5	22.1
USC00043747	CA	Kings, CA	36.3158	-119.637	1935	5	19.5
USC00043747	CA	Kings, CA	36.3158	-119.637	1936	5	21.7
USC00043747	CA	Kings, CA	36.3158	-119.637	1937	5	21.2
USC00043747	CA	Kings, CA	36.3158	-119.637	1938	5	19.2
USC00043747	CA	Kings, CA	36.3158	-119.637	1939	5	19.8
USC00043747	CA	Kings, CA	36.3158	-119.637	1940	5	21.5
USC00043747	CA	Kings, CA	36.3158	-119.637	1941	5	20.1
USC00043747	CA	Kings, CA	36.3158	-119.637	1942	5	17.8
USC00043747	CA	Kings, CA	36.3158	-119.637	1943	5	19.6
USC00043747	CA	Kings, CA	36.3158	-119.637	1944	5	19.9
USC00043747	CA	Kings, CA	36.3158	-119.637	1945	5	19.5
USC00043747	CA	Kings, CA	36.3158	-119.637	1946	5	19.9
USC00043747	CA	Kings, CA	36.3158	-119.637	1947	5	22.3
USC00043747	CA	Kings, CA	36.3158	-119.637	1948	5	17.4
USC00043747	CA	Kings, CA	36.3158	-119.637	1949	5	19.4
USC00043747	CA	Kings, CA	36.3158	-119.637	1950	5	19.3
USC00043747	CA	Kings, CA	36.3158	-119.637	1951	5	19.8
USC00043747	CA	Kings, CA	36.3158	-119.637	1952	5	21.1
USC00043747	CA	Kings, CA	36.3158	-119.637	1953	5	16.7
USC00043747	CA	Kings, CA	36.3158	-119.637	1954	5	21.1
USC00043747	CA	Kings, CA	36.3158	-119.637	1955	5	18.1
USC00043747	CA	Kings, CA	36.3158	-119.637	1956	5	19.6
USC00043747	CA	Kings, CA	36.3158	-119.637	1958	5	21.4
USC00043747	CA	Kings, CA	36.3158	-119.637	1959	5	19
USC00043747	CA	Kings, CA	36.3158	-119.637	1960	5	19.9
USC00043747	CA	Kings, CA	36.3158	-119.637	1961	5	18.4
USC00043747	CA	Kings, CA	36.3158	-119.637	1962	5	18.2
USC00043747	CA	Kings, CA	36.3158	-119.637	1963	5	19.7
USC00043747	CA	Kings, CA	36.3158	-119.637	1964	5	18
USC00043747	CA	Kings, CA	36.3158	-119.637	1965	5	19.8
USC00043747	CA	Kings, CA	36.3158	-119.637	1966	5	21.6
USC00043747	CA	Kings, CA	36.3158	-119.637	1967	5	20
USC00043747	CA	Kings, CA	36.3158	-119.637	1968	5	19.4
USC00043747	CA	Kings, CA	36.3158	-119.637	1969	5	20.9
USC00043747	CA	Kings, CA	36.3158	-119.637	1970	5	20.5
USC00043747	CA	Kings, CA	36.3158	-119.637	1971	5	18
USC00043747	CA	Kings, CA	36.3158	-119.637	1972	5	21
USC00043747	CA	Kings, CA	36.3158	-119.637	1974	5	19.6
USC00043747	CA	Kings, CA	36.3158	-119.637	1975	5	20.1
USC00043747	CA	Kings, CA	36.3158	-119.637	1976	5	20.7
USC00043747	CA	Kings, CA	36.3158	-119.637	1977	5	16.4
USC00043747	CA	Kings, CA	36.3158	-119.637	1978	5	20
USC00043747	CA	Kings, CA	36.3158	-119.637	1979	5	21.1
USC00043747	CA	Kings, CA	36.3158	-119.637	1980	5	18.9
USC00043747	CA	Kings, CA	36.3158	-119.637	1981	5	20.7
USC00043747	CA	Kings, CA	36.3158	-119.637	1982	5	20.6
USC00043747	CA	Kings, CA	36.3158	-119.637	1983	5	20
USC00043747	CA	Kings, CA	36.3158	-119.637	1984	5	22.4
USC00043747	CA	Kings, CA	36.3158	-119.637	1985	5	20
USC00043747	CA	Kings, CA	36.3158	-119.637	1986	5	20.7
USC00043747	CA	Kings, CA	36.3158	-119.637	1987	5	21.8
USC00043747	CA	Kings, CA	36.3158	-119.637	1988	5	19.3
USC00043747	CA	Kings, CA	36.3158	-119.637	1989	5	20.3
USC00043747	CA	Kings, CA	36.3158	-119.637	1990	5	19.5
USC00043747	CA	Kings, CA	36.3158	-119.637	1991	5	18.3
USC00043747	CA	Kings, CA	36.3158	-119.637	1992	5	23.4
USC00043747	CA	Kings, CA	36.3158	-119.637	1993	5	20.8
USC00043747	CA	Kings, CA	36.3158	-119.637	1994	5	19.8
USC00043747	CA	Kings, CA	36.3158	-119.637	1995	5	18.9
USC00043747	CA	Kings, CA	36.3158	-119.637	1996	5	21.1
USC00043747	CA	Kings, CA	36.3158	-119.637	1997	5	23.4
USC00043747	CA	Kings, CA	36.3158	-119.637	1998	5	16.7
USC00043747	CA	Kings, CA	36.3158	-119.637	1999	5	19.6
USC00043747	CA	Kings, CA	36.3158	-119.637	2000	5	21.8
USC00043747	CA	Kings, CA	36.3158	-119.637	2001	5	24.6
USC00043747	CA	Kings, CA	36.3158	-119.637	2002	5	20.8
USC00043747	CA	Kings, CA	36.3158	-119.637	2003	5	20.4
USC00043747	CA	Kings, CA	36.3158	-119.637	2004	5	20.8
USC00043747	CA	Kings, CA	36.3158	-119.637	2005	5	20.3
USC00043747	CA	Kings, CA	36.3158	-119.637	2006	5	21
USC00043747	CA	Kings, CA	36.3158	-119.637	2007	5	20.7
USC00043747	CA	Kings, CA	36.3158	-119.637	2008	5	19.4
USC00043747	CA	Kings, CA	36.3158	-119.637	2009	5	23.6
USC00043747	CA	Kings, CA	36.3158	-119.637	2010	5	17.2
USC00043747	CA	Kings, CA	36.3158	-119.637	2011	5	17.9
USC00043747	CA	Kings, CA	36.3158	-119.637	2012	5	20.1
USC00043747	CA	Kings, CA	36.3158	-119.637	2013	5	21.5
USC00043747	CA	Kings, CA	36.3158	-119.637	2014	5	22.5
USC00043747	CA	Kings, CA	36.3158	-119.637	2015	5	18.1
USC00043747	CA	Kings, CA	36.3158	-119.637	2016	5	21.7
USC00043747	CA	Kings, CA	36.3158	-119.637	2017	5	21.2
USC00043747	CA	Kings, CA	36.3158	-119.637	2018	5	21
USC00043747	CA	Kings, CA	36.3158	-119.637	2019	5	18.4
USC00043747	CA	Kings, CA	36.3158	-119.637	2020	5	23
USC00044223	CA	Imperial, CA	32.8488	-115.567	1902	5	27.8
USC00044223	CA	Imperial, CA	32.8488	-115.567	1903	5	28.1
USC00044223	CA	Imperial, CA	32.8488	-115.567	1904	5	25.3
USC00044223	CA	Imperial, CA	32.8488	-115.567	1905	5	23.1
USC00044223	CA	Imperial, CA	32.8488	-115.567	1906	5	23.4
USC00044223	CA	Imperial, CA	32.8488	-115.567	1908	5	23.4
USC00044223	CA	Imperial, CA	32.8488	-115.567	1911	5	24.3
USC00044223	CA	Imperial, CA	32.8488	-115.567	1927	5	25.9
USC00044223	CA	Imperial, CA	32.8488	-115.567	1928	5	25.4
USC00044223	CA	Imperial, CA	32.8488	-115.567	1929	5	25.4
USC00044223	CA	Imperial, CA	32.8488	-115.567	1930	5	22.1
USC00044223	CA	Imperial, CA	32.8488	-115.567	1931	5	26.6
USC00044223	CA	Imperial, CA	32.8488	-115.567	1932	5	24.7
USC00044223	CA	Imperial, CA	32.8488	-115.567	1933	5	23
USC00044223	CA	Imperial, CA	32.8488	-115.567	1934	5	27.8
USC00044223	CA	Imperial, CA	32.8488	-115.567	1935	5	23.9
USC00044223	CA	Imperial, CA	32.8488	-115.567	1936	5	27
USC00044223	CA	Imperial, CA	32.8488	-115.567	1937	5	25.1
USC00044223	CA	Imperial, CA	32.8488	-115.567	1938	5	25.5
USC00044223	CA	Imperial, CA	32.8488	-115.567	1939	5	26.2
USC00044223	CA	Imperial, CA	32.8488	-115.567	1940	5	28.1
USC00044223	CA	Imperial, CA	32.8488	-115.567	1941	5	26.4
USC00044223	CA	Imperial, CA	32.8488	-115.567	1942	5	24.8
USC00044223	CA	Imperial, CA	32.8488	-115.567	1943	5	26.2
USC00044223	CA	Imperial, CA	32.8488	-115.567	1944	5	24.6
USC00044223	CA	Imperial, CA	32.8488	-115.567	1945	5	25.1
USC00044223	CA	Imperial, CA	32.8488	-115.567	1946	5	25.1
USC00044223	CA	Imperial, CA	32.8488	-115.567	1947	5	26.8
USC00044223	CA	Imperial, CA	32.8488	-115.567	1948	5	25.1
USC00044223	CA	Imperial, CA	32.8488	-115.567	1949	5	24.9
USC00044223	CA	Imperial, CA	32.8488	-115.567	1950	5	24.2
USC00044223	CA	Imperial, CA	32.8488	-115.567	1951	5	25.2
USC00044223	CA	Imperial, CA	32.8488	-115.567	1952	5	27.6
USC00044223	CA	Imperial, CA	32.8488	-115.567	1953	5	22.5
USC00044223	CA	Imperial, CA	32.8488	-115.567	1954	5	25.8
USC00044223	CA	Imperial, CA	32.8488	-115.567	1955	5	23.9
USC00044223	CA	Imperial, CA	32.8488	-115.567	1956	5	25.2
USC00044223	CA	Imperial, CA	32.8488	-115.567	1957	5	23.2
USC00044223	CA	Imperial, CA	32.8488	-115.567	1958	5	28.1
USC00044223	CA	Imperial, CA	32.8488	-115.567	1959	5	24.5
USC00044223	CA	Imperial, CA	32.8488	-115.567	1960	5	25.4
USC00044223	CA	Imperial, CA	32.8488	-115.567	1961	5	24.4
USC00044223	CA	Imperial, CA	32.8488	-115.567	1962	5	23
USC00044223	CA	Imperial, CA	32.8488	-115.567	1963	5	26.3
USC00044223	CA	Imperial, CA	32.8488	-115.567	1964	5	24.6
USC00044223	CA	Imperial, CA	32.8488	-115.567	1965	5	24.9
USC00044223	CA	Imperial, CA	32.8488	-115.567	1966	5	26.9
USC00044223	CA	Imperial, CA	32.8488	-115.567	1967	5	24.7
USC00044223	CA	Imperial, CA	32.8488	-115.567	1968	5	25.9
USC00044223	CA	Imperial, CA	32.8488	-115.567	1969	5	26.7
USC00044223	CA	Imperial, CA	32.8488	-115.567	1970	5	26.1
USC00044223	CA	Imperial, CA	32.8488	-115.567	1971	5	23.5
USC00044223	CA	Imperial, CA	32.8488	-115.567	1972	5	25.7
USC00044223	CA	Imperial, CA	32.8488	-115.567	1973	5	26.8
USC00044223	CA	Imperial, CA	32.8488	-115.567	1974	5	25.9
USC00044223	CA	Imperial, CA	32.8488	-115.567	1975	5	24.5
USC00044223	CA	Imperial, CA	32.8488	-115.567	1976	5	26.3
USC00044223	CA	Imperial, CA	32.8488	-115.567	1977	5	22.6
USC00044223	CA	Imperial, CA	32.8488	-115.567	1978	5	26
USC00044223	CA	Imperial, CA	32.8488	-115.567	1979	5	25.1
USC00044223	CA	Imperial, CA	32.8488	-115.567	1980	5	23.3
USC00044223	CA	Imperial, CA	32.8488	-115.567	1981	5	25.8
USC00044223	CA	Imperial, CA	32.8488	-115.567	1982	5	24.7
USC00044223	CA	Imperial, CA	32.8488	-115.567	1983	5	26
USC00044223	CA	Imperial, CA	32.8488	-115.567	1984	5	28.3
USC00044223	CA	Imperial, CA	32.8488	-115.567	1985	5	26.2
USC00044223	CA	Imperial, CA	32.8488	-115.567	1986	5	26.5
USC00044223	CA	Imperial, CA	32.8488	-115.567	1987	5	26.1
USC00044223	CA	Imperial, CA	32.8488	-115.567	1988	5	25.2
USC00044223	CA	Imperial, CA	32.8488	-115.567	1989	5	26.3
USC00044223	CA	Imperial, CA	32.8488	-115.567	1990	5	24.9
USC00044223	CA	Imperial, CA	32.8488	-115.567	1991	5	23.9
USC00044223	CA	Imperial, CA	32.8488	-115.567	1992	5	26.6
USC00044223	CA	Imperial, CA	32.8488	-115.567	1993	5	26.2
USC00044223	CA	Imperial, CA	32.8488	-115.567	1994	5	24.4
USC00044223	CA	Imperial, CA	32.8488	-115.567	1995	5	22.9
USC00044223	CA	Imperial, CA	32.8488	-115.567	1996	5	27
USC00044223	CA	Imperial, CA	32.8488	-115.567	1997	5	28.1
USC00044223	CA	Imperial, CA	32.8488	-115.567	1998	5	22.7
USC00044223	CA	Imperial, CA	32.8488	-115.567	1999	5	24.6
USC00044223	CA	Imperial, CA	32.8488	-115.567	2000	5	27.7
USC00044223	CA	Imperial, CA	32.8488	-115.567	2001	5	28.8
USC00044223	CA	Imperial, CA	32.8488	-115.567	2002	5	25.7
USC00044223	CA	Imperial, CA	32.8488	-115.567	2003	5	26.3
USC00044223	CA	Imperial, CA	32.8488	-115.567	2004	5	27.5
USC00044223	CA	Imperial, CA	32.8488	-115.567	2005	5	26.3
USC00044223	CA	Imperial, CA	32.8488	-115.567	2006	5	27.7
USC00044223	CA	Imperial, CA	32.8488	-115.567	2007	5	26.5
USC00044223	CA	Imperial, CA	32.8488	-115.567	2008	5	23.9
USC00044223	CA	Imperial, CA	32.8488	-115.567	2010	5	24.1
USC00044223	CA	Imperial, CA	32.8488	-115.567	2011	5	22.6
USC00044223	CA	Imperial, CA	32.8488	-115.567	2012	5	25.6
USC00044223	CA	Imperial, CA	32.8488	-115.567	2013	5	27.9
USC00044223	CA	Imperial, CA	32.8488	-115.567	2014	5	27.1
USC00044223	CA	Imperial, CA	32.8488	-115.567	2015	5	24.2
USC00044223	CA	Imperial, CA	32.8488	-115.567	2016	5	25.1
USC00044223	CA	Imperial, CA	32.8488	-115.567	2018	5	25.8
USC00044223	CA	Imperial, CA	32.8488	-115.567	2020	5	28
USC00044227	CA	Imperial, CA	32.9667	-115.183	1995	5	23.6
USC00044227	CA	Imperial, CA	32.9667	-115.183	1996	5	27.9
USC00044227	CA	Imperial, CA	32.9667	-115.183	1997	5	30.3
USC00044259	CA	Riverside, CA	33.7086	-116.215	1894	5	26.3
USC00044259	CA	Riverside, CA	33.7086	-116.215	1904	5	26.9
USC00044259	CA	Riverside, CA	33.7086	-116.215	1906	5	24.4
USC00044259	CA	Riverside, CA	33.7086	-116.215	1907	5	25.2
USC00044259	CA	Riverside, CA	33.7086	-116.215	1908	5	24.6
USC00044259	CA	Riverside, CA	33.7086	-116.215	1910	5	29.2
USC00044259	CA	Riverside, CA	33.7086	-116.215	1911	5	25.2
USC00044259	CA	Riverside, CA	33.7086	-116.215	1912	5	25.3
USC00044259	CA	Riverside, CA	33.7086	-116.215	1913	5	25.4
USC00044259	CA	Riverside, CA	33.7086	-116.215	1914	5	25.8
USC00044259	CA	Riverside, CA	33.7086	-116.215	1915	5	24.1
USC00044259	CA	Riverside, CA	33.7086	-116.215	1916	5	25.9
USC00044259	CA	Riverside, CA	33.7086	-116.215	1917	5	22.9
USC00044259	CA	Riverside, CA	33.7086	-116.215	1918	5	24.1
USC00044259	CA	Riverside, CA	33.7086	-116.215	1919	5	26.4
USC00044259	CA	Riverside, CA	33.7086	-116.215	1920	5	26.4
USC00044259	CA	Riverside, CA	33.7086	-116.215	1921	5	23.6
USC00044259	CA	Riverside, CA	33.7086	-116.215	1922	5	26.7
USC00044259	CA	Riverside, CA	33.7086	-116.215	1923	5	28.2
USC00044259	CA	Riverside, CA	33.7086	-116.215	1924	5	28.6
USC00044259	CA	Riverside, CA	33.7086	-116.215	1926	5	25.6
USC00044259	CA	Riverside, CA	33.7086	-116.215	1927	5	25.3
USC00044259	CA	Riverside, CA	33.7086	-116.215	1928	5	25.4
USC00044259	CA	Riverside, CA	33.7086	-116.215	1929	5	27.1
USC00044259	CA	Riverside, CA	33.7086	-116.215	1930	5	23.2
USC00044259	CA	Riverside, CA	33.7086	-116.215	1931	5	28.3
USC00044259	CA	Riverside, CA	33.7086	-116.215	1932	5	26.2
USC00044259	CA	Riverside, CA	33.7086	-116.215	1933	5	24.3
USC00044259	CA	Riverside, CA	33.7086	-116.215	1934	5	29
USC00044259	CA	Riverside, CA	33.7086	-116.215	1935	5	24.7
USC00044259	CA	Riverside, CA	33.7086	-116.215	1936	5	27.9
USC00044259	CA	Riverside, CA	33.7086	-116.215	1937	5	26.7
USC00044259	CA	Riverside, CA	33.7086	-116.215	1938	5	26.1
USC00044259	CA	Riverside, CA	33.7086	-116.215	1939	5	27.4
USC00044259	CA	Riverside, CA	33.7086	-116.215	1940	5	28.5
USC00044259	CA	Riverside, CA	33.7086	-116.215	1941	5	26.8
USC00044259	CA	Riverside, CA	33.7086	-116.215	1942	5	25.6
USC00044259	CA	Riverside, CA	33.7086	-116.215	1943	5	26.9
USC00044259	CA	Riverside, CA	33.7086	-116.215	1944	5	24.7
USC00044259	CA	Riverside, CA	33.7086	-116.215	1945	5	25.8
USC00044259	CA	Riverside, CA	33.7086	-116.215	1946	5	25.3
USC00044259	CA	Riverside, CA	33.7086	-116.215	1947	5	26.8
USC00044259	CA	Riverside, CA	33.7086	-116.215	1948	5	26
USC00044259	CA	Riverside, CA	33.7086	-116.215	1949	5	25
USC00044259	CA	Riverside, CA	33.7086	-116.215	1950	5	24.3
USC00044259	CA	Riverside, CA	33.7086	-116.215	1951	5	26
USC00044259	CA	Riverside, CA	33.7086	-116.215	1952	5	29.1
USC00044259	CA	Riverside, CA	33.7086	-116.215	1953	5	23.1
USC00044259	CA	Riverside, CA	33.7086	-116.215	1954	5	26
USC00044259	CA	Riverside, CA	33.7086	-116.215	1955	5	23.8
USC00044259	CA	Riverside, CA	33.7086	-116.215	1956	5	25.7
USC00044259	CA	Riverside, CA	33.7086	-116.215	1957	5	24.5
USC00044259	CA	Riverside, CA	33.7086	-116.215	1958	5	29.4
USC00044259	CA	Riverside, CA	33.7086	-116.215	1959	5	25.1
USC00044259	CA	Riverside, CA	33.7086	-116.215	1960	5	26.3
USC00044259	CA	Riverside, CA	33.7086	-116.215	1961	5	25.6
USC00044259	CA	Riverside, CA	33.7086	-116.215	1962	5	24.2
USC00044259	CA	Riverside, CA	33.7086	-116.215	1963	5	26.4
USC00044259	CA	Riverside, CA	33.7086	-116.215	1964	5	24.7
USC00044259	CA	Riverside, CA	33.7086	-116.215	1965	5	25.5
USC00044259	CA	Riverside, CA	33.7086	-116.215	1966	5	26.9
USC00044259	CA	Riverside, CA	33.7086	-116.215	1967	5	25.5
USC00044259	CA	Riverside, CA	33.7086	-116.215	1968	5	26.5
USC00044259	CA	Riverside, CA	33.7086	-116.215	1969	5	27.6
USC00044259	CA	Riverside, CA	33.7086	-116.215	1970	5	26.4
USC00044259	CA	Riverside, CA	33.7086	-116.215	1971	5	23.9
USC00044259	CA	Riverside, CA	33.7086	-116.215	1972	5	26.6
USC00044259	CA	Riverside, CA	33.7086	-116.215	1973	5	27.5
USC00044259	CA	Riverside, CA	33.7086	-116.215	1974	5	26.1
USC00044259	CA	Riverside, CA	33.7086	-116.215	1975	5	25
USC00044259	CA	Riverside, CA	33.7086	-116.215	1976	5	27
USC00044259	CA	Riverside, CA	33.7086	-116.215	1977	5	22.6
USC00044259	CA	Riverside, CA	33.7086	-116.215	1978	5	26.3
USC00044259	CA	Riverside, CA	33.7086	-116.215	1979	5	25.1
USC00044259	CA	Riverside, CA	33.7086	-116.215	1980	5	23.6
USC00044259	CA	Riverside, CA	33.7086	-116.215	1981	5	26
USC00044259	CA	Riverside, CA	33.7086	-116.215	1982	5	25.4
USC00044259	CA	Riverside, CA	33.7086	-116.215	1986	5	27.2
USC00044259	CA	Riverside, CA	33.7086	-116.215	1987	5	26.9
USC00044259	CA	Riverside, CA	33.7086	-116.215	1988	5	27.1
USC00044259	CA	Riverside, CA	33.7086	-116.215	1989	5	26.9
USC00044259	CA	Riverside, CA	33.7086	-116.215	1990	5	25.8
USC00044259	CA	Riverside, CA	33.7086	-116.215	1991	5	25.4
USC00044259	CA	Riverside, CA	33.7086	-116.215	1992	5	27.9
USC00044259	CA	Riverside, CA	33.7086	-116.215	1993	5	27.4
USC00044259	CA	Riverside, CA	33.7086	-116.215	1994	5	26
USC00044259	CA	Riverside, CA	33.7086	-116.215	1995	5	24.2
USC00044259	CA	Riverside, CA	33.7086	-116.215	1996	5	29.3
USC00044259	CA	Riverside, CA	33.7086	-116.215	2000	5	29.4
USC00044259	CA	Riverside, CA	33.7086	-116.215	2001	5	30.1
USC00044259	CA	Riverside, CA	33.7086	-116.215	2003	5	27.9
USC00044259	CA	Riverside, CA	33.7086	-116.215	2009	5	31.2
USC00044259	CA	Riverside, CA	33.7086	-116.215	2010	5	26.2
USC00044259	CA	Riverside, CA	33.7086	-116.215	2011	5	23.5
USC00044259	CA	Riverside, CA	33.7086	-116.215	2012	5	27.6
USC00044259	CA	Riverside, CA	33.7086	-116.215	2013	5	28.2
USC00044259	CA	Riverside, CA	33.7086	-116.215	2014	5	28.2
USC00044259	CA	Riverside, CA	33.7086	-116.215	2015	5	24.9
USC00044259	CA	Riverside, CA	33.7086	-116.215	2016	5	26.3
USC00044259	CA	Riverside, CA	33.7086	-116.215	2017	5	27.4
USC00044259	CA	Riverside, CA	33.7086	-116.215	2018	5	27.3
USC00044259	CA	Riverside, CA	33.7086	-116.215	2019	5	24.6
USC00044259	CA	Riverside, CA	33.7086	-116.215	2020	5	29.8
USC00044259	CA	Riverside, CA	33.7086	-116.215	2021	5	27.9
USC00044520	CA	Kern, CA	35.4667	-118.783	1908	5	19.8
USC00044520	CA	Kern, CA	35.4667	-118.783	1909	5	22.4
USC00044520	CA	Kern, CA	35.4667	-118.783	1910	5	23.8
USC00044520	CA	Kern, CA	35.4667	-118.783	1911	5	19.3
USC00044520	CA	Kern, CA	35.4667	-118.783	1912	5	20.2
USC00044520	CA	Kern, CA	35.4667	-118.783	1913	5	22
USC00044520	CA	Kern, CA	35.4667	-118.783	1914	5	21.5
USC00044520	CA	Kern, CA	35.4667	-118.783	1915	5	17.8
USC00044520	CA	Kern, CA	35.4667	-118.783	1916	5	18.6
USC00044520	CA	Kern, CA	35.4667	-118.783	1917	5	16.1
USC00044520	CA	Kern, CA	35.4667	-118.783	1918	5	16.9
USC00044520	CA	Kern, CA	35.4667	-118.783	1919	5	23
USC00044520	CA	Kern, CA	35.4667	-118.783	1921	5	18.9
USC00044520	CA	Kern, CA	35.4667	-118.783	1922	5	22.1
USC00044520	CA	Kern, CA	35.4667	-118.783	1923	5	21.5
USC00044520	CA	Kern, CA	35.4667	-118.783	1924	5	24.6
USC00044520	CA	Kern, CA	35.4667	-118.783	1925	5	22.5
USC00044520	CA	Kern, CA	35.4667	-118.783	1926	5	22.5
USC00044520	CA	Kern, CA	35.4667	-118.783	1927	5	20.8
USC00044520	CA	Kern, CA	35.4667	-118.783	1928	5	23.9
USC00044520	CA	Kern, CA	35.4667	-118.783	1929	5	23.4
USC00044520	CA	Kern, CA	35.4667	-118.783	1930	5	18.6
USC00044520	CA	Kern, CA	35.4667	-118.783	1931	5	25.8
USC00044520	CA	Kern, CA	35.4667	-118.783	1932	5	21.8
USC00044520	CA	Kern, CA	35.4667	-118.783	1933	5	18.4
USC00044520	CA	Kern, CA	35.4667	-118.783	1934	5	24.3
USC00044520	CA	Kern, CA	35.4667	-118.783	1935	5	21.7
USC00044520	CA	Kern, CA	35.4667	-118.783	1936	5	23.8
USC00044520	CA	Kern, CA	35.4667	-118.783	1937	5	22.5
USC00044520	CA	Kern, CA	35.4667	-118.783	1938	5	21.4
USC00044520	CA	Kern, CA	35.4667	-118.783	1939	5	21.8
USC00044520	CA	Kern, CA	35.4667	-118.783	1940	5	23.7
USC00044520	CA	Kern, CA	35.4667	-118.783	1941	5	21.1
USC00044520	CA	Kern, CA	35.4667	-118.783	1942	5	19.9
USC00044520	CA	Kern, CA	35.4667	-118.783	1943	5	22.8
USC00044520	CA	Kern, CA	35.4667	-118.783	1944	5	21.6
USC00044520	CA	Kern, CA	35.4667	-118.783	1945	5	20.2
USC00044520	CA	Kern, CA	35.4667	-118.783	1946	5	20.8
USC00044520	CA	Kern, CA	35.4667	-118.783	1947	5	24.5
USC00044520	CA	Kern, CA	35.4667	-118.783	1948	5	19.3
USC00044520	CA	Kern, CA	35.4667	-118.783	1949	5	21.1
USC00044520	CA	Kern, CA	35.4667	-118.783	1950	5	22.4
USC00044520	CA	Kern, CA	35.4667	-118.783	1951	5	22.9
USC00044520	CA	Kern, CA	35.4667	-118.783	1952	5	23.6
USC00044520	CA	Kern, CA	35.4667	-118.783	1953	5	18.1
USC00044520	CA	Kern, CA	35.4667	-118.783	1954	5	24.6
USC00044520	CA	Kern, CA	35.4667	-118.783	1955	5	21.8
USC00044520	CA	Kern, CA	35.4667	-118.783	1956	5	22.2
USC00044520	CA	Kern, CA	35.4667	-118.783	1957	5	20.4
USC00044520	CA	Kern, CA	35.4667	-118.783	1958	5	23.7
USC00044520	CA	Kern, CA	35.4667	-118.783	1959	5	21.2
USC00044520	CA	Kern, CA	35.4667	-118.783	1960	5	21.7
USC00044520	CA	Kern, CA	35.4667	-118.783	1961	5	20.4
USC00044520	CA	Kern, CA	35.4667	-118.783	1962	5	20
USC00044520	CA	Kern, CA	35.4667	-118.783	1963	5	21.8
USC00044520	CA	Kern, CA	35.4667	-118.783	1964	5	20.3
USC00044520	CA	Kern, CA	35.4667	-118.783	1965	5	21.9
USC00044520	CA	Kern, CA	35.4667	-118.783	1966	5	24.3
USC00044520	CA	Kern, CA	35.4667	-118.783	1967	5	22.1
USC00044520	CA	Kern, CA	35.4667	-118.783	1968	5	22
USC00044520	CA	Kern, CA	35.4667	-118.783	1969	5	23.3
USC00044520	CA	Kern, CA	35.4667	-118.783	1970	5	24
USC00044520	CA	Kern, CA	35.4667	-118.783	1971	5	19.3
USC00044520	CA	Kern, CA	35.4667	-118.783	1972	5	24
USC00044520	CA	Kern, CA	35.4667	-118.783	1973	5	24.7
USC00044520	CA	Kern, CA	35.4667	-118.783	1974	5	22.6
USC00044520	CA	Kern, CA	35.4667	-118.783	1975	5	23.4
USC00044520	CA	Kern, CA	35.4667	-118.783	1976	5	24.6
USC00044520	CA	Kern, CA	35.4667	-118.783	1978	5	24.1
USC00044520	CA	Kern, CA	35.4667	-118.783	1979	5	25.6
USC00044520	CA	Kern, CA	35.4667	-118.783	1984	5	26.1
USC00044534	CA	Kings, CA	36.0067	-119.96	1955	5	20.9
USC00044534	CA	Kings, CA	36.0067	-119.96	1956	5	21.4
USC00044534	CA	Kings, CA	36.0067	-119.96	1957	5	20.2
USC00044534	CA	Kings, CA	36.0067	-119.96	1958	5	22.6
USC00044534	CA	Kings, CA	36.0067	-119.96	1959	5	20.3
USC00044534	CA	Kings, CA	36.0067	-119.96	1960	5	19.7
USC00044534	CA	Kings, CA	36.0067	-119.96	1961	5	19.4
USC00044534	CA	Kings, CA	36.0067	-119.96	1962	5	19.9
USC00044534	CA	Kings, CA	36.0067	-119.96	1963	5	20.7
USC00044534	CA	Kings, CA	36.0067	-119.96	1964	5	19.6
USC00044534	CA	Kings, CA	36.0067	-119.96	1965	5	19.8
USC00044534	CA	Kings, CA	36.0067	-119.96	1966	5	22.4
USC00044534	CA	Kings, CA	36.0067	-119.96	1967	5	20.2
USC00044534	CA	Kings, CA	36.0067	-119.96	1968	5	20.6
USC00044534	CA	Kings, CA	36.0067	-119.96	1969	5	22.1
USC00044534	CA	Kings, CA	36.0067	-119.96	1970	5	21.4
USC00044534	CA	Kings, CA	36.0067	-119.96	1971	5	18.4
USC00044534	CA	Kings, CA	36.0067	-119.96	1972	5	22.1
USC00044534	CA	Kings, CA	36.0067	-119.96	1973	5	23.1
USC00044534	CA	Kings, CA	36.0067	-119.96	1974	5	20.9
USC00044534	CA	Kings, CA	36.0067	-119.96	1975	5	20.6
USC00044534	CA	Kings, CA	36.0067	-119.96	2002	5	21.1
USC00044534	CA	Kings, CA	36.0067	-119.96	2003	5	20.6
USC00044534	CA	Kings, CA	36.0067	-119.96	2005	5	20.8
USC00044534	CA	Kings, CA	36.0067	-119.96	2006	5	22.1
USC00044534	CA	Kings, CA	36.0067	-119.96	2007	5	21.9
USC00044534	CA	Kings, CA	36.0067	-119.96	2008	5	21
USC00044534	CA	Kings, CA	36.0067	-119.96	2009	5	24.1
USC00044534	CA	Kings, CA	36.0067	-119.96	2010	5	17.9
USC00044534	CA	Kings, CA	36.0067	-119.96	2011	5	18
USC00044534	CA	Kings, CA	36.0067	-119.96	2012	5	21.3
USC00044534	CA	Kings, CA	36.0067	-119.96	2013	5	21.7
USC00044534	CA	Kings, CA	36.0067	-119.96	2014	5	22.7
USC00044534	CA	Kings, CA	36.0067	-119.96	2015	5	20.2
USC00044534	CA	Kings, CA	36.0067	-119.96	2016	5	21.2
USC00044534	CA	Kings, CA	36.0067	-119.96	2017	5	21.4
USC00044534	CA	Kings, CA	36.0067	-119.96	2018	5	20.8
USC00044534	CA	Kings, CA	36.0067	-119.96	2020	5	21.8
USC00044534	CA	Kings, CA	36.0067	-119.96	2021	5	21.7
USC00044536	CA	Kings, CA	36.0725	-120.088	1941	5	20.8
USC00044536	CA	Kings, CA	36.0725	-120.088	1942	5	18.6
USC00044536	CA	Kings, CA	36.0725	-120.088	1943	5	21.4
USC00044536	CA	Kings, CA	36.0725	-120.088	1944	5	20.7
USC00044536	CA	Kings, CA	36.0725	-120.088	1945	5	19
USC00044536	CA	Kings, CA	36.0725	-120.088	1946	5	20.4
USC00044536	CA	Kings, CA	36.0725	-120.088	1947	5	23.2
USC00044536	CA	Kings, CA	36.0725	-120.088	1948	5	17.9
USC00044536	CA	Kings, CA	36.0725	-120.088	1949	5	19.8
USC00044536	CA	Kings, CA	36.0725	-120.088	1950	5	21.1
USC00044536	CA	Kings, CA	36.0725	-120.088	1951	5	22.1
USC00044536	CA	Kings, CA	36.0725	-120.088	1952	5	22.1
USC00044536	CA	Kings, CA	36.0725	-120.088	1954	5	23.4
USC00044536	CA	Kings, CA	36.0725	-120.088	1955	5	21.3
USC00044536	CA	Kings, CA	36.0725	-120.088	1956	5	21
USC00044536	CA	Kings, CA	36.0725	-120.088	1957	5	20.8
USC00044536	CA	Kings, CA	36.0725	-120.088	1958	5	23.1
USC00044536	CA	Kings, CA	36.0725	-120.088	1959	5	20.3
USC00044536	CA	Kings, CA	36.0725	-120.088	1960	5	21.5
USC00044536	CA	Kings, CA	36.0725	-120.088	1961	5	19.6
USC00044536	CA	Kings, CA	36.0725	-120.088	1962	5	19.8
USC00044536	CA	Kings, CA	36.0725	-120.088	1963	5	20.3
USC00044536	CA	Kings, CA	36.0725	-120.088	1964	5	19.6
USC00044536	CA	Kings, CA	36.0725	-120.088	1965	5	20.9
USC00044536	CA	Kings, CA	36.0725	-120.088	1966	5	23.1
USC00044536	CA	Kings, CA	36.0725	-120.088	1967	5	21.6
USC00044536	CA	Kings, CA	36.0725	-120.088	1968	5	20.9
USC00044536	CA	Kings, CA	36.0725	-120.088	1969	5	22.8
USC00044536	CA	Kings, CA	36.0725	-120.088	1970	5	23
USC00044536	CA	Kings, CA	36.0725	-120.088	1971	5	19
USC00044536	CA	Kings, CA	36.0725	-120.088	1972	5	22.8
USC00044536	CA	Kings, CA	36.0725	-120.088	1973	5	23.9
USC00044536	CA	Kings, CA	36.0725	-120.088	1974	5	21.4
USC00044536	CA	Kings, CA	36.0725	-120.088	1975	5	21.4
USC00044536	CA	Kings, CA	36.0725	-120.088	1976	5	23
USC00044536	CA	Kings, CA	36.0725	-120.088	1977	5	17.3
USC00044536	CA	Kings, CA	36.0725	-120.088	1978	5	21.6
USC00044536	CA	Kings, CA	36.0725	-120.088	1979	5	22.2
USC00044536	CA	Kings, CA	36.0725	-120.088	1980	5	19.3
USC00044555	CA	Monterey, CA	36.2069	-121.138	1926	5	16.9
USC00044555	CA	Monterey, CA	36.2069	-121.138	1927	5	14.5
USC00044555	CA	Monterey, CA	36.2069	-121.138	1928	5	17.9
USC00044555	CA	Monterey, CA	36.2069	-121.138	1929	5	17.1
USC00044555	CA	Monterey, CA	36.2069	-121.138	1930	5	14.8
USC00044555	CA	Monterey, CA	36.2069	-121.138	1931	5	19.8
USC00044555	CA	Monterey, CA	36.2069	-121.138	1932	5	18.6
USC00044555	CA	Monterey, CA	36.2069	-121.138	1934	5	18.1
USC00044555	CA	Monterey, CA	36.2069	-121.138	1935	5	15.7
USC00044555	CA	Monterey, CA	36.2069	-121.138	1936	5	17.7
USC00044555	CA	Monterey, CA	36.2069	-121.138	1937	5	16.6
USC00044555	CA	Monterey, CA	36.2069	-121.138	1938	5	15.6
USC00044555	CA	Monterey, CA	36.2069	-121.138	1939	5	16.6
USC00044555	CA	Monterey, CA	36.2069	-121.138	1940	5	16.2
USC00044555	CA	Monterey, CA	36.2069	-121.138	1941	5	17.2
USC00044555	CA	Monterey, CA	36.2069	-121.138	1942	5	15.4
USC00044555	CA	Monterey, CA	36.2069	-121.138	1950	5	16.6
USC00044555	CA	Monterey, CA	36.2069	-121.138	1951	5	17.3
USC00044555	CA	Monterey, CA	36.2069	-121.138	1952	5	17.2
USC00044555	CA	Monterey, CA	36.2069	-121.138	1953	5	15.1
USC00044555	CA	Monterey, CA	36.2069	-121.138	1954	5	16.7
USC00044555	CA	Monterey, CA	36.2069	-121.138	1955	5	16.2
USC00044555	CA	Monterey, CA	36.2069	-121.138	1956	5	15.3
USC00044555	CA	Monterey, CA	36.2069	-121.138	1957	5	15.8
USC00044555	CA	Monterey, CA	36.2069	-121.138	1958	5	17.7
USC00044555	CA	Monterey, CA	36.2069	-121.138	1959	5	15.9
USC00044555	CA	Monterey, CA	36.2069	-121.138	1960	5	16
USC00044555	CA	Monterey, CA	36.2069	-121.138	1961	5	14.7
USC00044555	CA	Monterey, CA	36.2069	-121.138	1962	5	14.9
USC00044555	CA	Monterey, CA	36.2069	-121.138	1963	5	16.2
USC00044555	CA	Monterey, CA	36.2069	-121.138	1964	5	14.3
USC00044555	CA	Monterey, CA	36.2069	-121.138	1965	5	15.7
USC00044555	CA	Monterey, CA	36.2069	-121.138	1966	5	17
USC00044555	CA	Monterey, CA	36.2069	-121.138	1967	5	16.3
USC00044555	CA	Monterey, CA	36.2069	-121.138	1968	5	16.1
USC00044555	CA	Monterey, CA	36.2069	-121.138	1969	5	17.8
USC00044555	CA	Monterey, CA	36.2069	-121.138	1970	5	17.5
USC00044555	CA	Monterey, CA	36.2069	-121.138	1971	5	15.1
USC00044555	CA	Monterey, CA	36.2069	-121.138	1972	5	16.6
USC00044555	CA	Monterey, CA	36.2069	-121.138	1973	5	18.1
USC00044555	CA	Monterey, CA	36.2069	-121.138	1974	5	15.6
USC00044555	CA	Monterey, CA	36.2069	-121.138	1975	5	15.8
USC00044555	CA	Monterey, CA	36.2069	-121.138	1976	5	17.1
USC00044555	CA	Monterey, CA	36.2069	-121.138	1977	5	14.4
USC00044555	CA	Monterey, CA	36.2069	-121.138	1978	5	18.1
USC00044555	CA	Monterey, CA	36.2069	-121.138	1979	5	17.4
USC00044555	CA	Monterey, CA	36.2069	-121.138	1980	5	15.4
USC00044555	CA	Monterey, CA	36.2069	-121.138	1981	5	16.5
USC00044555	CA	Monterey, CA	36.2069	-121.138	1982	5	16
USC00044555	CA	Monterey, CA	36.2069	-121.138	1983	5	16.5
USC00044555	CA	Monterey, CA	36.2069	-121.138	1984	5	18.2
USC00044555	CA	Monterey, CA	36.2069	-121.138	1985	5	16
USC00044555	CA	Monterey, CA	36.2069	-121.138	1986	5	16.8
USC00044555	CA	Monterey, CA	36.2069	-121.138	1987	5	17.8
USC00044555	CA	Monterey, CA	36.2069	-121.138	1988	5	15.9
USC00044555	CA	Monterey, CA	36.2069	-121.138	1989	5	16.8
USC00044555	CA	Monterey, CA	36.2069	-121.138	1990	5	16.5
USC00044555	CA	Monterey, CA	36.2069	-121.138	1992	5	19
USC00044555	CA	Monterey, CA	36.2069	-121.138	1993	5	17.9
USC00044555	CA	Monterey, CA	36.2069	-121.138	1994	5	15.9
USC00044555	CA	Monterey, CA	36.2069	-121.138	1996	5	15.7
USC00044555	CA	Monterey, CA	36.2069	-121.138	1997	5	19.8
USC00044555	CA	Monterey, CA	36.2069	-121.138	1998	5	14.7
USC00044555	CA	Monterey, CA	36.2069	-121.138	1999	5	15.8
USC00044555	CA	Monterey, CA	36.2069	-121.138	2001	5	20.3
USC00044555	CA	Monterey, CA	36.2069	-121.138	2003	5	17.5
USC00044555	CA	Monterey, CA	36.2069	-121.138	2004	5	17.6
USC00044555	CA	Monterey, CA	36.2069	-121.138	2005	5	17.8
USC00044555	CA	Monterey, CA	36.2069	-121.138	2006	5	18.3
USC00044555	CA	Monterey, CA	36.2069	-121.138	2007	5	17.1
USC00044555	CA	Monterey, CA	36.2069	-121.138	2008	5	16.9
USC00044555	CA	Monterey, CA	36.2069	-121.138	2009	5	18.5
USC00044555	CA	Monterey, CA	36.2069	-121.138	2013	5	17.8
USC00044555	CA	Monterey, CA	36.2069	-121.138	2014	5	18.4
USC00044555	CA	Monterey, CA	36.2069	-121.138	2015	5	15.9
USC00044555	CA	Monterey, CA	36.2069	-121.138	2016	5	17.4
USC00044555	CA	Monterey, CA	36.2069	-121.138	2017	5	18.4
USC00044555	CA	Monterey, CA	36.2069	-121.138	2018	5	17.3
USC00044555	CA	Monterey, CA	36.2069	-121.138	2019	5	16.3
USC00044555	CA	Monterey, CA	36.2069	-121.138	2020	5	19.2
USC00044555	CA	Monterey, CA	36.2069	-121.138	2021	5	16.7
USC00044558	CA	Monterey, CA	36.2333	-121.117	1941	5	17.4
USC00044558	CA	Monterey, CA	36.2333	-121.117	1944	5	15.9
USC00044558	CA	Monterey, CA	36.2333	-121.117	1945	5	15.1
USC00044558	CA	Monterey, CA	36.2333	-121.117	1946	5	15.9
USC00044558	CA	Monterey, CA	36.2333	-121.117	1947	5	18
USC00044558	CA	Monterey, CA	36.2333	-121.117	1948	5	15.2
USC00044558	CA	Monterey, CA	36.2333	-121.117	1949	5	15.9
USC00044712	CA	Solano, CA	38.492	-122.004	1976	5	20.3
USC00044712	CA	Solano, CA	38.492	-122.004	1977	5	15.3
USC00044712	CA	Solano, CA	38.492	-122.004	1979	5	19.5
USC00044712	CA	Solano, CA	38.492	-122.004	1980	5	17.3
USC00044712	CA	Solano, CA	38.492	-122.004	1981	5	19.9
USC00044712	CA	Solano, CA	38.492	-122.004	1982	5	19
USC00044712	CA	Solano, CA	38.492	-122.004	1983	5	18.8
USC00044712	CA	Solano, CA	38.492	-122.004	1984	5	21.4
USC00044712	CA	Solano, CA	38.492	-122.004	1985	5	18.1
USC00044712	CA	Solano, CA	38.492	-122.004	1986	5	19.4
USC00044712	CA	Solano, CA	38.492	-122.004	1987	5	19.9
USC00044712	CA	Solano, CA	38.492	-122.004	1988	5	17.4
USC00044712	CA	Solano, CA	38.492	-122.004	1989	5	18.3
USC00044712	CA	Solano, CA	38.492	-122.004	1990	5	18.2
USC00044712	CA	Solano, CA	38.492	-122.004	1991	5	16.6
USC00044712	CA	Solano, CA	38.492	-122.004	1992	5	23.1
USC00044712	CA	Solano, CA	38.492	-122.004	1993	5	19
USC00044712	CA	Solano, CA	38.492	-122.004	1994	5	18.3
USC00044712	CA	Solano, CA	38.492	-122.004	1995	5	17.3
USC00044712	CA	Solano, CA	38.492	-122.004	1996	5	19.6
USC00044712	CA	Solano, CA	38.492	-122.004	1997	5	22.7
USC00044712	CA	Solano, CA	38.492	-122.004	1998	5	15.1
USC00044712	CA	Solano, CA	38.492	-122.004	1999	5	19.1
USC00044712	CA	Solano, CA	38.492	-122.004	2000	5	20.1
USC00044712	CA	Solano, CA	38.492	-122.004	2001	5	24
USC00044712	CA	Solano, CA	38.492	-122.004	2002	5	19.3
USC00044712	CA	Solano, CA	38.492	-122.004	2003	5	18.8
USC00044712	CA	Solano, CA	38.492	-122.004	2004	5	20.3
USC00044712	CA	Solano, CA	38.492	-122.004	2005	5	19.3
USC00044712	CA	Solano, CA	38.492	-122.004	2006	5	20.7
USC00044712	CA	Solano, CA	38.492	-122.004	2007	5	20.6
USC00044712	CA	Solano, CA	38.492	-122.004	2008	5	20
USC00044712	CA	Solano, CA	38.492	-122.004	2009	5	21
USC00044712	CA	Solano, CA	38.492	-122.004	2010	5	15.9
USC00044712	CA	Solano, CA	38.492	-122.004	2011	5	16.6
USC00044712	CA	Solano, CA	38.492	-122.004	2012	5	20.1
USC00044712	CA	Solano, CA	38.492	-122.004	2013	5	20.5
USC00044712	CA	Solano, CA	38.492	-122.004	2014	5	21.5
USC00044712	CA	Solano, CA	38.492	-122.004	2015	5	18.9
USC00044712	CA	Solano, CA	38.492	-122.004	2016	5	20.1
USC00044712	CA	Solano, CA	38.492	-122.004	2017	5	20.4
USC00044712	CA	Solano, CA	38.492	-122.004	2018	5	20
USC00044712	CA	Solano, CA	38.492	-122.004	2019	5	17.7
USC00044712	CA	Solano, CA	38.492	-122.004	2020	5	21.1
USC00044712	CA	Solano, CA	38.492	-122.004	2021	5	21.7
USC00044881	CA	Mono, CA	37.9567	-119.119	1988	5	11.6
USC00044881	CA	Mono, CA	37.9567	-119.119	1989	5	11.1
USC00044881	CA	Mono, CA	37.9567	-119.119	1990	5	10.4
USC00044881	CA	Mono, CA	37.9567	-119.119	1992	5	14.5
USC00044881	CA	Mono, CA	37.9567	-119.119	1994	5	11.8
USC00044881	CA	Mono, CA	37.9567	-119.119	1995	5	9
USC00044881	CA	Mono, CA	37.9567	-119.119	1996	5	12
USC00044881	CA	Mono, CA	37.9567	-119.119	1997	5	13.9
USC00044881	CA	Mono, CA	37.9567	-119.119	1998	5	8
USC00044881	CA	Mono, CA	37.9567	-119.119	1999	5	11.6
USC00044881	CA	Mono, CA	37.9567	-119.119	2000	5	14
USC00044881	CA	Mono, CA	37.9567	-119.119	2001	5	15.1
USC00044881	CA	Mono, CA	37.9567	-119.119	2002	5	11.1
USC00044881	CA	Mono, CA	37.9567	-119.119	2003	5	11.9
USC00044881	CA	Mono, CA	37.9567	-119.119	2005	5	11.9
USC00044881	CA	Mono, CA	37.9567	-119.119	2006	5	12.9
USC00044881	CA	Mono, CA	37.9567	-119.119	2007	5	13.3
USC00044881	CA	Mono, CA	37.9567	-119.119	2008	5	10.8
USC00044881	CA	Mono, CA	37.9567	-119.119	2009	5	14.3
USC00044881	CA	Mono, CA	37.9567	-119.119	2010	5	8.1
USC00044881	CA	Mono, CA	37.9567	-119.119	2011	5	8.7
USC00044881	CA	Mono, CA	37.9567	-119.119	2012	5	13
USC00044881	CA	Mono, CA	37.9567	-119.119	2013	5	12.4
USC00044881	CA	Mono, CA	37.9567	-119.119	2014	5	12.6
USC00044881	CA	Mono, CA	37.9567	-119.119	2015	5	10
USC00044881	CA	Mono, CA	37.9567	-119.119	2016	5	10.6
USC00044881	CA	Mono, CA	37.9567	-119.119	2017	5	12.7
USC00044881	CA	Mono, CA	37.9567	-119.119	2018	5	12
USC00044881	CA	Mono, CA	37.9567	-119.119	2019	5	9.5
USC00044881	CA	Mono, CA	37.9567	-119.119	2020	5	13
USC00044881	CA	Mono, CA	37.9567	-119.119	2021	5	12.5
USC00044884	CA	Merced, CA	37.2333	-120.25	1900	5	19.4
USC00044884	CA	Merced, CA	37.2333	-120.25	1903	5	19.8
USC00044884	CA	Merced, CA	37.2333	-120.25	1904	5	18.7
USC00044884	CA	Merced, CA	37.2333	-120.25	1905	5	17.1
USC00044884	CA	Merced, CA	37.2333	-120.25	1906	5	17.1
USC00044884	CA	Merced, CA	37.2333	-120.25	1907	5	18.4
USC00044884	CA	Merced, CA	37.2333	-120.25	1908	5	14.9
USC00044884	CA	Merced, CA	37.2333	-120.25	1909	5	17.7
USC00044884	CA	Merced, CA	37.2333	-120.25	1910	5	20.3
USC00044884	CA	Merced, CA	37.2333	-120.25	1911	5	17
USC00044884	CA	Merced, CA	37.2333	-120.25	1912	5	17.5
USC00044884	CA	Merced, CA	37.2333	-120.25	1913	5	18.7
USC00044884	CA	Merced, CA	37.2333	-120.25	1914	5	18.3
USC00044884	CA	Merced, CA	37.2333	-120.25	1915	5	14.6
USC00044884	CA	Merced, CA	37.2333	-120.25	1916	5	16.4
USC00044884	CA	Merced, CA	37.2333	-120.25	1917	5	15.3
USC00044884	CA	Merced, CA	37.2333	-120.25	1918	5	14.9
USC00044884	CA	Merced, CA	37.2333	-120.25	1919	5	18.5
USC00044884	CA	Merced, CA	37.2333	-120.25	1920	5	18.8
USC00044884	CA	Merced, CA	37.2333	-120.25	1921	5	23.8
USC00044884	CA	Merced, CA	37.2333	-120.25	1922	5	17.1
USC00044884	CA	Merced, CA	37.2333	-120.25	1923	5	18.3
USC00044884	CA	Merced, CA	37.2333	-120.25	1924	5	20.6
USC00044884	CA	Merced, CA	37.2333	-120.25	1925	5	15.2
USC00044884	CA	Merced, CA	37.2333	-120.25	1926	5	17.4
USC00044884	CA	Merced, CA	37.2333	-120.25	1927	5	15.6
USC00044884	CA	Merced, CA	37.2333	-120.25	1928	5	20.6
USC00044884	CA	Merced, CA	37.2333	-120.25	1929	5	19.1
USC00044884	CA	Merced, CA	37.2333	-120.25	1930	5	16.7
USC00044884	CA	Merced, CA	37.2333	-120.25	1931	5	24.9
USC00044884	CA	Merced, CA	37.2333	-120.25	1932	5	19.8
USC00044884	CA	Merced, CA	37.2333	-120.25	1933	5	17.4
USC00044884	CA	Merced, CA	37.2333	-120.25	1934	5	21.7
USC00044884	CA	Merced, CA	37.2333	-120.25	1935	5	18.7
USC00044884	CA	Merced, CA	37.2333	-120.25	1936	5	19.6
USC00044884	CA	Merced, CA	37.2333	-120.25	1937	5	19
USC00044884	CA	Merced, CA	37.2333	-120.25	1938	5	19.9
USC00044884	CA	Merced, CA	37.2333	-120.25	1939	5	20.3
USC00044884	CA	Merced, CA	37.2333	-120.25	1940	5	21.2
USC00044884	CA	Merced, CA	37.2333	-120.25	1941	5	20
USC00044884	CA	Merced, CA	37.2333	-120.25	1942	5	17.5
USC00044884	CA	Merced, CA	37.2333	-120.25	1943	5	19.7
USC00044884	CA	Merced, CA	37.2333	-120.25	1944	5	19.3
USC00044884	CA	Merced, CA	37.2333	-120.25	1945	5	18.3
USC00044884	CA	Merced, CA	37.2333	-120.25	1946	5	19
USC00044884	CA	Merced, CA	37.2333	-120.25	1947	5	22.1
USC00044884	CA	Merced, CA	37.2333	-120.25	1948	5	18.3
USC00044884	CA	Merced, CA	37.2333	-120.25	1949	5	19.3
USC00044884	CA	Merced, CA	37.2333	-120.25	1950	5	20.1
USC00044884	CA	Merced, CA	37.2333	-120.25	1952	5	20
USC00044884	CA	Merced, CA	37.2333	-120.25	1953	5	16.5
USC00044884	CA	Merced, CA	37.2333	-120.25	1954	5	19.6
USC00044884	CA	Merced, CA	37.2333	-120.25	1955	5	18.4
USC00044884	CA	Merced, CA	37.2333	-120.25	1956	5	18.7
USC00044884	CA	Merced, CA	37.2333	-120.25	1957	5	18.1
USC00044884	CA	Merced, CA	37.2333	-120.25	1958	5	20.1
USC00044884	CA	Merced, CA	37.2333	-120.25	1959	5	17.7
USC00044884	CA	Merced, CA	37.2333	-120.25	1960	5	18.2
USC00044884	CA	Merced, CA	37.2333	-120.25	1961	5	17.6
USC00044884	CA	Merced, CA	37.2333	-120.25	1962	5	17.8
USC00044884	CA	Merced, CA	37.2333	-120.25	1963	5	18.6
USC00044884	CA	Merced, CA	37.2333	-120.25	1965	5	18
USC00044884	CA	Merced, CA	37.2333	-120.25	1966	5	20.1
USC00044884	CA	Merced, CA	37.2333	-120.25	1967	5	19.1
USC00044884	CA	Merced, CA	37.2333	-120.25	1968	5	18.6
USC00044884	CA	Merced, CA	37.2333	-120.25	1969	5	20.3
USC00044884	CA	Merced, CA	37.2333	-120.25	1970	5	20.1
USC00044884	CA	Merced, CA	37.2333	-120.25	1971	5	17
USC00044884	CA	Merced, CA	37.2333	-120.25	1972	5	19.5
USC00044884	CA	Merced, CA	37.2333	-120.25	1973	5	20.7
USC00044884	CA	Merced, CA	37.2333	-120.25	1974	5	18.8
USC00044884	CA	Merced, CA	37.2333	-120.25	1975	5	19.2
USC00044884	CA	Merced, CA	37.2333	-120.25	1976	5	19.6
USC00044884	CA	Merced, CA	37.2333	-120.25	1977	5	16.1
USC00044884	CA	Merced, CA	37.2333	-120.25	1978	5	18.9
USC00044884	CA	Merced, CA	37.2333	-120.25	1979	5	20.4
USC00044884	CA	Merced, CA	37.2333	-120.25	1980	5	18.1
USC00044979	CA	Fresno, CA	36.7833	-120.8	1969	5	19.6
USC00044979	CA	Fresno, CA	36.7833	-120.8	1970	5	20
USC00044979	CA	Fresno, CA	36.7833	-120.8	1971	5	17.2
USC00044979	CA	Fresno, CA	36.7833	-120.8	1972	5	20.6
USC00044979	CA	Fresno, CA	36.7833	-120.8	1973	5	21.6
USC00044979	CA	Fresno, CA	36.7833	-120.8	1974	5	19.5
USC00044979	CA	Fresno, CA	36.7833	-120.8	1975	5	19.4
USC00045080	CA	Los Angeles, CA	33.7833	-118.2	1970	5	18.9
USC00045080	CA	Los Angeles, CA	33.7833	-118.2	1971	5	17.1
USC00045080	CA	Los Angeles, CA	33.7833	-118.2	1972	5	18.8
USC00045082	CA	Los Angeles, CA	33.7611	-118.197	1921	5	14.9
USC00045082	CA	Los Angeles, CA	33.7611	-118.197	1922	5	16.4
USC00045082	CA	Los Angeles, CA	33.7611	-118.197	1923	5	17.2
USC00045082	CA	Los Angeles, CA	33.7611	-118.197	1924	5	17.3
USC00045082	CA	Los Angeles, CA	33.7611	-118.197	1925	5	18.4
USC00045082	CA	Los Angeles, CA	33.7611	-118.197	1926	5	17.9
USC00045082	CA	Los Angeles, CA	33.7611	-118.197	1927	5	16.8
USC00045082	CA	Los Angeles, CA	33.7611	-118.197	1929	5	18.1
USC00045082	CA	Los Angeles, CA	33.7611	-118.197	1930	5	16.3
USC00045082	CA	Los Angeles, CA	33.7611	-118.197	1931	5	19.2
USC00045082	CA	Los Angeles, CA	33.7611	-118.197	1932	5	17.3
USC00045082	CA	Los Angeles, CA	33.7611	-118.197	1933	5	14.8
USC00045082	CA	Los Angeles, CA	33.7611	-118.197	1934	5	18.7
USC00045082	CA	Los Angeles, CA	33.7611	-118.197	1935	5	16.5
USC00045082	CA	Los Angeles, CA	33.7611	-118.197	1936	5	18.4
USC00045082	CA	Los Angeles, CA	33.7611	-118.197	1937	5	17.5
USC00045082	CA	Los Angeles, CA	33.7611	-118.197	1938	5	17.1
USC00045082	CA	Los Angeles, CA	33.7611	-118.197	1939	5	17
USC00045082	CA	Los Angeles, CA	33.7611	-118.197	1940	5	18.7
USC00045082	CA	Los Angeles, CA	33.7611	-118.197	1941	5	19.4
USC00045082	CA	Los Angeles, CA	33.7611	-118.197	1942	5	17.6
USC00045082	CA	Los Angeles, CA	33.7611	-118.197	1943	5	18.4
USC00045082	CA	Los Angeles, CA	33.7611	-118.197	1944	5	17.1
USC00045082	CA	Los Angeles, CA	33.7611	-118.197	1945	5	16.8
USC00045082	CA	Los Angeles, CA	33.7611	-118.197	1946	5	16.9
USC00045082	CA	Los Angeles, CA	33.7611	-118.197	1947	5	18.1
USC00045082	CA	Los Angeles, CA	33.7611	-118.197	1948	5	17.1
USC00045082	CA	Los Angeles, CA	33.7611	-118.197	1949	5	17.7
USC00045082	CA	Los Angeles, CA	33.7611	-118.197	1950	5	16.2
USC00045082	CA	Los Angeles, CA	33.7611	-118.197	1951	5	16.9
USC00045082	CA	Los Angeles, CA	33.7611	-118.197	1952	5	18
USC00045082	CA	Los Angeles, CA	33.7611	-118.197	1953	5	16.8
USC00045082	CA	Los Angeles, CA	33.7611	-118.197	1954	5	16.8
USC00045082	CA	Los Angeles, CA	33.7611	-118.197	1957	5	16.3
USC00045082	CA	Los Angeles, CA	33.7611	-118.197	1958	5	19.5
USC00045082	CA	Los Angeles, CA	33.7611	-118.197	1959	5	16.8
USC00045082	CA	Los Angeles, CA	33.7611	-118.197	1960	5	19
USC00045082	CA	Los Angeles, CA	33.7611	-118.197	1962	5	16.7
USC00045082	CA	Los Angeles, CA	33.7611	-118.197	1963	5	17.4
USC00045082	CA	Los Angeles, CA	33.7611	-118.197	1965	5	17.4
USC00045082	CA	Los Angeles, CA	33.7611	-118.197	1966	5	17.9
USC00045082	CA	Los Angeles, CA	33.7611	-118.197	1967	5	18.2
USC00045082	CA	Los Angeles, CA	33.7611	-118.197	1969	5	17.6
USC00045118	CA	Merced, CA	37.0563	-120.867	1932	5	19.6
USC00045118	CA	Merced, CA	37.0563	-120.867	1933	5	16.8
USC00045118	CA	Merced, CA	37.0563	-120.867	1934	5	21.4
USC00045118	CA	Merced, CA	37.0563	-120.867	1935	5	18.5
USC00045118	CA	Merced, CA	37.0563	-120.867	1936	5	19.9
USC00045118	CA	Merced, CA	37.0563	-120.867	1937	5	19.7
USC00045118	CA	Merced, CA	37.0563	-120.867	1938	5	19.4
USC00045118	CA	Merced, CA	37.0563	-120.867	1939	5	19.4
USC00045118	CA	Merced, CA	37.0563	-120.867	1940	5	20.3
USC00045118	CA	Merced, CA	37.0563	-120.867	1941	5	19.4
USC00045118	CA	Merced, CA	37.0563	-120.867	1942	5	17.2
USC00045118	CA	Merced, CA	37.0563	-120.867	1943	5	19.9
USC00045118	CA	Merced, CA	37.0563	-120.867	1944	5	18.7
USC00045118	CA	Merced, CA	37.0563	-120.867	1945	5	18.1
USC00045118	CA	Merced, CA	37.0563	-120.867	1946	5	18.9
USC00045118	CA	Merced, CA	37.0563	-120.867	1947	5	21.3
USC00045118	CA	Merced, CA	37.0563	-120.867	1948	5	17.6
USC00045118	CA	Merced, CA	37.0563	-120.867	1949	5	19
USC00045118	CA	Merced, CA	37.0563	-120.867	1950	5	20.1
USC00045118	CA	Merced, CA	37.0563	-120.867	1951	5	19.6
USC00045118	CA	Merced, CA	37.0563	-120.867	1952	5	20.2
USC00045118	CA	Merced, CA	37.0563	-120.867	1953	5	16.6
USC00045118	CA	Merced, CA	37.0563	-120.867	1954	5	20.4
USC00045118	CA	Merced, CA	37.0563	-120.867	1955	5	18.6
USC00045118	CA	Merced, CA	37.0563	-120.867	1956	5	19.3
USC00045118	CA	Merced, CA	37.0563	-120.867	1957	5	18.4
USC00045118	CA	Merced, CA	37.0563	-120.867	1958	5	20.6
USC00045118	CA	Merced, CA	37.0563	-120.867	1959	5	18.7
USC00045118	CA	Merced, CA	37.0563	-120.867	1960	5	18.8
USC00045118	CA	Merced, CA	37.0563	-120.867	1961	5	17.5
USC00045118	CA	Merced, CA	37.0563	-120.867	1962	5	18.1
USC00045118	CA	Merced, CA	37.0563	-120.867	1963	5	18.6
USC00045118	CA	Merced, CA	37.0563	-120.867	1964	5	17.3
USC00045118	CA	Merced, CA	37.0563	-120.867	1965	5	19.5
USC00045118	CA	Merced, CA	37.0563	-120.867	1966	5	20.5
USC00045118	CA	Merced, CA	37.0563	-120.867	1967	5	19.7
USC00045118	CA	Merced, CA	37.0563	-120.867	1968	5	19.3
USC00045118	CA	Merced, CA	37.0563	-120.867	1969	5	19.9
USC00045118	CA	Merced, CA	37.0563	-120.867	1970	5	20.1
USC00045118	CA	Merced, CA	37.0563	-120.867	1971	5	17.3
USC00045118	CA	Merced, CA	37.0563	-120.867	1972	5	20
USC00045118	CA	Merced, CA	37.0563	-120.867	1973	5	21.6
USC00045118	CA	Merced, CA	37.0563	-120.867	1974	5	19.2
USC00045118	CA	Merced, CA	37.0563	-120.867	1975	5	19.4
USC00045118	CA	Merced, CA	37.0563	-120.867	1976	5	20.4
USC00045118	CA	Merced, CA	37.0563	-120.867	1977	5	16.4
USC00045118	CA	Merced, CA	37.0563	-120.867	1978	5	19.8
USC00045118	CA	Merced, CA	37.0563	-120.867	1979	5	20.3
USC00045118	CA	Merced, CA	37.0563	-120.867	1980	5	17.7
USC00045118	CA	Merced, CA	37.0563	-120.867	1981	5	20.1
USC00045118	CA	Merced, CA	37.0563	-120.867	1982	5	19.8
USC00045118	CA	Merced, CA	37.0563	-120.867	1983	5	19.3
USC00045118	CA	Merced, CA	37.0563	-120.867	1984	5	21.7
USC00045118	CA	Merced, CA	37.0563	-120.867	1985	5	19.4
USC00045118	CA	Merced, CA	37.0563	-120.867	1986	5	20.1
USC00045118	CA	Merced, CA	37.0563	-120.867	1987	5	20.6
USC00045118	CA	Merced, CA	37.0563	-120.867	1988	5	18.5
USC00045118	CA	Merced, CA	37.0563	-120.867	1989	5	20
USC00045118	CA	Merced, CA	37.0563	-120.867	1990	5	19.6
USC00045118	CA	Merced, CA	37.0563	-120.867	1991	5	18.1
USC00045118	CA	Merced, CA	37.0563	-120.867	1992	5	22.5
USC00045118	CA	Merced, CA	37.0563	-120.867	1993	5	18.8
USC00045118	CA	Merced, CA	37.0563	-120.867	1994	5	19.5
USC00045118	CA	Merced, CA	37.0563	-120.867	1995	5	18.2
USC00045118	CA	Merced, CA	37.0563	-120.867	1996	5	20.5
USC00045118	CA	Merced, CA	37.0563	-120.867	1997	5	22.9
USC00045118	CA	Merced, CA	37.0563	-120.867	1998	5	16.4
USC00045118	CA	Merced, CA	37.0563	-120.867	1999	5	18.7
USC00045118	CA	Merced, CA	37.0563	-120.867	2000	5	20.5
USC00045118	CA	Merced, CA	37.0563	-120.867	2001	5	24.2
USC00045118	CA	Merced, CA	37.0563	-120.867	2002	5	19.7
USC00045118	CA	Merced, CA	37.0563	-120.867	2003	5	19.9
USC00045118	CA	Merced, CA	37.0563	-120.867	2004	5	20.3
USC00045118	CA	Merced, CA	37.0563	-120.867	2005	5	19.9
USC00045118	CA	Merced, CA	37.0563	-120.867	2006	5	20.4
USC00045118	CA	Merced, CA	37.0563	-120.867	2007	5	20.3
USC00045118	CA	Merced, CA	37.0563	-120.867	2008	5	20.5
USC00045118	CA	Merced, CA	37.0563	-120.867	2009	5	22.6
USC00045118	CA	Merced, CA	37.0563	-120.867	2010	5	18.5
USC00045118	CA	Merced, CA	37.0563	-120.867	2011	5	17.5
USC00045118	CA	Merced, CA	37.0563	-120.867	2012	5	21.4
USC00045118	CA	Merced, CA	37.0563	-120.867	2013	5	21.8
USC00045118	CA	Merced, CA	37.0563	-120.867	2014	5	22.1
USC00045118	CA	Merced, CA	37.0563	-120.867	2015	5	18.4
USC00045118	CA	Merced, CA	37.0563	-120.867	2016	5	20.6
USC00045118	CA	Merced, CA	37.0563	-120.867	2017	5	21
USC00045118	CA	Merced, CA	37.0563	-120.867	2018	5	20.3
USC00045118	CA	Merced, CA	37.0563	-120.867	2019	5	18.1
USC00045118	CA	Merced, CA	37.0563	-120.867	2020	5	21.7
USC00045118	CA	Merced, CA	37.0563	-120.867	2021	5	21.2
USC00045119	CA	Merced, CA	36.8749	-120.939	1933	5	16.1
USC00045119	CA	Merced, CA	36.8749	-120.939	1934	5	20.3
USC00045119	CA	Merced, CA	36.8749	-120.939	1935	5	17.5
USC00045119	CA	Merced, CA	36.8749	-120.939	1936	5	19.5
USC00045119	CA	Merced, CA	36.8749	-120.939	1937	5	18.7
USC00045119	CA	Merced, CA	36.8749	-120.939	1938	5	18.9
USC00045119	CA	Merced, CA	36.8749	-120.939	1939	5	19.5
USC00045119	CA	Merced, CA	36.8749	-120.939	1940	5	19.6
USC00045119	CA	Merced, CA	36.8749	-120.939	1941	5	18.1
USC00045120	CA	Merced, CA	36.9897	-120.93	1969	5	19.6
USC00045120	CA	Merced, CA	36.9897	-120.93	1970	5	20
USC00045120	CA	Merced, CA	36.9897	-120.93	1971	5	16.3
USC00045120	CA	Merced, CA	36.9897	-120.93	1972	5	20.7
USC00045120	CA	Merced, CA	36.9897	-120.93	1973	5	21.8
USC00045120	CA	Merced, CA	36.9897	-120.93	1974	5	19.3
USC00045120	CA	Merced, CA	36.9897	-120.93	1975	5	18.9
USC00045120	CA	Merced, CA	36.9897	-120.93	1976	5	21.2
USC00045120	CA	Merced, CA	36.9897	-120.93	1977	5	15.9
USC00045120	CA	Merced, CA	36.9897	-120.93	1978	5	20.8
USC00045120	CA	Merced, CA	36.9897	-120.93	1979	5	20.5
USC00045120	CA	Merced, CA	36.9897	-120.93	1980	5	16.7
USC00045120	CA	Merced, CA	36.9897	-120.93	1981	5	20.1
USC00045120	CA	Merced, CA	36.9897	-120.93	1982	5	19.6
USC00045120	CA	Merced, CA	36.9897	-120.93	1983	5	18.9
USC00045120	CA	Merced, CA	36.9897	-120.93	1984	5	22.1
USC00045120	CA	Merced, CA	36.9897	-120.93	1985	5	18.7
USC00045120	CA	Merced, CA	36.9897	-120.93	1986	5	19.8
USC00045120	CA	Merced, CA	36.9897	-120.93	1987	5	21.6
USC00045120	CA	Merced, CA	36.9897	-120.93	1988	5	18.5
USC00045120	CA	Merced, CA	36.9897	-120.93	1989	5	20
USC00045120	CA	Merced, CA	36.9897	-120.93	1990	5	19.2
USC00045120	CA	Merced, CA	36.9897	-120.93	1991	5	17.9
USC00045120	CA	Merced, CA	36.9897	-120.93	1992	5	22.9
USC00045120	CA	Merced, CA	36.9897	-120.93	1993	5	19.6
USC00045120	CA	Merced, CA	36.9897	-120.93	1994	5	19
USC00045120	CA	Merced, CA	36.9897	-120.93	1995	5	17.9
USC00045120	CA	Merced, CA	36.9897	-120.93	1996	5	20.7
USC00045120	CA	Merced, CA	36.9897	-120.93	1997	5	23.4
USC00045120	CA	Merced, CA	36.9897	-120.93	1998	5	15.5
USC00045120	CA	Merced, CA	36.9897	-120.93	1999	5	19
USC00045120	CA	Merced, CA	36.9897	-120.93	2000	5	20.6
USC00045120	CA	Merced, CA	36.9897	-120.93	2001	5	24.4
USC00045120	CA	Merced, CA	36.9897	-120.93	2002	5	19.7
USC00045120	CA	Merced, CA	36.9897	-120.93	2003	5	19.4
USC00045120	CA	Merced, CA	36.9897	-120.93	2004	5	20.7
USC00045120	CA	Merced, CA	36.9897	-120.93	2005	5	20
USC00045120	CA	Merced, CA	36.9897	-120.93	2006	5	20.3
USC00045120	CA	Merced, CA	36.9897	-120.93	2007	5	21.2
USC00045233	CA	Madera, CA	36.9539	-120.038	1928	5	22.1
USC00045233	CA	Madera, CA	36.9539	-120.038	1929	5	19.6
USC00045233	CA	Madera, CA	36.9539	-120.038	1930	5	16.4
USC00045233	CA	Madera, CA	36.9539	-120.038	1931	5	21.9
USC00045233	CA	Madera, CA	36.9539	-120.038	1932	5	19.9
USC00045233	CA	Madera, CA	36.9539	-120.038	1933	5	15.7
USC00045233	CA	Madera, CA	36.9539	-120.038	1934	5	21.4
USC00045233	CA	Madera, CA	36.9539	-120.038	1936	5	20.2
USC00045233	CA	Madera, CA	36.9539	-120.038	1937	5	19.9
USC00045233	CA	Madera, CA	36.9539	-120.038	1938	5	20
USC00045233	CA	Madera, CA	36.9539	-120.038	1939	5	20
USC00045233	CA	Madera, CA	36.9539	-120.038	1940	5	21.8
USC00045233	CA	Madera, CA	36.9539	-120.038	1941	5	19.9
USC00045233	CA	Madera, CA	36.9539	-120.038	1942	5	17.7
USC00045233	CA	Madera, CA	36.9539	-120.038	1943	5	19.8
USC00045233	CA	Madera, CA	36.9539	-120.038	1944	5	19.5
USC00045233	CA	Madera, CA	36.9539	-120.038	1945	5	18.5
USC00045233	CA	Madera, CA	36.9539	-120.038	1946	5	19.6
USC00045233	CA	Madera, CA	36.9539	-120.038	1947	5	22.2
USC00045233	CA	Madera, CA	36.9539	-120.038	1948	5	17.5
USC00045233	CA	Madera, CA	36.9539	-120.038	1949	5	19.5
USC00045233	CA	Madera, CA	36.9539	-120.038	1950	5	19.7
USC00045233	CA	Madera, CA	36.9539	-120.038	1951	5	19.1
USC00045233	CA	Madera, CA	36.9539	-120.038	1952	5	22.1
USC00045233	CA	Madera, CA	36.9539	-120.038	1954	5	21.6
USC00045233	CA	Madera, CA	36.9539	-120.038	1955	5	19.7
USC00045233	CA	Madera, CA	36.9539	-120.038	1956	5	19.8
USC00045233	CA	Madera, CA	36.9539	-120.038	1958	5	21.7
USC00045233	CA	Madera, CA	36.9539	-120.038	1959	5	19.6
USC00045233	CA	Madera, CA	36.9539	-120.038	1960	5	19.1
USC00045233	CA	Madera, CA	36.9539	-120.038	1961	5	18.1
USC00045233	CA	Madera, CA	36.9539	-120.038	1962	5	18.1
USC00045233	CA	Madera, CA	36.9539	-120.038	1963	5	19.4
USC00045233	CA	Madera, CA	36.9539	-120.038	1964	5	17.8
USC00045233	CA	Madera, CA	36.9539	-120.038	1965	5	19
USC00045233	CA	Madera, CA	36.9539	-120.038	1967	5	19.9
USC00045233	CA	Madera, CA	36.9539	-120.038	1968	5	19.2
USC00045233	CA	Madera, CA	36.9539	-120.038	1969	5	20.7
USC00045233	CA	Madera, CA	36.9539	-120.038	1970	5	20.9
USC00045233	CA	Madera, CA	36.9539	-120.038	1971	5	17.6
USC00045233	CA	Madera, CA	36.9539	-120.038	1972	5	20.7
USC00045233	CA	Madera, CA	36.9539	-120.038	1973	5	22.1
USC00045233	CA	Madera, CA	36.9539	-120.038	1974	5	20.2
USC00045233	CA	Madera, CA	36.9539	-120.038	1975	5	19.5
USC00045233	CA	Madera, CA	36.9539	-120.038	1976	5	20.7
USC00045233	CA	Madera, CA	36.9539	-120.038	1977	5	16
USC00045233	CA	Madera, CA	36.9539	-120.038	1978	5	19.2
USC00045233	CA	Madera, CA	36.9539	-120.038	1979	5	20.8
USC00045233	CA	Madera, CA	36.9539	-120.038	1981	5	20.8
USC00045233	CA	Madera, CA	36.9539	-120.038	1982	5	19.4
USC00045233	CA	Madera, CA	36.9539	-120.038	1983	5	19.5
USC00045233	CA	Madera, CA	36.9539	-120.038	1984	5	22.4
USC00045233	CA	Madera, CA	36.9539	-120.038	1985	5	18.5
USC00045233	CA	Madera, CA	36.9539	-120.038	1986	5	20.1
USC00045233	CA	Madera, CA	36.9539	-120.038	1987	5	21.4
USC00045233	CA	Madera, CA	36.9539	-120.038	1988	5	18.8
USC00045233	CA	Madera, CA	36.9539	-120.038	1989	5	19.9
USC00045233	CA	Madera, CA	36.9539	-120.038	1990	5	19
USC00045233	CA	Madera, CA	36.9539	-120.038	1991	5	18.1
USC00045233	CA	Madera, CA	36.9539	-120.038	1992	5	22.9
USC00045233	CA	Madera, CA	36.9539	-120.038	1993	5	19.9
USC00045233	CA	Madera, CA	36.9539	-120.038	1994	5	19.3
USC00045233	CA	Madera, CA	36.9539	-120.038	1995	5	18.4
USC00045233	CA	Madera, CA	36.9539	-120.038	1996	5	20.1
USC00045233	CA	Madera, CA	36.9539	-120.038	1997	5	22.9
USC00045233	CA	Madera, CA	36.9539	-120.038	1998	5	16.2
USC00045233	CA	Madera, CA	36.9539	-120.038	2000	5	20.3
USC00045233	CA	Madera, CA	36.9539	-120.038	2001	5	23.6
USC00045233	CA	Madera, CA	36.9539	-120.038	2003	5	19.2
USC00045233	CA	Madera, CA	36.9539	-120.038	2004	5	20
USC00045233	CA	Madera, CA	36.9539	-120.038	2005	5	19.7
USC00045233	CA	Madera, CA	36.9539	-120.038	2006	5	20.4
USC00045233	CA	Madera, CA	36.9539	-120.038	2007	5	20.4
USC00045233	CA	Madera, CA	36.9539	-120.038	2008	5	19.9
USC00045233	CA	Madera, CA	36.9539	-120.038	2009	5	22.2
USC00045233	CA	Madera, CA	36.9539	-120.038	2010	5	17.4
USC00045233	CA	Madera, CA	36.9539	-120.038	2011	5	17.7
USC00045233	CA	Madera, CA	36.9539	-120.038	2013	5	18.5
USC00045233	CA	Madera, CA	36.9539	-120.038	2014	5	21.4
USC00045233	CA	Madera, CA	36.9539	-120.038	2015	5	19.4
USC00045233	CA	Madera, CA	36.9539	-120.038	2016	5	20.7
USC00045233	CA	Madera, CA	36.9539	-120.038	2017	5	20.6
USC00045233	CA	Madera, CA	36.9539	-120.038	2018	5	19.9
USC00045233	CA	Madera, CA	36.9539	-120.038	2020	5	21.3
USC00045280	CA	Mono, CA	37.6478	-118.962	1994	5	8.7
USC00045280	CA	Mono, CA	37.6478	-118.962	1995	5	5.2
USC00045280	CA	Mono, CA	37.6478	-118.962	1996	5	8.6
USC00045280	CA	Mono, CA	37.6478	-118.962	1997	5	10.7
USC00045280	CA	Mono, CA	37.6478	-118.962	1998	5	3.9
USC00045280	CA	Mono, CA	37.6478	-118.962	1999	5	8.1
USC00045280	CA	Mono, CA	37.6478	-118.962	2000	5	10
USC00045280	CA	Mono, CA	37.6478	-118.962	2001	5	11.5
USC00045280	CA	Mono, CA	37.6478	-118.962	2002	5	7.6
USC00045280	CA	Mono, CA	37.6478	-118.962	2003	5	8
USC00045280	CA	Mono, CA	37.6478	-118.962	2004	5	8.6
USC00045280	CA	Mono, CA	37.6478	-118.962	2005	5	7.8
USC00045280	CA	Mono, CA	37.6478	-118.962	2006	5	8.7
USC00045280	CA	Mono, CA	37.6478	-118.962	2007	5	9.6
USC00045280	CA	Mono, CA	37.6478	-118.962	2008	5	7.7
USC00045280	CA	Mono, CA	37.6478	-118.962	2009	5	10.9
USC00045280	CA	Mono, CA	37.6478	-118.962	2010	5	4.6
USC00045280	CA	Mono, CA	37.6478	-118.962	2011	5	5.3
USC00045280	CA	Mono, CA	37.6478	-118.962	2012	5	10.5
USC00045280	CA	Mono, CA	37.6478	-118.962	2013	5	9.4
USC00045280	CA	Mono, CA	37.6478	-118.962	2015	5	7.2
USC00045280	CA	Mono, CA	37.6478	-118.962	2016	5	8.1
USC00045280	CA	Mono, CA	37.6478	-118.962	2018	5	8.7
USC00045280	CA	Mono, CA	37.6478	-118.962	2019	5	6.2
USC00045303	CA	San Joaquin, CA	37.8	-121.2	1965	5	18.1
USC00045303	CA	San Joaquin, CA	37.8	-121.2	1966	5	19.2
USC00045303	CA	San Joaquin, CA	37.8	-121.2	1967	5	18.3
USC00045303	CA	San Joaquin, CA	37.8	-121.2	1968	5	17.9
USC00045303	CA	San Joaquin, CA	37.8	-121.2	1969	5	19.6
USC00045303	CA	San Joaquin, CA	37.8	-121.2	1970	5	19.8
USC00045303	CA	San Joaquin, CA	37.8	-121.2	1971	5	16.3
USC00045303	CA	San Joaquin, CA	37.8	-121.2	1972	5	19
USC00045303	CA	San Joaquin, CA	37.8	-121.2	1973	5	20.6
USC00045303	CA	San Joaquin, CA	37.8	-121.2	1974	5	18.9
USC00045303	CA	San Joaquin, CA	37.8	-121.2	1975	5	19.6
USC00045303	CA	San Joaquin, CA	37.8	-121.2	1976	5	20.6
USC00045303	CA	San Joaquin, CA	37.8	-121.2	1977	5	15.4
USC00045338	CA	Kern, CA	35.0833	-119.383	1912	5	20.8
USC00045338	CA	Kern, CA	35.0833	-119.383	1913	5	21.2
USC00045338	CA	Kern, CA	35.0833	-119.383	1914	5	20.6
USC00045338	CA	Kern, CA	35.0833	-119.383	1915	5	18.2
USC00045338	CA	Kern, CA	35.0833	-119.383	1916	5	21.6
USC00045338	CA	Kern, CA	35.0833	-119.383	1917	5	19.6
USC00045338	CA	Kern, CA	35.0833	-119.383	1919	5	22.7
USC00045338	CA	Kern, CA	35.0833	-119.383	1920	5	21
USC00045338	CA	Kern, CA	35.0833	-119.383	1921	5	18.1
USC00045338	CA	Kern, CA	35.0833	-119.383	1922	5	25.4
USC00045338	CA	Kern, CA	35.0833	-119.383	1923	5	20.8
USC00045338	CA	Kern, CA	35.0833	-119.383	1924	5	23.9
USC00045338	CA	Kern, CA	35.0833	-119.383	1925	5	21.9
USC00045338	CA	Kern, CA	35.0833	-119.383	1926	5	22.7
USC00045338	CA	Kern, CA	35.0833	-119.383	1927	5	20
USC00045338	CA	Kern, CA	35.0833	-119.383	1928	5	23.6
USC00045338	CA	Kern, CA	35.0833	-119.383	1929	5	22.6
USC00045338	CA	Kern, CA	35.0833	-119.383	1930	5	18.7
USC00045338	CA	Kern, CA	35.0833	-119.383	1931	5	24.9
USC00045338	CA	Kern, CA	35.0833	-119.383	1932	5	22.4
USC00045338	CA	Kern, CA	35.0833	-119.383	1933	5	18.1
USC00045338	CA	Kern, CA	35.0833	-119.383	1934	5	23.3
USC00045338	CA	Kern, CA	35.0833	-119.383	1935	5	21.5
USC00045338	CA	Kern, CA	35.0833	-119.383	1936	5	23.5
USC00045338	CA	Kern, CA	35.0833	-119.383	1937	5	22.7
USC00045338	CA	Kern, CA	35.0833	-119.383	1938	5	21.5
USC00045338	CA	Kern, CA	35.0833	-119.383	1939	5	22.1
USC00045338	CA	Kern, CA	35.0833	-119.383	1940	5	24
USC00045338	CA	Kern, CA	35.0833	-119.383	1941	5	22.1
USC00045338	CA	Kern, CA	35.0833	-119.383	1942	5	19.7
[truncated: 3,161 more rows]

## Sheet: West June Temp
Station ID	Station State	Station County_State	Station Latitude	Station Longitude	Year	Month	Average Temperature (C)
USC00040204	CA	Tulare, CA	35.9833	-119.483	1902	6	23.5
USC00040204	CA	Tulare, CA	35.9833	-119.483	1903	6	24.3
USC00040204	CA	Tulare, CA	35.9833	-119.483	1904	6	24.7
USC00040204	CA	Tulare, CA	35.9833	-119.483	1905	6	23.8
USC00040204	CA	Tulare, CA	35.9833	-119.483	1907	6	20.6
USC00040204	CA	Tulare, CA	35.9833	-119.483	1908	6	21.6
USC00040204	CA	Tulare, CA	35.9833	-119.483	1909	6	19.7
USC00040204	CA	Tulare, CA	35.9833	-119.483	1911	6	23.3
USC00040204	CA	Tulare, CA	35.9833	-119.483	1912	6	24.1
USC00040204	CA	Tulare, CA	35.9833	-119.483	1913	6	22.5
USC00040204	CA	Tulare, CA	35.9833	-119.483	1914	6	22.3
USC00040204	CA	Tulare, CA	35.9833	-119.483	1915	6	21.8
USC00040204	CA	Tulare, CA	35.9833	-119.483	1916	6	23
USC00040204	CA	Tulare, CA	35.9833	-119.483	1918	6	30.5
USC00040204	CA	Tulare, CA	35.9833	-119.483	1919	6	23.6
USC00040204	CA	Tulare, CA	35.9833	-119.483	1920	6	23.6
USC00040204	CA	Tulare, CA	35.9833	-119.483	1921	6	23.1
USC00040204	CA	Tulare, CA	35.9833	-119.483	1922	6	24.8
USC00040204	CA	Tulare, CA	35.9833	-119.483	1923	6	19.5
USC00040204	CA	Tulare, CA	35.9833	-119.483	1924	6	25.1
USC00040204	CA	Tulare, CA	35.9833	-119.483	1925	6	25
USC00040204	CA	Tulare, CA	35.9833	-119.483	1926	6	27
USC00040204	CA	Tulare, CA	35.9833	-119.483	1927	6	24.3
USC00040204	CA	Tulare, CA	35.9833	-119.483	1928	6	25.1
USC00040204	CA	Tulare, CA	35.9833	-119.483	1929	6	24.3
USC00040204	CA	Tulare, CA	35.9833	-119.483	1930	6	25
USC00040204	CA	Tulare, CA	35.9833	-119.483	1931	6	23.8
USC00040204	CA	Tulare, CA	35.9833	-119.483	1932	6	25
USC00040204	CA	Tulare, CA	35.9833	-119.483	1933	6	22.7
USC00040204	CA	Tulare, CA	35.9833	-119.483	1934	6	22.8
USC00040204	CA	Tulare, CA	35.9833	-119.483	1935	6	25.6
USC00040204	CA	Tulare, CA	35.9833	-119.483	1936	6	25.5
USC00040204	CA	Tulare, CA	35.9833	-119.483	1937	6	24.4
USC00040204	CA	Tulare, CA	35.9833	-119.483	1938	6	26
USC00040204	CA	Tulare, CA	35.9833	-119.483	1939	6	25
USC00040204	CA	Tulare, CA	35.9833	-119.483	1940	6	26.9
USC00040204	CA	Tulare, CA	35.9833	-119.483	1941	6	22.9
USC00040204	CA	Tulare, CA	35.9833	-119.483	1943	6	20.9
USC00040204	CA	Tulare, CA	35.9833	-119.483	1944	6	21.4
USC00040204	CA	Tulare, CA	35.9833	-119.483	1945	6	23.1
USC00040332	CA	Kern, CA	35.2111	-118.834	2011	6	24.3
USC00040332	CA	Kern, CA	35.2111	-118.834	2012	6	25.3
USC00040332	CA	Kern, CA	35.2111	-118.834	2013	6	26.3
USC00040332	CA	Kern, CA	35.2111	-118.834	2015	6	28.7
USC00040332	CA	Kern, CA	35.2111	-118.834	2016	6	28.2
USC00040398	CA	Kings, CA	35.9	-120.05	1955	6	24.3
USC00040398	CA	Kings, CA	35.9	-120.05	1956	6	26
USC00040398	CA	Kings, CA	35.9	-120.05	1957	6	27
USC00040398	CA	Kings, CA	35.9	-120.05	1958	6	23.2
USC00040398	CA	Kings, CA	35.9	-120.05	1959	6	25.7
USC00040439	CA	Kern, CA	35.3833	-119.017	1893	6	22.1
USC00040439	CA	Kern, CA	35.3833	-119.017	1900	6	26.3
USC00040439	CA	Kern, CA	35.3833	-119.017	1902	6	24.6
USC00040439	CA	Kern, CA	35.3833	-119.017	1903	6	25.2
USC00040439	CA	Kern, CA	35.3833	-119.017	1904	6	25.1
USC00040439	CA	Kern, CA	35.3833	-119.017	1905	6	23.8
USC00040439	CA	Kern, CA	35.3833	-119.017	1906	6	22.4
USC00040439	CA	Kern, CA	35.3833	-119.017	1907	6	22.1
USC00040439	CA	Kern, CA	35.3833	-119.017	1908	6	23
USC00040439	CA	Kern, CA	35.3833	-119.017	1909	6	26.8
USC00040439	CA	Kern, CA	35.3833	-119.017	1910	6	25.8
USC00040439	CA	Kern, CA	35.3833	-119.017	1911	6	26.1
USC00040439	CA	Kern, CA	35.3833	-119.017	1912	6	24.9
USC00040439	CA	Kern, CA	35.3833	-119.017	1913	6	21.4
USC00040439	CA	Kern, CA	35.3833	-119.017	1914	6	24.3
USC00040439	CA	Kern, CA	35.3833	-119.017	1915	6	24.1
USC00040439	CA	Kern, CA	35.3833	-119.017	1916	6	23.5
USC00040439	CA	Kern, CA	35.3833	-119.017	1917	6	24.7
USC00040439	CA	Kern, CA	35.3833	-119.017	1918	6	27.9
USC00040439	CA	Kern, CA	35.3833	-119.017	1919	6	24.6
USC00040439	CA	Kern, CA	35.3833	-119.017	1920	6	23.6
USC00040439	CA	Kern, CA	35.3833	-119.017	1921	6	25.3
USC00040439	CA	Kern, CA	35.3833	-119.017	1922	6	24.9
USC00040439	CA	Kern, CA	35.3833	-119.017	1923	6	20.9
USC00040439	CA	Kern, CA	35.3833	-119.017	1924	6	25.7
USC00040439	CA	Kern, CA	35.3833	-119.017	1925	6	25.6
USC00040439	CA	Kern, CA	35.3833	-119.017	1926	6	27.7
USC00040439	CA	Kern, CA	35.3833	-119.017	1927	6	24.8
USC00040439	CA	Kern, CA	35.3833	-119.017	1928	6	24.9
USC00040439	CA	Kern, CA	35.3833	-119.017	1929	6	24.1
USC00040439	CA	Kern, CA	35.3833	-119.017	1930	6	26.3
USC00040439	CA	Kern, CA	35.3833	-119.017	1931	6	24.3
USC00040439	CA	Kern, CA	35.3833	-119.017	1932	6	25.9
USC00040439	CA	Kern, CA	35.3833	-119.017	1933	6	24.3
USC00040439	CA	Kern, CA	35.3833	-119.017	1934	6	24.1
USC00040439	CA	Kern, CA	35.3833	-119.017	1935	6	27.2
USC00040439	CA	Kern, CA	35.3833	-119.017	1936	6	25.1
USC00040439	CA	Kern, CA	35.3833	-119.017	1937	6	24.6
USC00040444	CA	Kern, CA	35.4186	-119.051	1999	6	23.6
USC00040444	CA	Kern, CA	35.4186	-119.051	2000	6	25.9
USC00040444	CA	Kern, CA	35.4186	-119.051	2001	6	26.1
USC00040444	CA	Kern, CA	35.4186	-119.051	2002	6	25.6
USC00040444	CA	Kern, CA	35.4186	-119.051	2003	6	25
USC00040444	CA	Kern, CA	35.4186	-119.051	2004	6	24.4
USC00040444	CA	Kern, CA	35.4186	-119.051	2005	6	21.6
USC00040444	CA	Kern, CA	35.4186	-119.051	2011	6	23.4
USC00040444	CA	Kern, CA	35.4186	-119.051	2013	6	26.3
USC00040444	CA	Kern, CA	35.4186	-119.051	2014	6	26.9
USC00040444	CA	Kern, CA	35.4186	-119.051	2015	6	28
USC00040444	CA	Kern, CA	35.4186	-119.051	2016	6	27.5
USC00040444	CA	Kern, CA	35.4186	-119.051	2017	6	27
USC00040444	CA	Kern, CA	35.4186	-119.051	2018	6	26
USC00040444	CA	Kern, CA	35.4186	-119.051	2019	6	26.9
USC00040444	CA	Kern, CA	35.4186	-119.051	2020	6	25.3
USC00040444	CA	Kern, CA	35.4186	-119.051	2021	6	28.1
USC00040503	CA	Kern, CA	35.1658	-118.644	2013	6	16.2
USC00040503	CA	Kern, CA	35.1658	-118.644	2015	6	18.4
USC00040503	CA	Kern, CA	35.1658	-118.644	2016	6	20.5
USC00040503	CA	Kern, CA	35.1658	-118.644	2017	6	17.9
USC00040684	CA	Mono, CA	37.8428	-118.478	1970	6	18.4
USC00040943	CA	Mono, CA	38.2119	-119.014	1895	6	10.9
USC00040943	CA	Mono, CA	38.2119	-119.014	1896	6	12.3
USC00040943	CA	Mono, CA	38.2119	-119.014	1897	6	9.7
USC00040943	CA	Mono, CA	38.2119	-119.014	1898	6	11.2
USC00040943	CA	Mono, CA	38.2119	-119.014	1899	6	10.3
USC00040943	CA	Mono, CA	38.2119	-119.014	1900	6	11.8
USC00040943	CA	Mono, CA	38.2119	-119.014	1901	6	9.5
USC00040943	CA	Mono, CA	38.2119	-119.014	1902	6	10.2
USC00040943	CA	Mono, CA	38.2119	-119.014	1903	6	9.9
USC00040943	CA	Mono, CA	38.2119	-119.014	1964	6	6.7
USC00040943	CA	Mono, CA	38.2119	-119.014	1965	6	6.5
USC00040943	CA	Mono, CA	38.2119	-119.014	1966	6	9.9
USC00040943	CA	Mono, CA	38.2119	-119.014	1967	6	9.3
USC00040943	CA	Mono, CA	38.2119	-119.014	1968	6	11.5
USC00040943	CA	Mono, CA	38.2119	-119.014	1969	6	9.3
USC00040943	CA	Mono, CA	38.2119	-119.014	1970	6	9.3
USC00040943	CA	Mono, CA	38.2119	-119.014	1971	6	9.1
USC00040943	CA	Mono, CA	38.2119	-119.014	1972	6	10.8
USC00040943	CA	Mono, CA	38.2119	-119.014	1973	6	10.7
USC00040943	CA	Mono, CA	38.2119	-119.014	1974	6	11.2
USC00040943	CA	Mono, CA	38.2119	-119.014	1975	6	9.4
USC00040943	CA	Mono, CA	38.2119	-119.014	1976	6	8.9
USC00040943	CA	Mono, CA	38.2119	-119.014	1977	6	12.1
USC00040943	CA	Mono, CA	38.2119	-119.014	1978	6	9
USC00040943	CA	Mono, CA	38.2119	-119.014	1979	6	8.9
USC00040943	CA	Mono, CA	38.2119	-119.014	1981	6	10.9
USC00040943	CA	Mono, CA	38.2119	-119.014	1982	6	8.5
USC00040943	CA	Mono, CA	38.2119	-119.014	1983	6	9.9
USC00040943	CA	Mono, CA	38.2119	-119.014	1984	6	9.5
USC00040943	CA	Mono, CA	38.2119	-119.014	1985	6	12.9
USC00040943	CA	Mono, CA	38.2119	-119.014	1986	6	11.2
USC00040943	CA	Mono, CA	38.2119	-119.014	1987	6	11
USC00040943	CA	Mono, CA	38.2119	-119.014	1988	6	10.5
USC00040943	CA	Mono, CA	38.2119	-119.014	1989	6	10.4
USC00040943	CA	Mono, CA	38.2119	-119.014	1990	6	10.6
USC00040943	CA	Mono, CA	38.2119	-119.014	1991	6	9.7
USC00040943	CA	Mono, CA	38.2119	-119.014	1992	6	9.5
USC00040943	CA	Mono, CA	38.2119	-119.014	1993	6	9.3
USC00040943	CA	Mono, CA	38.2119	-119.014	1994	6	11
USC00040943	CA	Mono, CA	38.2119	-119.014	1995	6	8.1
USC00040943	CA	Mono, CA	38.2119	-119.014	1996	6	10.7
USC00040943	CA	Mono, CA	38.2119	-119.014	1997	6	10
USC00040943	CA	Mono, CA	38.2119	-119.014	1998	6	8.1
USC00040943	CA	Mono, CA	38.2119	-119.014	1999	6	10.1
USC00040943	CA	Mono, CA	38.2119	-119.014	2000	6	11.2
USC00040943	CA	Mono, CA	38.2119	-119.014	2001	6	11.4
USC00040943	CA	Mono, CA	38.2119	-119.014	2002	6	11.5
USC00040943	CA	Mono, CA	38.2119	-119.014	2003	6	12
USC00040943	CA	Mono, CA	38.2119	-119.014	2004	6	11
USC00040943	CA	Mono, CA	38.2119	-119.014	2006	6	12
USC00040943	CA	Mono, CA	38.2119	-119.014	2007	6	9.9
USC00040943	CA	Mono, CA	38.2119	-119.014	2009	6	9
USC00040943	CA	Mono, CA	38.2119	-119.014	2010	6	10.5
USC00040943	CA	Mono, CA	38.2119	-119.014	2012	6	11
USC00040943	CA	Mono, CA	38.2119	-119.014	2013	6	12.2
USC00040943	CA	Mono, CA	38.2119	-119.014	2015	6	13.1
USC00040943	CA	Mono, CA	38.2119	-119.014	2016	6	12.6
USC00040943	CA	Mono, CA	38.2119	-119.014	2017	6	10.3
USC00040943	CA	Mono, CA	38.2119	-119.014	2018	6	9.5
USC00040943	CA	Mono, CA	38.2119	-119.014	2020	6	10.4
USC00040943	CA	Mono, CA	38.2119	-119.014	2021	6	12.7
USC00041048	CA	Imperial, CA	32.9544	-115.558	1910	6	28.9
USC00041048	CA	Imperial, CA	32.9544	-115.558	1911	6	28.2
USC00041048	CA	Imperial, CA	32.9544	-115.558	1912	6	29.1
USC00041048	CA	Imperial, CA	32.9544	-115.558	1913	6	26.9
USC00041048	CA	Imperial, CA	32.9544	-115.558	1914	6	28.3
USC00041048	CA	Imperial, CA	32.9544	-115.558	1915	6	28.9
USC00041048	CA	Imperial, CA	32.9544	-115.558	1916	6	29.4
USC00041048	CA	Imperial, CA	32.9544	-115.558	1917	6	29.8
USC00041048	CA	Imperial, CA	32.9544	-115.558	1918	6	31.2
USC00041048	CA	Imperial, CA	32.9544	-115.558	1920	6	28.1
USC00041048	CA	Imperial, CA	32.9544	-115.558	1921	6	29.3
USC00041048	CA	Imperial, CA	32.9544	-115.558	1922	6	30.3
USC00041048	CA	Imperial, CA	32.9544	-115.558	1923	6	26.7
USC00041048	CA	Imperial, CA	32.9544	-115.558	1924	6	31.3
USC00041048	CA	Imperial, CA	32.9544	-115.558	1925	6	29.6
USC00041048	CA	Imperial, CA	32.9544	-115.558	1926	6	30.3
USC00041048	CA	Imperial, CA	32.9544	-115.558	1927	6	28.8
USC00041048	CA	Imperial, CA	32.9544	-115.558	1928	6	29.5
USC00041048	CA	Imperial, CA	32.9544	-115.558	1929	6	28.5
USC00041048	CA	Imperial, CA	32.9544	-115.558	1930	6	28.5
USC00041048	CA	Imperial, CA	32.9544	-115.558	1931	6	25.1
USC00041048	CA	Imperial, CA	32.9544	-115.558	1932	6	29.2
USC00041048	CA	Imperial, CA	32.9544	-115.558	1933	6	29.2
USC00041048	CA	Imperial, CA	32.9544	-115.558	1935	6	31.8
USC00041048	CA	Imperial, CA	32.9544	-115.558	1936	6	32
USC00041048	CA	Imperial, CA	32.9544	-115.558	1937	6	31.1
USC00041048	CA	Imperial, CA	32.9544	-115.558	1938	6	29.8
USC00041048	CA	Imperial, CA	32.9544	-115.558	1939	6	29.7
USC00041048	CA	Imperial, CA	32.9544	-115.558	1940	6	31.6
USC00041048	CA	Imperial, CA	32.9544	-115.558	1941	6	29.2
USC00041048	CA	Imperial, CA	32.9544	-115.558	1942	6	29.9
USC00041048	CA	Imperial, CA	32.9544	-115.558	1943	6	29.5
USC00041048	CA	Imperial, CA	32.9544	-115.558	1944	6	27.2
USC00041048	CA	Imperial, CA	32.9544	-115.558	1945	6	29.7
USC00041048	CA	Imperial, CA	32.9544	-115.558	1946	6	31.6
USC00041048	CA	Imperial, CA	32.9544	-115.558	1947	6	30.2
USC00041048	CA	Imperial, CA	32.9544	-115.558	1948	6	30
USC00041048	CA	Imperial, CA	32.9544	-115.558	1949	6	31.4
USC00041048	CA	Imperial, CA	32.9544	-115.558	1950	6	29.7
USC00041048	CA	Imperial, CA	32.9544	-115.558	1951	6	29.2
USC00041048	CA	Imperial, CA	32.9544	-115.558	1952	6	28.9
USC00041048	CA	Imperial, CA	32.9544	-115.558	1953	6	28.8
USC00041048	CA	Imperial, CA	32.9544	-115.558	1954	6	29.4
USC00041048	CA	Imperial, CA	32.9544	-115.558	1955	6	29.3
USC00041048	CA	Imperial, CA	32.9544	-115.558	1956	6	30.5
USC00041048	CA	Imperial, CA	32.9544	-115.558	1957	6	32.3
USC00041048	CA	Imperial, CA	32.9544	-115.558	1958	6	29.3
USC00041048	CA	Imperial, CA	32.9544	-115.558	1959	6	30.8
USC00041048	CA	Imperial, CA	32.9544	-115.558	1960	6	31.1
USC00041048	CA	Imperial, CA	32.9544	-115.558	1961	6	30.2
USC00041048	CA	Imperial, CA	32.9544	-115.558	1962	6	28.2
USC00041048	CA	Imperial, CA	32.9544	-115.558	1963	6	27.3
USC00041048	CA	Imperial, CA	32.9544	-115.558	1964	6	27.8
USC00041048	CA	Imperial, CA	32.9544	-115.558	1965	6	25.6
USC00041048	CA	Imperial, CA	32.9544	-115.558	1966	6	29
USC00041048	CA	Imperial, CA	32.9544	-115.558	1967	6	26.9
USC00041048	CA	Imperial, CA	32.9544	-115.558	1968	6	28.6
USC00041048	CA	Imperial, CA	32.9544	-115.558	1969	6	26.9
USC00041048	CA	Imperial, CA	32.9544	-115.558	1970	6	29
USC00041048	CA	Imperial, CA	32.9544	-115.558	1971	6	27.7
USC00041048	CA	Imperial, CA	32.9544	-115.558	1972	6	28.8
USC00041048	CA	Imperial, CA	32.9544	-115.558	1973	6	29.4
USC00041048	CA	Imperial, CA	32.9544	-115.558	1974	6	30.5
USC00041048	CA	Imperial, CA	32.9544	-115.558	1975	6	28.3
USC00041048	CA	Imperial, CA	32.9544	-115.558	1976	6	28.6
USC00041048	CA	Imperial, CA	32.9544	-115.558	1977	6	29.9
USC00041048	CA	Imperial, CA	32.9544	-115.558	1978	6	31.8
USC00041048	CA	Imperial, CA	32.9544	-115.558	1979	6	29.9
USC00041048	CA	Imperial, CA	32.9544	-115.558	1980	6	28.9
USC00041048	CA	Imperial, CA	32.9544	-115.558	1981	6	31.6
USC00041048	CA	Imperial, CA	32.9544	-115.558	1982	6	27.6
USC00041048	CA	Imperial, CA	32.9544	-115.558	1983	6	28.2
USC00041048	CA	Imperial, CA	32.9544	-115.558	1984	6	29.1
USC00041048	CA	Imperial, CA	32.9544	-115.558	1985	6	30.7
USC00041048	CA	Imperial, CA	32.9544	-115.558	1986	6	30.3
USC00041048	CA	Imperial, CA	32.9544	-115.558	1987	6	29.7
USC00041048	CA	Imperial, CA	32.9544	-115.558	1988	6	28.4
USC00041048	CA	Imperial, CA	32.9544	-115.558	1989	6	29.4
USC00041048	CA	Imperial, CA	32.9544	-115.558	1990	6	29.9
USC00041048	CA	Imperial, CA	32.9544	-115.558	1991	6	27
USC00041048	CA	Imperial, CA	32.9544	-115.558	1992	6	28.6
USC00041048	CA	Imperial, CA	32.9544	-115.558	1993	6	28.9
USC00041048	CA	Imperial, CA	32.9544	-115.558	1994	6	31.1
USC00041048	CA	Imperial, CA	32.9544	-115.558	1995	6	27.3
USC00041048	CA	Imperial, CA	32.9544	-115.558	1996	6	30.3
USC00041048	CA	Imperial, CA	32.9544	-115.558	1997	6	28.6
USC00041048	CA	Imperial, CA	32.9544	-115.558	1998	6	27.6
USC00041048	CA	Imperial, CA	32.9544	-115.558	1999	6	27.4
USC00041048	CA	Imperial, CA	32.9544	-115.558	2000	6	30.3
USC00041048	CA	Imperial, CA	32.9544	-115.558	2001	6	31
USC00041048	CA	Imperial, CA	32.9544	-115.558	2002	6	30.6
USC00041048	CA	Imperial, CA	32.9544	-115.558	2003	6	28.7
USC00041048	CA	Imperial, CA	32.9544	-115.558	2004	6	29.5
USC00041048	CA	Imperial, CA	32.9544	-115.558	2005	6	29.5
USC00041048	CA	Imperial, CA	32.9544	-115.558	2006	6	32.4
USC00041244	CA	Kern, CA	35.4028	-119.47	1940	6	26.1
USC00041244	CA	Kern, CA	35.4028	-119.47	1941	6	23.6
USC00041244	CA	Kern, CA	35.4028	-119.47	1942	6	24
USC00041244	CA	Kern, CA	35.4028	-119.47	1943	6	22.8
USC00041244	CA	Kern, CA	35.4028	-119.47	1944	6	21.2
USC00041244	CA	Kern, CA	35.4028	-119.47	1945	6	25.2
USC00041244	CA	Kern, CA	35.4028	-119.47	1946	6	24.3
USC00041244	CA	Kern, CA	35.4028	-119.47	1947	6	24.6
USC00041244	CA	Kern, CA	35.4028	-119.47	1948	6	24.4
USC00041244	CA	Kern, CA	35.4028	-119.47	1949	6	26.7
USC00041244	CA	Kern, CA	35.4028	-119.47	1951	6	24.7
USC00041244	CA	Kern, CA	35.4028	-119.47	1952	6	21.6
USC00041244	CA	Kern, CA	35.4028	-119.47	1953	6	21.7
USC00041244	CA	Kern, CA	35.4028	-119.47	1954	6	23.2
USC00041244	CA	Kern, CA	35.4028	-119.47	1955	6	23.5
USC00041244	CA	Kern, CA	35.4028	-119.47	1957	6	26.4
USC00041244	CA	Kern, CA	35.4028	-119.47	1958	6	24.1
USC00041244	CA	Kern, CA	35.4028	-119.47	1959	6	26.1
USC00041244	CA	Kern, CA	35.4028	-119.47	1960	6	28
USC00041244	CA	Kern, CA	35.4028	-119.47	1961	6	27.4
USC00041244	CA	Kern, CA	35.4028	-119.47	1962	6	24.8
USC00041244	CA	Kern, CA	35.4028	-119.47	1963	6	23.3
USC00041244	CA	Kern, CA	35.4028	-119.47	1964	6	23.8
USC00041244	CA	Kern, CA	35.4028	-119.47	1965	6	22.4
USC00041244	CA	Kern, CA	35.4028	-119.47	1966	6	24.6
USC00041244	CA	Kern, CA	35.4028	-119.47	1967	6	23.7
USC00041244	CA	Kern, CA	35.4028	-119.47	1968	6	25.5
USC00041244	CA	Kern, CA	35.4028	-119.47	1969	6	23.4
USC00041244	CA	Kern, CA	35.4028	-119.47	1970	6	25
USC00041244	CA	Kern, CA	35.4028	-119.47	1971	6	23.4
USC00041244	CA	Kern, CA	35.4028	-119.47	1972	6	25.5
USC00041244	CA	Kern, CA	35.4028	-119.47	1973	6	26
USC00041244	CA	Kern, CA	35.4028	-119.47	1974	6	24.7
USC00041244	CA	Kern, CA	35.4028	-119.47	1975	6	24.3
USC00041244	CA	Kern, CA	35.4028	-119.47	1976	6	23.5
USC00041244	CA	Kern, CA	35.4028	-119.47	1977	6	26
USC00041244	CA	Kern, CA	35.4028	-119.47	1978	6	24.6
USC00041244	CA	Kern, CA	35.4028	-119.47	1979	6	25.6
USC00041244	CA	Kern, CA	35.4028	-119.47	1980	6	22.3
USC00041244	CA	Kern, CA	35.4028	-119.47	1981	6	26.4
USC00041244	CA	Kern, CA	35.4028	-119.47	1982	6	23.1
USC00041244	CA	Kern, CA	35.4028	-119.47	1983	6	23.8
USC00041244	CA	Kern, CA	35.4028	-119.47	1984	6	24.5
USC00041244	CA	Kern, CA	35.4028	-119.47	1985	6	26.5
USC00041244	CA	Kern, CA	35.4028	-119.47	1986	6	25.4
USC00041244	CA	Kern, CA	35.4028	-119.47	1987	6	25
USC00041244	CA	Kern, CA	35.4028	-119.47	1988	6	23.4
USC00041244	CA	Kern, CA	35.4028	-119.47	1989	6	24.6
USC00041244	CA	Kern, CA	35.4028	-119.47	1990	6	24.6
USC00041244	CA	Kern, CA	35.4028	-119.47	1991	6	23.8
USC00041244	CA	Kern, CA	35.4028	-119.47	1992	6	24.7
USC00041244	CA	Kern, CA	35.4028	-119.47	1993	6	23.5
USC00041244	CA	Kern, CA	35.4028	-119.47	1994	6	25.4
USC00041244	CA	Kern, CA	35.4028	-119.47	1995	6	23.3
USC00041244	CA	Kern, CA	35.4028	-119.47	1996	6	25.2
USC00041244	CA	Kern, CA	35.4028	-119.47	1997	6	24.4
USC00041244	CA	Kern, CA	35.4028	-119.47	1998	6	22
USC00041244	CA	Kern, CA	35.4028	-119.47	1999	6	24.4
USC00041244	CA	Kern, CA	35.4028	-119.47	2000	6	26.6
USC00041244	CA	Kern, CA	35.4028	-119.47	2001	6	26.4
USC00041244	CA	Kern, CA	35.4028	-119.47	2002	6	25.8
USC00041244	CA	Kern, CA	35.4028	-119.47	2003	6	25.8
USC00041244	CA	Kern, CA	35.4028	-119.47	2004	6	25.4
USC00041244	CA	Kern, CA	35.4028	-119.47	2005	6	23
USC00041244	CA	Kern, CA	35.4028	-119.47	2006	6	26.8
USC00041244	CA	Kern, CA	35.4028	-119.47	2007	6	25.1
USC00041244	CA	Kern, CA	35.4028	-119.47	2008	6	25.9
USC00041244	CA	Kern, CA	35.4028	-119.47	2009	6	24.2
USC00041244	CA	Kern, CA	35.4028	-119.47	2010	6	24.9
USC00041244	CA	Kern, CA	35.4028	-119.47	2011	6	24.4
USC00041244	CA	Kern, CA	35.4028	-119.47	2012	6	25.1
USC00041244	CA	Kern, CA	35.4028	-119.47	2013	6	26.3
USC00041244	CA	Kern, CA	35.4028	-119.47	2014	6	25.8
USC00041244	CA	Kern, CA	35.4028	-119.47	2015	6	26.2
USC00041244	CA	Kern, CA	35.4028	-119.47	2016	6	26.6
USC00041244	CA	Kern, CA	35.4028	-119.47	2017	6	26.3
USC00041244	CA	Kern, CA	35.4028	-119.47	2018	6	25.4
USC00041244	CA	Kern, CA	35.4028	-119.47	2019	6	26
USC00041244	CA	Kern, CA	35.4028	-119.47	2020	6	25.2
USC00041244	CA	Kern, CA	35.4028	-119.47	2021	6	27.2
USC00041252	CA	San Diego, CA	32.6744	-117.239	1953	6	17
USC00041252	CA	San Diego, CA	32.6744	-117.239	1954	6	17.2
USC00041252	CA	San Diego, CA	32.6744	-117.239	1955	6	17.2
USC00041252	CA	San Diego, CA	32.6744	-117.239	1956	6	17.4
USC00041252	CA	San Diego, CA	32.6744	-117.239	1957	6	17.9
USC00041252	CA	San Diego, CA	32.6744	-117.239	1958	6	18.6
USC00041252	CA	San Diego, CA	32.6744	-117.239	1959	6	18.9
USC00041252	CA	San Diego, CA	32.6744	-117.239	1960	6	18.1
USC00041252	CA	San Diego, CA	32.6744	-117.239	1961	6	16.3
USC00041252	CA	San Diego, CA	32.6744	-117.239	1962	6	16
USC00041252	CA	San Diego, CA	32.6744	-117.239	1963	6	17.6
USC00041252	CA	San Diego, CA	32.6744	-117.239	1964	6	16.1
USC00041252	CA	San Diego, CA	32.6744	-117.239	1965	6	15.7
USC00041252	CA	San Diego, CA	32.6744	-117.239	1966	6	18.3
USC00041252	CA	San Diego, CA	32.6744	-117.239	1967	6	16.3
USC00041288	CA	Imperial, CA	32.6881	-115.464	1904	6	29.8
USC00041288	CA	Imperial, CA	32.6881	-115.464	1905	6	28.5
USC00041288	CA	Imperial, CA	32.6881	-115.464	1906	6	28.5
USC00041288	CA	Imperial, CA	32.6881	-115.464	1907	6	26.7
USC00041288	CA	Imperial, CA	32.6881	-115.464	1909	6	28.7
USC00041288	CA	Imperial, CA	32.6881	-115.464	1910	6	29.5
USC00041288	CA	Imperial, CA	32.6881	-115.464	1911	6	29.1
USC00041288	CA	Imperial, CA	32.6881	-115.464	1912	6	29.8
USC00041288	CA	Imperial, CA	32.6881	-115.464	1913	6	27.5
USC00041288	CA	Imperial, CA	32.6881	-115.464	1914	6	29.1
USC00041288	CA	Imperial, CA	32.6881	-115.464	1915	6	29.5
USC00041288	CA	Imperial, CA	32.6881	-115.464	1916	6	29.7
USC00041288	CA	Imperial, CA	32.6881	-115.464	1917	6	29.7
USC00041288	CA	Imperial, CA	32.6881	-115.464	1918	6	31.6
USC00041288	CA	Imperial, CA	32.6881	-115.464	1919	6	29.6
USC00041288	CA	Imperial, CA	32.6881	-115.464	1920	6	28.2
USC00041288	CA	Imperial, CA	32.6881	-115.464	1921	6	29
USC00041288	CA	Imperial, CA	32.6881	-115.464	1922	6	30.2
USC00041288	CA	Imperial, CA	32.6881	-115.464	1923	6	26.4
USC00041288	CA	Imperial, CA	32.6881	-115.464	1924	6	31.6
USC00041288	CA	Imperial, CA	32.6881	-115.464	1925	6	29.1
USC00041758	CA	San Diego, CA	32.64	-117.086	1919	6	17.8
USC00041758	CA	San Diego, CA	32.64	-117.086	1920	6	16.9
USC00041758	CA	San Diego, CA	32.64	-117.086	1921	6	16.8
USC00041758	CA	San Diego, CA	32.64	-117.086	1922	6	17
USC00041758	CA	San Diego, CA	32.64	-117.086	1923	6	16.3
USC00041758	CA	San Diego, CA	32.64	-117.086	1924	6	17.6
USC00041758	CA	San Diego, CA	32.64	-117.086	1925	6	17.4
USC00041758	CA	San Diego, CA	32.64	-117.086	1926	6	18.7
USC00041758	CA	San Diego, CA	32.64	-117.086	1927	6	16.5
USC00041758	CA	San Diego, CA	32.64	-117.086	1928	6	17.3
USC00041758	CA	San Diego, CA	32.64	-117.086	1929	6	17.6
USC00041758	CA	San Diego, CA	32.64	-117.086	1930	6	17.5
USC00041758	CA	San Diego, CA	32.64	-117.086	1931	6	19
USC00041758	CA	San Diego, CA	32.64	-117.086	1932	6	16.9
USC00041758	CA	San Diego, CA	32.64	-117.086	1933	6	16
USC00041758	CA	San Diego, CA	32.64	-117.086	1934	6	17.4
USC00041758	CA	San Diego, CA	32.64	-117.086	1935	6	16.8
USC00041758	CA	San Diego, CA	32.64	-117.086	1936	6	17.7
USC00041758	CA	San Diego, CA	32.64	-117.086	1937	6	17.4
USC00041758	CA	San Diego, CA	32.64	-117.086	1938	6	16.9
USC00041758	CA	San Diego, CA	32.64	-117.086	1939	6	17.2
USC00041758	CA	San Diego, CA	32.64	-117.086	1940	6	17.6
USC00041758	CA	San Diego, CA	32.64	-117.086	1941	6	17.3
USC00041758	CA	San Diego, CA	32.64	-117.086	1942	6	16.9
USC00041758	CA	San Diego, CA	32.64	-117.086	1943	6	16.7
USC00041758	CA	San Diego, CA	32.64	-117.086	1944	6	16.8
USC00041758	CA	San Diego, CA	32.64	-117.086	1945	6	17.4
USC00041758	CA	San Diego, CA	32.64	-117.086	1946	6	16.4
USC00041758	CA	San Diego, CA	32.64	-117.086	1947	6	18.2
USC00041758	CA	San Diego, CA	32.64	-117.086	1948	6	16.8
USC00041758	CA	San Diego, CA	32.64	-117.086	1949	6	17.9
USC00041758	CA	San Diego, CA	32.64	-117.086	1950	6	16.4
USC00041758	CA	San Diego, CA	32.64	-117.086	1951	6	17.3
USC00041758	CA	San Diego, CA	32.64	-117.086	1952	6	16.1
USC00041758	CA	San Diego, CA	32.64	-117.086	1953	6	16.1
USC00041758	CA	San Diego, CA	32.64	-117.086	1954	6	17.1
USC00041758	CA	San Diego, CA	32.64	-117.086	1964	6	16.2
USC00041758	CA	San Diego, CA	32.64	-117.086	1967	6	16
USC00041758	CA	San Diego, CA	32.64	-117.086	1969	6	17.3
USC00041758	CA	San Diego, CA	32.64	-117.086	1970	6	17.4
USC00041758	CA	San Diego, CA	32.64	-117.086	1971	6	16.1
USC00041758	CA	San Diego, CA	32.64	-117.086	1972	6	18.3
USC00041758	CA	San Diego, CA	32.64	-117.086	1973	6	17.9
USC00041758	CA	San Diego, CA	32.64	-117.086	1974	6	17.5
USC00041758	CA	San Diego, CA	32.64	-117.086	1975	6	16.3
USC00041758	CA	San Diego, CA	32.64	-117.086	1976	6	18.3
USC00041758	CA	San Diego, CA	32.64	-117.086	1977	6	17.6
USC00041758	CA	San Diego, CA	32.64	-117.086	1978	6	18.7
USC00041758	CA	San Diego, CA	32.64	-117.086	1979	6	18.4
USC00041758	CA	San Diego, CA	32.64	-117.086	1980	6	17.2
USC00041758	CA	San Diego, CA	32.64	-117.086	1981	6	19.9
USC00041758	CA	San Diego, CA	32.64	-117.086	1982	6	17.8
USC00041758	CA	San Diego, CA	32.64	-117.086	1983	6	18.6
USC00041758	CA	San Diego, CA	32.64	-117.086	1985	6	19.4
USC00041758	CA	San Diego, CA	32.64	-117.086	1986	6	19.6
USC00041758	CA	San Diego, CA	32.64	-117.086	1987	6	18.9
USC00041758	CA	San Diego, CA	32.64	-117.086	1988	6	18
USC00041758	CA	San Diego, CA	32.64	-117.086	1989	6	18.7
USC00041758	CA	San Diego, CA	32.64	-117.086	1990	6	20.3
USC00041758	CA	San Diego, CA	32.64	-117.086	1991	6	17.9
USC00041758	CA	San Diego, CA	32.64	-117.086	1992	6	19.9
USC00041758	CA	San Diego, CA	32.64	-117.086	1993	6	20.1
USC00041758	CA	San Diego, CA	32.64	-117.086	1994	6	19.8
USC00041758	CA	San Diego, CA	32.64	-117.086	1995	6	18.4
USC00041758	CA	San Diego, CA	32.64	-117.086	1996	6	19.8
USC00041758	CA	San Diego, CA	32.64	-117.086	1997	6	20.1
USC00041758	CA	San Diego, CA	32.64	-117.086	1999	6	17.4
USC00041758	CA	San Diego, CA	32.64	-117.086	2000	6	19.7
USC00041758	CA	San Diego, CA	32.64	-117.086	2001	6	19.4
USC00041758	CA	San Diego, CA	32.64	-117.086	2002	6	17.9
USC00041758	CA	San Diego, CA	32.64	-117.086	2009	6	19.3
USC00041758	CA	San Diego, CA	32.64	-117.086	2010	6	17.4
USC00041758	CA	San Diego, CA	32.64	-117.086	2011	6	17.9
USC00041758	CA	San Diego, CA	32.64	-117.086	2012	6	18.3
USC00041758	CA	San Diego, CA	32.64	-117.086	2013	6	19.8
USC00041758	CA	San Diego, CA	32.64	-117.086	2014	6	20.4
USC00041758	CA	San Diego, CA	32.64	-117.086	2015	6	20.1
USC00041758	CA	San Diego, CA	32.64	-117.086	2016	6	20.5
USC00041758	CA	San Diego, CA	32.64	-117.086	2017	6	18.9
USC00041758	CA	San Diego, CA	32.64	-117.086	2018	6	18.8
USC00041758	CA	San Diego, CA	32.64	-117.086	2019	6	18.7
USC00041758	CA	San Diego, CA	32.64	-117.086	2020	6	19.5
USC00041784	CA	Yolo, CA	38.4167	-121.533	1935	6	23.3
USC00041784	CA	Yolo, CA	38.4167	-121.533	1936	6	21.8
USC00041784	CA	Yolo, CA	38.4167	-121.533	1937	6	21.2
USC00041784	CA	Yolo, CA	38.4167	-121.533	1938	6	21.2
USC00041784	CA	Yolo, CA	38.4167	-121.533	1939	6	21.7
USC00041784	CA	Yolo, CA	38.4167	-121.533	1940	6	22.4
USC00041784	CA	Yolo, CA	38.4167	-121.533	1941	6	20.1
USC00041784	CA	Yolo, CA	38.4167	-121.533	1942	6	21.1
USC00041784	CA	Yolo, CA	38.4167	-121.533	1943	6	19.4
USC00041784	CA	Yolo, CA	38.4167	-121.533	1944	6	18.1
USC00041784	CA	Yolo, CA	38.4167	-121.533	1945	6	22
USC00041784	CA	Yolo, CA	38.4167	-121.533	1946	6	19.7
USC00041784	CA	Yolo, CA	38.4167	-121.533	1947	6	21.5
USC00041784	CA	Yolo, CA	38.4167	-121.533	1948	6	20.1
USC00041784	CA	Yolo, CA	38.4167	-121.533	1949	6	21.5
USC00041784	CA	Yolo, CA	38.4167	-121.533	1950	6	20.2
USC00041784	CA	Yolo, CA	38.4167	-121.533	1951	6	20.6
USC00041784	CA	Yolo, CA	38.4167	-121.533	1952	6	18.3
USC00041784	CA	Yolo, CA	38.4167	-121.533	1953	6	19.7
USC00041784	CA	Yolo, CA	38.4167	-121.533	1954	6	20.9
USC00041784	CA	Yolo, CA	38.4167	-121.533	1955	6	20.7
USC00041784	CA	Yolo, CA	38.4167	-121.533	1956	6	21.8
USC00041784	CA	Yolo, CA	38.4167	-121.533	1957	6	22.8
USC00041784	CA	Yolo, CA	38.4167	-121.533	1959	6	22.4
USC00041784	CA	Yolo, CA	38.4167	-121.533	1960	6	22.6
USC00041784	CA	Yolo, CA	38.4167	-121.533	1961	6	22.3
USC00041784	CA	Yolo, CA	38.4167	-121.533	1962	6	20.3
USC00041784	CA	Yolo, CA	38.4167	-121.533	1963	6	20.3
USC00041784	CA	Yolo, CA	38.4167	-121.533	1964	6	19.8
USC00041784	CA	Yolo, CA	38.4167	-121.533	1965	6	18.3
USC00041784	CA	Yolo, CA	38.4167	-121.533	1966	6	21.1
USC00041784	CA	Yolo, CA	38.4167	-121.533	1967	6	19.5
USC00041784	CA	Yolo, CA	38.4167	-121.533	1968	6	22.1
USC00041784	CA	Yolo, CA	38.4167	-121.533	1969	6	19.7
USC00041784	CA	Yolo, CA	38.4167	-121.533	1970	6	20.5
USC00041784	CA	Yolo, CA	38.4167	-121.533	1971	6	19.3
USC00041784	CA	Yolo, CA	38.4167	-121.533	1972	6	20.9
USC00041784	CA	Yolo, CA	38.4167	-121.533	1974	6	21.4
USC00042009	CA	Kings, CA	36.1	-119.55	1945	6	23.7
USC00042009	CA	Kings, CA	36.1	-119.55	1946	6	23.8
USC00042009	CA	Kings, CA	36.1	-119.55	1947	6	24.1
USC00042009	CA	Kings, CA	36.1	-119.55	1948	6	23.9
USC00042012	CA	Kings, CA	36.0975	-119.582	1949	6	25.1
USC00042012	CA	Kings, CA	36.0975	-119.582	1950	6	24.2
USC00042012	CA	Kings, CA	36.0975	-119.582	1951	6	24.6
USC00042012	CA	Kings, CA	36.0975	-119.582	1952	6	22.4
USC00042012	CA	Kings, CA	36.0975	-119.582	1953	6	21.9
USC00042012	CA	Kings, CA	36.0975	-119.582	1954	6	23.6
USC00042012	CA	Kings, CA	36.0975	-119.582	1955	6	23.1
USC00042012	CA	Kings, CA	36.0975	-119.582	1956	6	24.3
USC00042012	CA	Kings, CA	36.0975	-119.582	1957	6	26
USC00042012	CA	Kings, CA	36.0975	-119.582	1958	6	23.9
USC00042012	CA	Kings, CA	36.0975	-119.582	1959	6	25.9
USC00042012	CA	Kings, CA	36.0975	-119.582	1960	6	27.6
USC00042012	CA	Kings, CA	36.0975	-119.582	1961	6	26.5
USC00042012	CA	Kings, CA	36.0975	-119.582	1962	6	24.1
USC00042012	CA	Kings, CA	36.0975	-119.582	1963	6	22.6
USC00042012	CA	Kings, CA	36.0975	-119.582	1964	6	23.1
USC00042012	CA	Kings, CA	36.0975	-119.582	1965	6	21.8
USC00042012	CA	Kings, CA	36.0975	-119.582	1966	6	24.4
USC00042012	CA	Kings, CA	36.0975	-119.582	1967	6	22.9
USC00042012	CA	Kings, CA	36.0975	-119.582	1968	6	24.9
USC00042012	CA	Kings, CA	36.0975	-119.582	1969	6	23.2
USC00042012	CA	Kings, CA	36.0975	-119.582	1970	6	24.2
USC00042012	CA	Kings, CA	36.0975	-119.582	1971	6	23.2
USC00042012	CA	Kings, CA	36.0975	-119.582	1972	6	25.4
USC00042012	CA	Kings, CA	36.0975	-119.582	1973	6	25.1
USC00042012	CA	Kings, CA	36.0975	-119.582	1974	6	24.8
USC00042012	CA	Kings, CA	36.0975	-119.582	1975	6	24.2
USC00042012	CA	Kings, CA	36.0975	-119.582	1976	6	23.5
USC00042012	CA	Kings, CA	36.0975	-119.582	1977	6	26.3
USC00042012	CA	Kings, CA	36.0975	-119.582	1978	6	24.3
USC00042012	CA	Kings, CA	36.0975	-119.582	1979	6	24.8
USC00042012	CA	Kings, CA	36.0975	-119.582	1980	6	21.7
USC00042012	CA	Kings, CA	36.0975	-119.582	1981	6	26.3
USC00042012	CA	Kings, CA	36.0975	-119.582	1982	6	22.7
USC00042012	CA	Kings, CA	36.0975	-119.582	1983	6	24.8
USC00042012	CA	Kings, CA	36.0975	-119.582	1984	6	24.4
USC00042012	CA	Kings, CA	36.0975	-119.582	1985	6	26.4
USC00042012	CA	Kings, CA	36.0975	-119.582	1986	6	25.3
USC00042012	CA	Kings, CA	36.0975	-119.582	1987	6	25.2
USC00042012	CA	Kings, CA	36.0975	-119.582	1988	6	23.5
USC00042012	CA	Kings, CA	36.0975	-119.582	1991	6	23
USC00042012	CA	Kings, CA	36.0975	-119.582	1995	6	23.1
USC00042012	CA	Kings, CA	36.0975	-119.582	1996	6	25.3
USC00042012	CA	Kings, CA	36.0975	-119.582	1997	6	24.7
USC00042012	CA	Kings, CA	36.0975	-119.582	1998	6	22.6
USC00042012	CA	Kings, CA	36.0975	-119.582	1999	6	23.8
USC00042012	CA	Kings, CA	36.0975	-119.582	2000	6	26.7
USC00042012	CA	Kings, CA	36.0975	-119.582	2001	6	26
USC00042012	CA	Kings, CA	36.0975	-119.582	2002	6	25.5
USC00042012	CA	Kings, CA	36.0975	-119.582	2003	6	25.6
USC00042012	CA	Kings, CA	36.0975	-119.582	2004	6	25
USC00042012	CA	Kings, CA	36.0975	-119.582	2005	6	22.9
USC00042012	CA	Kings, CA	36.0975	-119.582	2006	6	26.4
USC00042012	CA	Kings, CA	36.0975	-119.582	2007	6	25.1
USC00042012	CA	Kings, CA	36.0975	-119.582	2008	6	25.2
USC00042012	CA	Kings, CA	36.0975	-119.582	2009	6	24.4
USC00042012	CA	Kings, CA	36.0975	-119.582	2010	6	24.6
USC00042012	CA	Kings, CA	36.0975	-119.582	2011	6	23.4
USC00042012	CA	Kings, CA	36.0975	-119.582	2012	6	24.5
USC00042012	CA	Kings, CA	36.0975	-119.582	2013	6	26
USC00042012	CA	Kings, CA	36.0975	-119.582	2014	6	25.7
USC00042012	CA	Kings, CA	36.0975	-119.582	2015	6	27.4
USC00042012	CA	Kings, CA	36.0975	-119.582	2016	6	26.9
USC00042012	CA	Kings, CA	36.0975	-119.582	2017	6	26.9
USC00042012	CA	Kings, CA	36.0975	-119.582	2018	6	24.7
USC00042012	CA	Kings, CA	36.0975	-119.582	2019	6	26.1
USC00042012	CA	Kings, CA	36.0975	-119.582	2020	6	23.9
USC00042012	CA	Kings, CA	36.0975	-119.582	2021	6	27.1
USC00042092	CA	Inyo, CA	36.5333	-116.883	1935	6	37.7
USC00042092	CA	Inyo, CA	36.5333	-116.883	1936	6	36.1
USC00042092	CA	Inyo, CA	36.5333	-116.883	1937	6	34.3
USC00042092	CA	Inyo, CA	36.5333	-116.883	1938	6	35.4
USC00042092	CA	Inyo, CA	36.5333	-116.883	1939	6	35
USC00042092	CA	Inyo, CA	36.5333	-116.883	1940	6	37.5
USC00042092	CA	Inyo, CA	36.5333	-116.883	1941	6	33.8
USC00042092	CA	Inyo, CA	36.5333	-116.883	1942	6	35
USC00042092	CA	Inyo, CA	36.5333	-116.883	1943	6	32.8
USC00042092	CA	Inyo, CA	36.5333	-116.883	1944	6	31.5
USC00042092	CA	Inyo, CA	36.5333	-116.883	1945	6	33.4
USC00042092	CA	Inyo, CA	36.5333	-116.883	1946	6	35.3
USC00042092	CA	Inyo, CA	36.5333	-116.883	1948	6	35.2
USC00042092	CA	Inyo, CA	36.5333	-116.883	1949	6	36.1
USC00042092	CA	Inyo, CA	36.5333	-116.883	1950	6	34.4
USC00042092	CA	Inyo, CA	36.5333	-116.883	1951	6	35.6
USC00042092	CA	Inyo, CA	36.5333	-116.883	1952	6	32.6
USC00042092	CA	Inyo, CA	36.5333	-116.883	1953	6	33.8
USC00042092	CA	Inyo, CA	36.5333	-116.883	1954	6	34
USC00042092	CA	Inyo, CA	36.5333	-116.883	1955	6	34.3
USC00042092	CA	Inyo, CA	36.5333	-116.883	1956	6	35.9
USC00042092	CA	Inyo, CA	36.5333	-116.883	1957	6	37.3
USC00042092	CA	Inyo, CA	36.5333	-116.883	1958	6	35.2
USC00042092	CA	Inyo, CA	36.5333	-116.883	1959	6	37.6
USC00042092	CA	Inyo, CA	36.5333	-116.883	1960	6	38.7
USC00042319	CA	Inyo, CA	36.4626	-116.867	1961	6	37.9
USC00042319	CA	Inyo, CA	36.4626	-116.867	1962	6	35.4
USC00042319	CA	Inyo, CA	36.4626	-116.867	1963	6	32.8
USC00042319	CA	Inyo, CA	36.4626	-116.867	1964	6	34
USC00042319	CA	Inyo, CA	36.4626	-116.867	1965	6	32.6
USC00042319	CA	Inyo, CA	36.4626	-116.867	1966	6	35
USC00042319	CA	Inyo, CA	36.4626	-116.867	1967	6	32.8
USC00042319	CA	Inyo, CA	36.4626	-116.867	1968	6	36.1
USC00042319	CA	Inyo, CA	36.4626	-116.867	1969	6	33.5
USC00042319	CA	Inyo, CA	36.4626	-116.867	1970	6	35.5
USC00042319	CA	Inyo, CA	36.4626	-116.867	1971	6	34.6
USC00042319	CA	Inyo, CA	36.4626	-116.867	1972	6	35.2
USC00042319	CA	Inyo, CA	36.4626	-116.867	1973	6	36.5
USC00042319	CA	Inyo, CA	36.4626	-116.867	1974	6	36.9
USC00042319	CA	Inyo, CA	36.4626	-116.867	1975	6	35.4
USC00042319	CA	Inyo, CA	36.4626	-116.867	1976	6	34.5
USC00042319	CA	Inyo, CA	36.4626	-116.867	1977	6	37.1
USC00042319	CA	Inyo, CA	36.4626	-116.867	1978	6	35.6
USC00042319	CA	Inyo, CA	36.4626	-116.867	1979	6	34.2
USC00042319	CA	Inyo, CA	36.4626	-116.867	1980	6	33.1
USC00042319	CA	Inyo, CA	36.4626	-116.867	1981	6	37.4
USC00042319	CA	Inyo, CA	36.4626	-116.867	1982	6	33.1
USC00042319	CA	Inyo, CA	36.4626	-116.867	1983	6	34
USC00042319	CA	Inyo, CA	36.4626	-116.867	1984	6	34
USC00042319	CA	Inyo, CA	36.4626	-116.867	1985	6	36.3
USC00042319	CA	Inyo, CA	36.4626	-116.867	1986	6	36.3
USC00042319	CA	Inyo, CA	36.4626	-116.867	1987	6	35.2
USC00042319	CA	Inyo, CA	36.4626	-116.867	1988	6	33.7
USC00042319	CA	Inyo, CA	36.4626	-116.867	1989	6	35.3
USC00042319	CA	Inyo, CA	36.4626	-116.867	1990	6	35.1
USC00042319	CA	Inyo, CA	36.4626	-116.867	1991	6	32.5
USC00042319	CA	Inyo, CA	36.4626	-116.867	1992	6	34.4
USC00042319	CA	Inyo, CA	36.4626	-116.867	1993	6	32.9
USC00042319	CA	Inyo, CA	36.4626	-116.867	1994	6	37.1
USC00042319	CA	Inyo, CA	36.4626	-116.867	1995	6	32.3
USC00042319	CA	Inyo, CA	36.4626	-116.867	1996	6	36
USC00042319	CA	Inyo, CA	36.4626	-116.867	1997	6	34
USC00042319	CA	Inyo, CA	36.4626	-116.867	1998	6	30.9
USC00042319	CA	Inyo, CA	36.4626	-116.867	1999	6	34.4
USC00042319	CA	Inyo, CA	36.4626	-116.867	2000	6	37
USC00042319	CA	Inyo, CA	36.4626	-116.867	2001	6	37.1
USC00042319	CA	Inyo, CA	36.4626	-116.867	2002	6	37.3
USC00042319	CA	Inyo, CA	36.4626	-116.867	2003	6	36.8
USC00042319	CA	Inyo, CA	36.4626	-116.867	2004	6	36.2
USC00042319	CA	Inyo, CA	36.4626	-116.867	2005	6	34.5
USC00042319	CA	Inyo, CA	36.4626	-116.867	2006	6	37.9
USC00042319	CA	Inyo, CA	36.4626	-116.867	2007	6	36.9
USC00042319	CA	Inyo, CA	36.4626	-116.867	2008	6	36.5
USC00042319	CA	Inyo, CA	36.4626	-116.867	2009	6	33.1
USC00042319	CA	Inyo, CA	36.4626	-116.867	2010	6	36.5
USC00042319	CA	Inyo, CA	36.4626	-116.867	2011	6	35.2
USC00042319	CA	Inyo, CA	36.4626	-116.867	2012	6	37
USC00042319	CA	Inyo, CA	36.4626	-116.867	2013	6	38.4
USC00042319	CA	Inyo, CA	36.4626	-116.867	2014	6	36.7
USC00042319	CA	Inyo, CA	36.4626	-116.867	2015	6	37.9
USC00042319	CA	Inyo, CA	36.4626	-116.867	2016	6	38.8
USC00042319	CA	Inyo, CA	36.4626	-116.867	2017	6	38
USC00042319	CA	Inyo, CA	36.4626	-116.867	2018	6	38
USC00042319	CA	Inyo, CA	36.4626	-116.867	2019	6	37.4
USC00042319	CA	Inyo, CA	36.4626	-116.867	2020	6	36.3
USC00042319	CA	Inyo, CA	36.4626	-116.867	2021	6	39.4
USC00042389	CA	Stanislaus, CA	37.5667	-120.783	1899	6	23.5
USC00042389	CA	Stanislaus, CA	37.5667	-120.783	1900	6	22.7
USC00042389	CA	Stanislaus, CA	37.5667	-120.783	1902	6	22.7
USC00042389	CA	Stanislaus, CA	37.5667	-120.783	1903	6	23.2
USC00042389	CA	Stanislaus, CA	37.5667	-120.783	1904	6	24.1
USC00042389	CA	Stanislaus, CA	37.5667	-120.783	1905	6	21.8
USC00042389	CA	Stanislaus, CA	37.5667	-120.783	1906	6	22
USC00042389	CA	Stanislaus, CA	37.5667	-120.783	1907	6	20.9
USC00042389	CA	Stanislaus, CA	37.5667	-120.783	1908	6	20.6
USC00042389	CA	Stanislaus, CA	37.5667	-120.783	1909	6	20.2
USC00042389	CA	Stanislaus, CA	37.5667	-120.783	1910	6	20.9
USC00042389	CA	Stanislaus, CA	37.5667	-120.783	1911	6	17.3
USC00042389	CA	Stanislaus, CA	37.5667	-120.783	1912	6	19.7
USC00042389	CA	Stanislaus, CA	37.5667	-120.783	1913	6	20.6
USC00042389	CA	Stanislaus, CA	37.5667	-120.783	1914	6	20.8
USC00042389	CA	Stanislaus, CA	37.5667	-120.783	1915	6	21
USC00042389	CA	Stanislaus, CA	37.5667	-120.783	1916	6	20
USC00042389	CA	Stanislaus, CA	37.5667	-120.783	1917	6	22.5
USC00042389	CA	Stanislaus, CA	37.5667	-120.783	1918	6	25.8
USC00042389	CA	Stanislaus, CA	37.5667	-120.783	1919	6	22.1
USC00042389	CA	Stanislaus, CA	37.5667	-120.783	1920	6	21.5
USC00042389	CA	Stanislaus, CA	37.5667	-120.783	1921	6	23
USC00042389	CA	Stanislaus, CA	37.5667	-120.783	1922	6	24
USC00042389	CA	Stanislaus, CA	37.5667	-120.783	1923	6	18.2
USC00042389	CA	Stanislaus, CA	37.5667	-120.783	1924	6	23.6
USC00042389	CA	Stanislaus, CA	37.5667	-120.783	1925	6	23.5
USC00042389	CA	Stanislaus, CA	37.5667	-120.783	1926	6	24.2
USC00042389	CA	Stanislaus, CA	37.5667	-120.783	1927	6	20.3
USC00042389	CA	Stanislaus, CA	37.5667	-120.783	1928	6	22.8
USC00042389	CA	Stanislaus, CA	37.5667	-120.783	1929	6	22.5
USC00042389	CA	Stanislaus, CA	37.5667	-120.783	1930	6	22.7
USC00042389	CA	Stanislaus, CA	37.5667	-120.783	1931	6	22.1
USC00042389	CA	Stanislaus, CA	37.5667	-120.783	1932	6	22.9
USC00042389	CA	Stanislaus, CA	37.5667	-120.783	1933	6	20.9
USC00042389	CA	Stanislaus, CA	37.5667	-120.783	1934	6	21.9
USC00042389	CA	Stanislaus, CA	37.5667	-120.783	1935	6	23
USC00042389	CA	Stanislaus, CA	37.5667	-120.783	1936	6	22
USC00042389	CA	Stanislaus, CA	37.5667	-120.783	1937	6	22.1
USC00042389	CA	Stanislaus, CA	37.5667	-120.783	1938	6	23.5
USC00042389	CA	Stanislaus, CA	37.5667	-120.783	1939	6	23.1
USC00042389	CA	Stanislaus, CA	37.5667	-120.783	1940	6	24.7
USC00042389	CA	Stanislaus, CA	37.5667	-120.783	1941	6	21.8
USC00042389	CA	Stanislaus, CA	37.5667	-120.783	1942	6	22.2
USC00042389	CA	Stanislaus, CA	37.5667	-120.783	1943	6	20.2
USC00042389	CA	Stanislaus, CA	37.5667	-120.783	1944	6	20.4
USC00042389	CA	Stanislaus, CA	37.5667	-120.783	1945	6	22.9
USC00042389	CA	Stanislaus, CA	37.5667	-120.783	1946	6	21.1
USC00042389	CA	Stanislaus, CA	37.5667	-120.783	1947	6	22.6
USC00042389	CA	Stanislaus, CA	37.5667	-120.783	1948	6	21.9
USC00042389	CA	Stanislaus, CA	37.5667	-120.783	1949	6	23.3
USC00042389	CA	Stanislaus, CA	37.5667	-120.783	1950	6	21.6
USC00042389	CA	Stanislaus, CA	37.5667	-120.783	1951	6	22.1
USC00042389	CA	Stanislaus, CA	37.5667	-120.783	1952	6	19.7
USC00042389	CA	Stanislaus, CA	37.5667	-120.783	1953	6	20.1
USC00042389	CA	Stanislaus, CA	37.5667	-120.783	1954	6	21.3
USC00042389	CA	Stanislaus, CA	37.5667	-120.783	1955	6	21.4
USC00042389	CA	Stanislaus, CA	37.5667	-120.783	1956	6	22.4
USC00042389	CA	Stanislaus, CA	37.5667	-120.783	1957	6	24.2
USC00042389	CA	Stanislaus, CA	37.5667	-120.783	1958	6	21.8
USC00042389	CA	Stanislaus, CA	37.5667	-120.783	1959	6	23.3
USC00042389	CA	Stanislaus, CA	37.5667	-120.783	1960	6	24.9
USC00042389	CA	Stanislaus, CA	37.5667	-120.783	1961	6	24.6
USC00042389	CA	Stanislaus, CA	37.5667	-120.783	1962	6	22.1
USC00042389	CA	Stanislaus, CA	37.5667	-120.783	1963	6	21.4
USC00042389	CA	Stanislaus, CA	37.5667	-120.783	1964	6	20.1
USC00042389	CA	Stanislaus, CA	37.5667	-120.783	1965	6	19.6
USC00042389	CA	Stanislaus, CA	37.5667	-120.783	1966	6	21.7
USC00042389	CA	Stanislaus, CA	37.5667	-120.783	1967	6	21
USC00042389	CA	Stanislaus, CA	37.5667	-120.783	1968	6	22.7
USC00042389	CA	Stanislaus, CA	37.5667	-120.783	1969	6	20.7
USC00042389	CA	Stanislaus, CA	37.5667	-120.783	1970	6	21.8
USC00042389	CA	Stanislaus, CA	37.5667	-120.783	1971	6	19.9
USC00042389	CA	Stanislaus, CA	37.5667	-120.783	1972	6	22.2
USC00042389	CA	Stanislaus, CA	37.5667	-120.783	1973	6	22.6
USC00042389	CA	Stanislaus, CA	37.5667	-120.783	1974	6	22.2
USC00042389	CA	Stanislaus, CA	37.5667	-120.783	1975	6	21
USC00042389	CA	Stanislaus, CA	37.5667	-120.783	1976	6	20.7
USC00042389	CA	Stanislaus, CA	37.5667	-120.783	1977	6	22.9
USC00042389	CA	Stanislaus, CA	37.5667	-120.783	1979	6	21.3
USC00042389	CA	Stanislaus, CA	37.5667	-120.783	1981	6	24.5
USC00042389	CA	Stanislaus, CA	37.5667	-120.783	1982	6	19.5
USC00042389	CA	Stanislaus, CA	37.5667	-120.783	1983	6	21
USC00042389	CA	Stanislaus, CA	37.5667	-120.783	1984	6	21.4
USC00042713	CA	Imperial, CA	32.7669	-115.562	1932	6	28.8
USC00042713	CA	Imperial, CA	32.7669	-115.562	1934	6	28.2
USC00042713	CA	Imperial, CA	32.7669	-115.562	1935	6	30.7
USC00042713	CA	Imperial, CA	32.7669	-115.562	1936	6	31.3
USC00042713	CA	Imperial, CA	32.7669	-115.562	1937	6	30.1
USC00042713	CA	Imperial, CA	32.7669	-115.562	1938	6	29.7
USC00042713	CA	Imperial, CA	32.7669	-115.562	1939	6	30.1
USC00042713	CA	Imperial, CA	32.7669	-115.562	1940	6	32.1
USC00042713	CA	Imperial, CA	32.7669	-115.562	1941	6	29.2
USC00042713	CA	Imperial, CA	32.7669	-115.562	1942	6	29.2
USC00042713	CA	Imperial, CA	32.7669	-115.562	1943	6	28.8
USC00042713	CA	Imperial, CA	32.7669	-115.562	1944	6	26.5
USC00042713	CA	Imperial, CA	32.7669	-115.562	1945	6	28.4
USC00042713	CA	Imperial, CA	32.7669	-115.562	1947	6	29.2
USC00042713	CA	Imperial, CA	32.7669	-115.562	1948	6	29.2
USC00042713	CA	Imperial, CA	32.7669	-115.562	1949	6	31.4
USC00042713	CA	Imperial, CA	32.7669	-115.562	1950	6	29.3
USC00042713	CA	Imperial, CA	32.7669	-115.562	1951	6	28.4
USC00042713	CA	Imperial, CA	32.7669	-115.562	1952	6	28.9
USC00042713	CA	Imperial, CA	32.7669	-115.562	1953	6	29.2
USC00042713	CA	Imperial, CA	32.7669	-115.562	1954	6	28.8
USC00042713	CA	Imperial, CA	32.7669	-115.562	1955	6	29.5
USC00042713	CA	Imperial, CA	32.7669	-115.562	1956	6	31.6
USC00042713	CA	Imperial, CA	32.7669	-115.562	1957	6	31.2
USC00042713	CA	Imperial, CA	32.7669	-115.562	1958	6	29.6
USC00042713	CA	Imperial, CA	32.7669	-115.562	1959	6	30.9
USC00042713	CA	Imperial, CA	32.7669	-115.562	1960	6	30.9
USC00042713	CA	Imperial, CA	32.7669	-115.562	1961	6	29.9
USC00042713	CA	Imperial, CA	32.7669	-115.562	1962	6	28.3
USC00042713	CA	Imperial, CA	32.7669	-115.562	1963	6	27.3
USC00042713	CA	Imperial, CA	32.7669	-115.562	1964	6	28.4
USC00042713	CA	Imperial, CA	32.7669	-115.562	1965	6	25.9
USC00042713	CA	Imperial, CA	32.7669	-115.562	1966	6	29.1
USC00042713	CA	Imperial, CA	32.7669	-115.562	1967	6	27.1
USC00042713	CA	Imperial, CA	32.7669	-115.562	1968	6	29.2
USC00042713	CA	Imperial, CA	32.7669	-115.562	1969	6	27.6
USC00042713	CA	Imperial, CA	32.7669	-115.562	1970	6	29.5
USC00042713	CA	Imperial, CA	32.7669	-115.562	1971	6	28.7
USC00042713	CA	Imperial, CA	32.7669	-115.562	1972	6	29.9
USC00042713	CA	Imperial, CA	32.7669	-115.562	1973	6	30.6
USC00042713	CA	Imperial, CA	32.7669	-115.562	1974	6	31.6
USC00042713	CA	Imperial, CA	32.7669	-115.562	1975	6	28.4
USC00042713	CA	Imperial, CA	32.7669	-115.562	1976	6	29.6
USC00042713	CA	Imperial, CA	32.7669	-115.562	1977	6	30
USC00042713	CA	Imperial, CA	32.7669	-115.562	1978	6	31.9
USC00042713	CA	Imperial, CA	32.7669	-115.562	1979	6	29.9
USC00042713	CA	Imperial, CA	32.7669	-115.562	1980	6	29.8
USC00042713	CA	Imperial, CA	32.7669	-115.562	1981	6	31.7
USC00042713	CA	Imperial, CA	32.7669	-115.562	1982	6	28.3
USC00042713	CA	Imperial, CA	32.7669	-115.562	1983	6	28.3
USC00042713	CA	Imperial, CA	32.7669	-115.562	1984	6	29.4
USC00042713	CA	Imperial, CA	32.7669	-115.562	1986	6	30.9
USC00042713	CA	Imperial, CA	32.7669	-115.562	1987	6	30.9
USC00042713	CA	Imperial, CA	32.7669	-115.562	1988	6	29.3
USC00042713	CA	Imperial, CA	32.7669	-115.562	1989	6	30.1
USC00042713	CA	Imperial, CA	32.7669	-115.562	1993	6	30.3
USC00042713	CA	Imperial, CA	32.7669	-115.562	1994	6	32.1
USC00042713	CA	Imperial, CA	32.7669	-115.562	1995	6	28.9
USC00042713	CA	Imperial, CA	32.7669	-115.562	1996	6	30.8
USC00042713	CA	Imperial, CA	32.7669	-115.562	1997	6	28.7
USC00042713	CA	Imperial, CA	32.7669	-115.562	1999	6	29.3
USC00042713	CA	Imperial, CA	32.7669	-115.562	2000	6	31.5
USC00042713	CA	Imperial, CA	32.7669	-115.562	2001	6	31.5
USC00042713	CA	Imperial, CA	32.7669	-115.562	2002	6	31
USC00042713	CA	Imperial, CA	32.7669	-115.562	2003	6	29.8
USC00042713	CA	Imperial, CA	32.7669	-115.562	2004	6	29.8
USC00042713	CA	Imperial, CA	32.7669	-115.562	2006	6	32.7
USC00042713	CA	Imperial, CA	32.7669	-115.562	2007	6	30.8
USC00042713	CA	Imperial, CA	32.7669	-115.562	2008	6	31.6
USC00042713	CA	Imperial, CA	32.7669	-115.562	2009	6	28.7
USC00042713	CA	Imperial, CA	32.7669	-115.562	2010	6	30.4
USC00042713	CA	Imperial, CA	32.7669	-115.562	2011	6	30.1
USC00042713	CA	Imperial, CA	32.7669	-115.562	2012	6	31.5
USC00042713	CA	Imperial, CA	32.7669	-115.562	2014	6	31.3
USC00042713	CA	Imperial, CA	32.7669	-115.562	2015	6	31.6
USC00042713	CA	Imperial, CA	32.7669	-115.562	2017	6	31.6
USC00042713	CA	Imperial, CA	32.7669	-115.562	2019	6	30
USC00042713	CA	Imperial, CA	32.7669	-115.562	2020	6	30.7
USC00042713	CA	Imperial, CA	32.7669	-115.562	2021	6	32.9
USC00042921	CA	Tulare, CA	36.3167	-119.15	1927	6	22.9
USC00042958	CA	San Diego, CA	33.35	-117.25	1900	6	20.8
USC00042958	CA	San Diego, CA	33.35	-117.25	1901	6	20.3
USC00042958	CA	San Diego, CA	33.35	-117.25	1902	6	20.4
USC00042958	CA	San Diego, CA	33.35	-117.25	1903	6	20.6
USC00043256	CA	Fresno, CA	36.7672	-119.709	1999	6	23.8
USC00043256	CA	Fresno, CA	36.7672	-119.709	2000	6	26.4
USC00043256	CA	Fresno, CA	36.7672	-119.709	2001	6	25.8
USC00043256	CA	Fresno, CA	36.7672	-119.709	2002	6	25.4
USC00043256	CA	Fresno, CA	36.7672	-119.709	2003	6	25
USC00043256	CA	Fresno, CA	36.7672	-119.709	2004	6	24.7
USC00043256	CA	Fresno, CA	36.7672	-119.709	2005	6	22.3
USC00043256	CA	Fresno, CA	36.7672	-119.709	2006	6	26.5
USC00043256	CA	Fresno, CA	36.7672	-119.709	2007	6	25.1
USC00043256	CA	Fresno, CA	36.7672	-119.709	2008	6	25.4
USC00043256	CA	Fresno, CA	36.7672	-119.709	2009	6	24.2
USC00043256	CA	Fresno, CA	36.7672	-119.709	2010	6	25.4
USC00043256	CA	Fresno, CA	36.7672	-119.709	2011	6	23.8
USC00043256	CA	Fresno, CA	36.7672	-119.709	2012	6	25.5
USC00043256	CA	Fresno, CA	36.7672	-119.709	2013	6	27.5
USC00043256	CA	Fresno, CA	36.7672	-119.709	2014	6	26.6
USC00043256	CA	Fresno, CA	36.7672	-119.709	2015	6	28.4
USC00043256	CA	Fresno, CA	36.7672	-119.709	2019	6	27.5
USC00043256	CA	Fresno, CA	36.7672	-119.709	2020	6	27.1
USC00043256	CA	Fresno, CA	36.7672	-119.709	2021	6	28.9
USC00043434	CA	Imperial, CA	33.05	-114.983	1962	6	29.7
USC00043603	CA	Inyo, CA	36.4572	-116.864	1912	6	32.4
USC00043603	CA	Inyo, CA	36.4572	-116.864	1913	6	33.7
USC00043603	CA	Inyo, CA	36.4572	-116.864	1914	6	33
USC00043603	CA	Inyo, CA	36.4572	-116.864	1915	6	36.8
USC00043603	CA	Inyo, CA	36.4572	-116.864	1917	6	35.7
USC00043603	CA	Inyo, CA	36.4572	-116.864	1918	6	36.9
USC00043603	CA	Inyo, CA	36.4572	-116.864	1919	6	33.8
USC00043603	CA	Inyo, CA	36.4572	-116.864	1920	6	33.2
USC00043603	CA	Inyo, CA	36.4572	-116.864	1921	6	33.2
USC00043603	CA	Inyo, CA	36.4572	-116.864	1923	6	30
USC00043603	CA	Inyo, CA	36.4572	-116.864	1924	6	36.3
USC00043603	CA	Inyo, CA	36.4572	-116.864	1925	6	32.9
USC00043603	CA	Inyo, CA	36.4572	-116.864	1926	6	36.3
USC00043603	CA	Inyo, CA	36.4572	-116.864	1927	6	35.6
USC00043603	CA	Inyo, CA	36.4572	-116.864	1928	6	31.1
USC00043603	CA	Inyo, CA	36.4572	-116.864	1929	6	33.5
USC00043603	CA	Inyo, CA	36.4572	-116.864	1931	6	33.4
USC00043603	CA	Inyo, CA	36.4572	-116.864	1934	6	32.7
USC00043603	CA	Inyo, CA	36.4572	-116.864	1935	6	37.1
USC00043603	CA	Inyo, CA	36.4572	-116.864	1936	6	35.9
USC00043603	CA	Inyo, CA	36.4572	-116.864	1937	6	34.8
USC00043603	CA	Inyo, CA	36.4572	-116.864	1938	6	34.8
USC00043603	CA	Inyo, CA	36.4572	-116.864	1939	6	34.2
USC00043603	CA	Inyo, CA	36.4572	-116.864	1940	6	37.3
USC00043603	CA	Inyo, CA	36.4572	-116.864	1941	6	33.1
USC00043603	CA	Inyo, CA	36.4572	-116.864	1942	6	34.8
USC00043603	CA	Inyo, CA	36.4572	-116.864	1943	6	32.3
USC00043603	CA	Inyo, CA	36.4572	-116.864	1944	6	30.6
USC00043603	CA	Inyo, CA	36.4572	-116.864	1945	6	32.1
USC00043603	CA	Inyo, CA	36.4572	-116.864	1948	6	33.3
USC00043603	CA	Inyo, CA	36.4572	-116.864	1950	6	32.6
USC00043603	CA	Inyo, CA	36.4572	-116.864	1951	6	35.4
USC00043603	CA	Inyo, CA	36.4572	-116.864	1952	6	32
USC00043603	CA	Inyo, CA	36.4572	-116.864	1953	6	33.4
USC00043603	CA	Inyo, CA	36.4572	-116.864	1954	6	33.9
USC00043603	CA	Inyo, CA	36.4572	-116.864	1955	6	34.2
USC00043603	CA	Inyo, CA	36.4572	-116.864	1956	6	35.5
USC00043603	CA	Inyo, CA	36.4572	-116.864	1957	6	35.9
USC00043603	CA	Inyo, CA	36.4572	-116.864	1958	6	34.9
USC00043603	CA	Inyo, CA	36.4572	-116.864	1959	6	37.5
USC00043603	CA	Inyo, CA	36.4572	-116.864	1960	6	38
USC00043710	CA	Inyo, CA	36.1388	-117.953	1923	6	20.5
USC00043710	CA	Inyo, CA	36.1388	-117.953	1924	6	24.8
USC00043710	CA	Inyo, CA	36.1388	-117.953	1925	6	22.2
USC00043710	CA	Inyo, CA	36.1388	-117.953	1926	6	26.4
USC00043710	CA	Inyo, CA	36.1388	-117.953	1927	6	23.9
USC00043710	CA	Inyo, CA	36.1388	-117.953	1928	6	24.7
USC00043710	CA	Inyo, CA	36.1388	-117.953	1929	6	22.6
USC00043710	CA	Inyo, CA	36.1388	-117.953	1930	6	24.4
USC00043710	CA	Inyo, CA	36.1388	-117.953	1931	6	23.1
USC00043710	CA	Inyo, CA	36.1388	-117.953	1932	6	23.1
USC00043710	CA	Inyo, CA	36.1388	-117.953	1933	6	27
USC00043710	CA	Inyo, CA	36.1388	-117.953	1934	6	23.2
USC00043710	CA	Inyo, CA	36.1388	-117.953	1936	6	23.1
USC00043710	CA	Inyo, CA	36.1388	-117.953	1937	6	21.9
USC00043710	CA	Inyo, CA	36.1388	-117.953	1938	6	21.4
USC00043710	CA	Inyo, CA	36.1388	-117.953	1939	6	23.8
USC00043710	CA	Inyo, CA	36.1388	-117.953	1940	6	26.8
USC00043710	CA	Inyo, CA	36.1388	-117.953	1941	6	21.7
USC00043710	CA	Inyo, CA	36.1388	-117.953	1942	6	24.1
USC00043710	CA	Inyo, CA	36.1388	-117.953	1943	6	21.2
USC00043710	CA	Inyo, CA	36.1388	-117.953	1944	6	20.6
USC00043710	CA	Inyo, CA	36.1388	-117.953	1945	6	23.4
USC00043710	CA	Inyo, CA	36.1388	-117.953	1946	6	24.3
USC00043710	CA	Inyo, CA	36.1388	-117.953	1947	6	23.5
USC00043710	CA	Inyo, CA	36.1388	-117.953	1948	6	22.8
USC00043710	CA	Inyo, CA	36.1388	-117.953	1949	6	24.5
USC00043710	CA	Inyo, CA	36.1388	-117.953	1950	6	22.8
USC00043710	CA	Inyo, CA	36.1388	-117.953	1951	6	23.5
USC00043710	CA	Inyo, CA	36.1388	-117.953	1952	6	19.6
USC00043710	CA	Inyo, CA	36.1388	-117.953	1953	6	21.2
USC00043710	CA	Inyo, CA	36.1388	-117.953	1954	6	22.2
USC00043710	CA	Inyo, CA	36.1388	-117.953	1955	6	21.9
USC00043710	CA	Inyo, CA	36.1388	-117.953	1956	6	23.6
USC00043710	CA	Inyo, CA	36.1388	-117.953	1957	6	24.9
USC00043710	CA	Inyo, CA	36.1388	-117.953	1958	6	22.8
USC00043710	CA	Inyo, CA	36.1388	-117.953	1959	6	25.2
USC00043710	CA	Inyo, CA	36.1388	-117.953	1960	6	26.1
USC00043710	CA	Inyo, CA	36.1388	-117.953	1961	6	25.6
USC00043710	CA	Inyo, CA	36.1388	-117.953	1962	6	22.7
USC00043710	CA	Inyo, CA	36.1388	-117.953	1963	6	20.4
USC00043710	CA	Inyo, CA	36.1388	-117.953	1964	6	22.6
USC00043710	CA	Inyo, CA	36.1388	-117.953	1965	6	20.5
USC00043710	CA	Inyo, CA	36.1388	-117.953	1966	6	23.9
USC00043710	CA	Inyo, CA	36.1388	-117.953	1967	6	21.1
USC00043710	CA	Inyo, CA	36.1388	-117.953	1968	6	24.5
USC00043710	CA	Inyo, CA	36.1388	-117.953	1969	6	21.6
USC00043710	CA	Inyo, CA	36.1388	-117.953	1970	6	23.7
USC00043710	CA	Inyo, CA	36.1388	-117.953	1971	6	22.4
USC00043710	CA	Inyo, CA	36.1388	-117.953	1972	6	23.5
USC00043710	CA	Inyo, CA	36.1388	-117.953	1973	6	24.4
USC00043710	CA	Inyo, CA	36.1388	-117.953	1974	6	24.3
USC00043710	CA	Inyo, CA	36.1388	-117.953	1975	6	23.4
USC00043710	CA	Inyo, CA	36.1388	-117.953	1976	6	22
USC00043710	CA	Inyo, CA	36.1388	-117.953	1977	6	24.6
USC00043710	CA	Inyo, CA	36.1388	-117.953	1978	6	23.3
USC00043710	CA	Inyo, CA	36.1388	-117.953	1979	6	23.8
USC00043710	CA	Inyo, CA	36.1388	-117.953	1980	6	21.9
USC00043710	CA	Inyo, CA	36.1388	-117.953	1981	6	26.2
USC00043710	CA	Inyo, CA	36.1388	-117.953	1982	6	21.8
USC00043710	CA	Inyo, CA	36.1388	-117.953	1983	6	22.9
USC00043710	CA	Inyo, CA	36.1388	-117.953	1984	6	23
USC00043710	CA	Inyo, CA	36.1388	-117.953	1985	6	25.5
USC00043710	CA	Inyo, CA	36.1388	-117.953	1986	6	25.2
USC00043710	CA	Inyo, CA	36.1388	-117.953	1987	6	24.4
USC00043710	CA	Inyo, CA	36.1388	-117.953	1988	6	22.4
USC00043710	CA	Inyo, CA	36.1388	-117.953	1989	6	24.2
USC00043710	CA	Inyo, CA	36.1388	-117.953	1990	6	24.3
USC00043710	CA	Inyo, CA	36.1388	-117.953	1991	6	22.3
USC00043710	CA	Inyo, CA	36.1388	-117.953	1992	6	22.6
USC00043710	CA	Inyo, CA	36.1388	-117.953	1993	6	22.1
USC00043710	CA	Inyo, CA	36.1388	-117.953	1994	6	25.5
USC00043710	CA	Inyo, CA	36.1388	-117.953	1995	6	21
USC00043710	CA	Inyo, CA	36.1388	-117.953	1996	6	24.4
USC00043710	CA	Inyo, CA	36.1388	-117.953	1997	6	23.6
USC00043710	CA	Inyo, CA	36.1388	-117.953	1998	6	20
USC00043710	CA	Inyo, CA	36.1388	-117.953	1999	6	22.5
USC00043710	CA	Inyo, CA	36.1388	-117.953	2000	6	24.8
USC00043710	CA	Inyo, CA	36.1388	-117.953	2001	6	23.5
USC00043710	CA	Inyo, CA	36.1388	-117.953	2002	6	25.7
USC00043710	CA	Inyo, CA	36.1388	-117.953	2003	6	24.3
USC00043710	CA	Inyo, CA	36.1388	-117.953	2004	6	24
USC00043710	CA	Inyo, CA	36.1388	-117.953	2005	6	21.3
USC00043710	CA	Inyo, CA	36.1388	-117.953	2006	6	25.4
USC00043710	CA	Inyo, CA	36.1388	-117.953	2008	6	25.3
USC00043710	CA	Inyo, CA	36.1388	-117.953	2009	6	23.3
USC00043710	CA	Inyo, CA	36.1388	-117.953	2010	6	26.1
USC00043710	CA	Inyo, CA	36.1388	-117.953	2011	6	23.7
USC00043710	CA	Inyo, CA	36.1388	-117.953	2012	6	25.6
USC00043710	CA	Inyo, CA	36.1388	-117.953	2013	6	28.9
USC00043710	CA	Inyo, CA	36.1388	-117.953	2014	6	25.9
USC00043710	CA	Inyo, CA	36.1388	-117.953	2015	6	24.4
USC00043710	CA	Inyo, CA	36.1388	-117.953	2016	6	25.3
USC00043747	CA	Kings, CA	36.3158	-119.637	1902	6	25.9
USC00043747	CA	Kings, CA	36.3158	-119.637	1903	6	25.6
USC00043747	CA	Kings, CA	36.3158	-119.637	1904	6	25.1
USC00043747	CA	Kings, CA	36.3158	-119.637	1905	6	23.4
USC00043747	CA	Kings, CA	36.3158	-119.637	1906	6	23.1
USC00043747	CA	Kings, CA	36.3158	-119.637	1912	6	22.4
USC00043747	CA	Kings, CA	36.3158	-119.637	1913	6	22
USC00043747	CA	Kings, CA	36.3158	-119.637	1914	6	21.8
USC00043747	CA	Kings, CA	36.3158	-119.637	1915	6	23.9
USC00043747	CA	Kings, CA	36.3158	-119.637	1916	6	21.3
USC00043747	CA	Kings, CA	36.3158	-119.637	1917	6	22.7
USC00043747	CA	Kings, CA	36.3158	-119.637	1918	6	27.9
USC00043747	CA	Kings, CA	36.3158	-119.637	1919	6	25.8
USC00043747	CA	Kings, CA	36.3158	-119.637	1920	6	23.6
USC00043747	CA	Kings, CA	36.3158	-119.637	1921	6	24.8
USC00043747	CA	Kings, CA	36.3158	-119.637	1922	6	25.1
USC00043747	CA	Kings, CA	36.3158	-119.637	1923	6	21.7
USC00043747	CA	Kings, CA	36.3158	-119.637	1924	6	25.6
USC00043747	CA	Kings, CA	36.3158	-119.637	1925	6	25.4
USC00043747	CA	Kings, CA	36.3158	-119.637	1927	6	24.5
USC00043747	CA	Kings, CA	36.3158	-119.637	1928	6	24.7
USC00043747	CA	Kings, CA	36.3158	-119.637	1929	6	24
USC00043747	CA	Kings, CA	36.3158	-119.637	1930	6	25.4
USC00043747	CA	Kings, CA	36.3158	-119.637	1931	6	23.8
USC00043747	CA	Kings, CA	36.3158	-119.637	1932	6	25.3
USC00043747	CA	Kings, CA	36.3158	-119.637	1933	6	23.6
USC00043747	CA	Kings, CA	36.3158	-119.637	1934	6	24
USC00043747	CA	Kings, CA	36.3158	-119.637	1935	6	25.5
USC00043747	CA	Kings, CA	36.3158	-119.637	1936	6	25.5
USC00043747	CA	Kings, CA	36.3158	-119.637	1937	6	24.6
USC00043747	CA	Kings, CA	36.3158	-119.637	1938	6	24
USC00043747	CA	Kings, CA	36.3158	-119.637	1939	6	22.9
USC00043747	CA	Kings, CA	36.3158	-119.637	1940	6	25.6
USC00043747	CA	Kings, CA	36.3158	-119.637	1941	6	22
USC00043747	CA	Kings, CA	36.3158	-119.637	1942	6	22.8
USC00043747	CA	Kings, CA	36.3158	-119.637	1943	6	19.9
USC00043747	CA	Kings, CA	36.3158	-119.637	1944	6	21.7
USC00043747	CA	Kings, CA	36.3158	-119.637	1945	6	24.6
USC00043747	CA	Kings, CA	36.3158	-119.637	1946	6	23.3
USC00043747	CA	Kings, CA	36.3158	-119.637	1947	6	23.9
USC00043747	CA	Kings, CA	36.3158	-119.637	1948	6	22.3
USC00043747	CA	Kings, CA	36.3158	-119.637	1949	6	24
USC00043747	CA	Kings, CA	36.3158	-119.637	1950	6	21.9
USC00043747	CA	Kings, CA	36.3158	-119.637	1951	6	23.3
USC00043747	CA	Kings, CA	36.3158	-119.637	1952	6	20.7
USC00043747	CA	Kings, CA	36.3158	-119.637	1953	6	20.9
USC00043747	CA	Kings, CA	36.3158	-119.637	1954	6	22.5
USC00043747	CA	Kings, CA	36.3158	-119.637	1955	6	22.7
USC00043747	CA	Kings, CA	36.3158	-119.637	1956	6	23.4
USC00043747	CA	Kings, CA	36.3158	-119.637	1958	6	22.5
USC00043747	CA	Kings, CA	36.3158	-119.637	1959	6	24.9
USC00043747	CA	Kings, CA	36.3158	-119.637	1960	6	26.6
USC00043747	CA	Kings, CA	36.3158	-119.637	1961	6	26.5
USC00043747	CA	Kings, CA	36.3158	-119.637	1962	6	23.9
USC00043747	CA	Kings, CA	36.3158	-119.637	1963	6	22.6
USC00043747	CA	Kings, CA	36.3158	-119.637	1964	6	22.4
USC00043747	CA	Kings, CA	36.3158	-119.637	1965	6	22
USC00043747	CA	Kings, CA	36.3158	-119.637	1966	6	23.8
USC00043747	CA	Kings, CA	36.3158	-119.637	1967	6	22.8
USC00043747	CA	Kings, CA	36.3158	-119.637	1968	6	24.2
USC00043747	CA	Kings, CA	36.3158	-119.637	1969	6	22.1
USC00043747	CA	Kings, CA	36.3158	-119.637	1970	6	23.6
USC00043747	CA	Kings, CA	36.3158	-119.637	1971	6	22.4
USC00043747	CA	Kings, CA	36.3158	-119.637	1972	6	24.4
USC00043747	CA	Kings, CA	36.3158	-119.637	1974	6	23.6
USC00043747	CA	Kings, CA	36.3158	-119.637	1975	6	22.6
USC00043747	CA	Kings, CA	36.3158	-119.637	1976	6	22.5
USC00043747	CA	Kings, CA	36.3158	-119.637	1977	6	24.9
USC00043747	CA	Kings, CA	36.3158	-119.637	1978	6	23.9
USC00043747	CA	Kings, CA	36.3158	-119.637	1979	6	24.3
USC00043747	CA	Kings, CA	36.3158	-119.637	1980	6	21.7
USC00043747	CA	Kings, CA	36.3158	-119.637	1982	6	22.4
USC00043747	CA	Kings, CA	36.3158	-119.637	1983	6	23.5
USC00043747	CA	Kings, CA	36.3158	-119.637	1984	6	23.7
USC00043747	CA	Kings, CA	36.3158	-119.637	1985	6	26.1
USC00043747	CA	Kings, CA	36.3158	-119.637	1986	6	24.7
USC00043747	CA	Kings, CA	36.3158	-119.637	1987	6	25
USC00043747	CA	Kings, CA	36.3158	-119.637	1988	6	23.5
USC00043747	CA	Kings, CA	36.3158	-119.637	1989	6	24.2
USC00043747	CA	Kings, CA	36.3158	-119.637	1990	6	23.6
USC00043747	CA	Kings, CA	36.3158	-119.637	1991	6	21.6
USC00043747	CA	Kings, CA	36.3158	-119.637	1992	6	24.4
USC00043747	CA	Kings, CA	36.3158	-119.637	1993	6	23.8
USC00043747	CA	Kings, CA	36.3158	-119.637	1994	6	24.8
USC00043747	CA	Kings, CA	36.3158	-119.637	1995	6	22.8
USC00043747	CA	Kings, CA	36.3158	-119.637	1996	6	24.7
USC00043747	CA	Kings, CA	36.3158	-119.637	1997	6	23.9
USC00043747	CA	Kings, CA	36.3158	-119.637	1998	6	21.9
USC00043747	CA	Kings, CA	36.3158	-119.637	1999	6	23.9
USC00043747	CA	Kings, CA	36.3158	-119.637	2000	6	26.1
USC00043747	CA	Kings, CA	36.3158	-119.637	2001	6	26.3
USC00043747	CA	Kings, CA	36.3158	-119.637	2002	6	25.4
USC00043747	CA	Kings, CA	36.3158	-119.637	2003	6	25.1
USC00043747	CA	Kings, CA	36.3158	-119.637	2004	6	24.4
USC00043747	CA	Kings, CA	36.3158	-119.637	2005	6	22.2
USC00043747	CA	Kings, CA	36.3158	-119.637	2006	6	25.5
USC00043747	CA	Kings, CA	36.3158	-119.637	2007	6	24
USC00043747	CA	Kings, CA	36.3158	-119.637	2008	6	24
USC00043747	CA	Kings, CA	36.3158	-119.637	2009	6	23.8
USC00043747	CA	Kings, CA	36.3158	-119.637	2010	6	24.2
USC00043747	CA	Kings, CA	36.3158	-119.637	2011	6	22.8
USC00043747	CA	Kings, CA	36.3158	-119.637	2012	6	23.9
USC00043747	CA	Kings, CA	36.3158	-119.637	2013	6	25.7
USC00043747	CA	Kings, CA	36.3158	-119.637	2014	6	26
USC00043747	CA	Kings, CA	36.3158	-119.637	2015	6	27.3
USC00043747	CA	Kings, CA	36.3158	-119.637	2016	6	27
USC00043747	CA	Kings, CA	36.3158	-119.637	2017	6	26.7
USC00043747	CA	Kings, CA	36.3158	-119.637	2018	6	25.3
USC00043747	CA	Kings, CA	36.3158	-119.637	2019	6	26.6
USC00043747	CA	Kings, CA	36.3158	-119.637	2020	6	25.5
USC00043747	CA	Kings, CA	36.3158	-119.637	2021	6	27.3
USC00044223	CA	Imperial, CA	32.8488	-115.567	1902	6	32.2
USC00044223	CA	Imperial, CA	32.8488	-115.567	1903	6	34.3
USC00044223	CA	Imperial, CA	32.8488	-115.567	1904	6	30.5
USC00044223	CA	Imperial, CA	32.8488	-115.567	1905	6	28.8
USC00044223	CA	Imperial, CA	32.8488	-115.567	1906	6	28.4
USC00044223	CA	Imperial, CA	32.8488	-115.567	1908	6	27.6
USC00044223	CA	Imperial, CA	32.8488	-115.567	1926	6	30.5
USC00044223	CA	Imperial, CA	32.8488	-115.567	1927	6	28.8
USC00044223	CA	Imperial, CA	32.8488	-115.567	1928	6	29.5
USC00044223	CA	Imperial, CA	32.8488	-115.567	1929	6	28.9
USC00044223	CA	Imperial, CA	32.8488	-115.567	1930	6	28.4
USC00044223	CA	Imperial, CA	32.8488	-115.567	1931	6	29.3
USC00044223	CA	Imperial, CA	32.8488	-115.567	1932	6	29
USC00044223	CA	Imperial, CA	32.8488	-115.567	1933	6	28.8
USC00044223	CA	Imperial, CA	32.8488	-115.567	1934	6	26.9
USC00044223	CA	Imperial, CA	32.8488	-115.567	1935	6	31.3
USC00044223	CA	Imperial, CA	32.8488	-115.567	1936	6	31
USC00044223	CA	Imperial, CA	32.8488	-115.567	1937	6	29.3
USC00044223	CA	Imperial, CA	32.8488	-115.567	1938	6	29.9
USC00044223	CA	Imperial, CA	32.8488	-115.567	1939	6	29.5
USC00044223	CA	Imperial, CA	32.8488	-115.567	1940	6	31.3
USC00044223	CA	Imperial, CA	32.8488	-115.567	1941	6	28.5
USC00044223	CA	Imperial, CA	32.8488	-115.567	1942	6	29.8
USC00044223	CA	Imperial, CA	32.8488	-115.567	1943	6	27.9
USC00044223	CA	Imperial, CA	32.8488	-115.567	1944	6	26.6
USC00044223	CA	Imperial, CA	32.8488	-115.567	1945	6	28.6
USC00044223	CA	Imperial, CA	32.8488	-115.567	1946	6	30.9
USC00044223	CA	Imperial, CA	32.8488	-115.567	1947	6	29.3
USC00044223	CA	Imperial, CA	32.8488	-115.567	1948	6	28.7
USC00044223	CA	Imperial, CA	32.8488	-115.567	1949	6	30
USC00044223	CA	Imperial, CA	32.8488	-115.567	1950	6	28.7
USC00044223	CA	Imperial, CA	32.8488	-115.567	1951	6	28.4
USC00044223	CA	Imperial, CA	32.8488	-115.567	1952	6	28.2
USC00044223	CA	Imperial, CA	32.8488	-115.567	1953	6	28.7
USC00044223	CA	Imperial, CA	32.8488	-115.567	1954	6	28.6
USC00044223	CA	Imperial, CA	32.8488	-115.567	1955	6	28.9
USC00044223	CA	Imperial, CA	32.8488	-115.567	1956	6	30.6
USC00044223	CA	Imperial, CA	32.8488	-115.567	1957	6	31.5
USC00044223	CA	Imperial, CA	32.8488	-115.567	1958	6	30.1
USC00044223	CA	Imperial, CA	32.8488	-115.567	1959	6	31.6
USC00044223	CA	Imperial, CA	32.8488	-115.567	1960	6	32
USC00044223	CA	Imperial, CA	32.8488	-115.567	1961	6	31.2
USC00044223	CA	Imperial, CA	32.8488	-115.567	1962	6	29.1
USC00044223	CA	Imperial, CA	32.8488	-115.567	1963	6	27.8
USC00044223	CA	Imperial, CA	32.8488	-115.567	1964	6	28.9
USC00044223	CA	Imperial, CA	32.8488	-115.567	1965	6	27
USC00044223	CA	Imperial, CA	32.8488	-115.567	1966	6	30.2
USC00044223	CA	Imperial, CA	32.8488	-115.567	1967	6	28.2
USC00044223	CA	Imperial, CA	32.8488	-115.567	1968	6	30.4
USC00044223	CA	Imperial, CA	32.8488	-115.567	1969	6	28.3
USC00044223	CA	Imperial, CA	32.8488	-115.567	1970	6	30.5
USC00044223	CA	Imperial, CA	32.8488	-115.567	1971	6	29
USC00044223	CA	Imperial, CA	32.8488	-115.567	1972	6	30.1
USC00044223	CA	Imperial, CA	32.8488	-115.567	1973	6	31.1
USC00044223	CA	Imperial, CA	32.8488	-115.567	1974	6	31.9
USC00044223	CA	Imperial, CA	32.8488	-115.567	1975	6	29.5
USC00044223	CA	Imperial, CA	32.8488	-115.567	1976	6	30.5
USC00044223	CA	Imperial, CA	32.8488	-115.567	1977	6	31.3
USC00044223	CA	Imperial, CA	32.8488	-115.567	1978	6	32.7
USC00044223	CA	Imperial, CA	32.8488	-115.567	1979	6	30.9
USC00044223	CA	Imperial, CA	32.8488	-115.567	1980	6	30.8
USC00044223	CA	Imperial, CA	32.8488	-115.567	1981	6	32.5
USC00044223	CA	Imperial, CA	32.8488	-115.567	1982	6	28.2
USC00044223	CA	Imperial, CA	32.8488	-115.567	1983	6	29
USC00044223	CA	Imperial, CA	32.8488	-115.567	1984	6	29.9
USC00044223	CA	Imperial, CA	32.8488	-115.567	1985	6	31.4
USC00044223	CA	Imperial, CA	32.8488	-115.567	1986	6	31.8
USC00044223	CA	Imperial, CA	32.8488	-115.567	1987	6	31.2
USC00044223	CA	Imperial, CA	32.8488	-115.567	1988	6	29.5
USC00044223	CA	Imperial, CA	32.8488	-115.567	1989	6	30.5
USC00044223	CA	Imperial, CA	32.8488	-115.567	1990	6	30.7
USC00044223	CA	Imperial, CA	32.8488	-115.567	1991	6	27.8
USC00044223	CA	Imperial, CA	32.8488	-115.567	1992	6	29.2
USC00044223	CA	Imperial, CA	32.8488	-115.567	1993	6	30.5
USC00044223	CA	Imperial, CA	32.8488	-115.567	1994	6	31.4
USC00044223	CA	Imperial, CA	32.8488	-115.567	1995	6	28.2
USC00044223	CA	Imperial, CA	32.8488	-115.567	1996	6	30
USC00044223	CA	Imperial, CA	32.8488	-115.567	1997	6	28.5
USC00044223	CA	Imperial, CA	32.8488	-115.567	1998	6	27.7
USC00044223	CA	Imperial, CA	32.8488	-115.567	1999	6	28.7
USC00044223	CA	Imperial, CA	32.8488	-115.567	2000	6	31.3
USC00044223	CA	Imperial, CA	32.8488	-115.567	2001	6	31.9
USC00044223	CA	Imperial, CA	32.8488	-115.567	2002	6	31.3
USC00044223	CA	Imperial, CA	32.8488	-115.567	2003	6	30
USC00044223	CA	Imperial, CA	32.8488	-115.567	2004	6	30.2
USC00044223	CA	Imperial, CA	32.8488	-115.567	2005	6	29.2
USC00044223	CA	Imperial, CA	32.8488	-115.567	2006	6	32.9
USC00044223	CA	Imperial, CA	32.8488	-115.567	2007	6	30.8
USC00044223	CA	Imperial, CA	32.8488	-115.567	2008	6	30.4
USC00044223	CA	Imperial, CA	32.8488	-115.567	2011	6	29.3
USC00044223	CA	Imperial, CA	32.8488	-115.567	2012	6	29
USC00044223	CA	Imperial, CA	32.8488	-115.567	2013	6	32
USC00044223	CA	Imperial, CA	32.8488	-115.567	2014	6	31.9
USC00044223	CA	Imperial, CA	32.8488	-115.567	2015	6	32.1
USC00044223	CA	Imperial, CA	32.8488	-115.567	2016	6	32.3
USC00044223	CA	Imperial, CA	32.8488	-115.567	2017	6	31.8
USC00044223	CA	Imperial, CA	32.8488	-115.567	2018	6	30
USC00044223	CA	Imperial, CA	32.8488	-115.567	2019	6	28.6
USC00044223	CA	Imperial, CA	32.8488	-115.567	2020	6	30.3
USC00044227	CA	Imperial, CA	32.9667	-115.183	1995	6	29.6
USC00044227	CA	Imperial, CA	32.9667	-115.183	1996	6	31.8
USC00044227	CA	Imperial, CA	32.9667	-115.183	1997	6	29.9
USC00044259	CA	Riverside, CA	33.7086	-116.215	1904	6	35
USC00044259	CA	Riverside, CA	33.7086	-116.215	1906	6	30.5
USC00044259	CA	Riverside, CA	33.7086	-116.215	1907	6	28.8
USC00044259	CA	Riverside, CA	33.7086	-116.215	1908	6	29.8
USC00044259	CA	Riverside, CA	33.7086	-116.215	1909	6	31
USC00044259	CA	Riverside, CA	33.7086	-116.215	1910	6	30.9
USC00044259	CA	Riverside, CA	33.7086	-116.215	1911	6	29.7
USC00044259	CA	Riverside, CA	33.7086	-116.215	1912	6	30.9
USC00044259	CA	Riverside, CA	33.7086	-116.215	1913	6	28.5
USC00044259	CA	Riverside, CA	33.7086	-116.215	1914	6	30.3
USC00044259	CA	Riverside, CA	33.7086	-116.215	1915	6	30.9
USC00044259	CA	Riverside, CA	33.7086	-116.215	1916	6	30.6
USC00044259	CA	Riverside, CA	33.7086	-116.215	1917	6	31.3
USC00044259	CA	Riverside, CA	33.7086	-116.215	1918	6	32.9
USC00044259	CA	Riverside, CA	33.7086	-116.215	1919	6	31.3
USC00044259	CA	Riverside, CA	33.7086	-116.215	1920	6	30.2
USC00044259	CA	Riverside, CA	33.7086	-116.215	1921	6	31.2
USC00044259	CA	Riverside, CA	33.7086	-116.215	1922	6	32.1
USC00044259	CA	Riverside, CA	33.7086	-116.215	1923	6	28.4
USC00044259	CA	Riverside, CA	33.7086	-116.215	1924	6	32.8
USC00044259	CA	Riverside, CA	33.7086	-116.215	1926	6	31.3
USC00044259	CA	Riverside, CA	33.7086	-116.215	1927	6	29.1
USC00044259	CA	Riverside, CA	33.7086	-116.215	1928	6	29.8
USC00044259	CA	Riverside, CA	33.7086	-116.215	1929	6	30.7
USC00044259	CA	Riverside, CA	33.7086	-116.215	1930	6	30.7
USC00044259	CA	Riverside, CA	33.7086	-116.215	1931	6	29.7
USC00044259	CA	Riverside, CA	33.7086	-116.215	1932	6	30.3
USC00044259	CA	Riverside, CA	33.7086	-116.215	1933	6	30.4
USC00044259	CA	Riverside, CA	33.7086	-116.215	1934	6	28.8
USC00044259	CA	Riverside, CA	33.7086	-116.215	1935	6	32.2
USC00044259	CA	Riverside, CA	33.7086	-116.215	1936	6	31.2
USC00044259	CA	Riverside, CA	33.7086	-116.215	1937	6	31
USC00044259	CA	Riverside, CA	33.7086	-116.215	1938	6	29.9
USC00044259	CA	Riverside, CA	33.7086	-116.215	1939	6	30.3
[truncated: 3,984 more rows]

## Sheet: East March Temp
Station ID	Station State	Station County_State	Station Latitude	Station Longitude	Year	Month	Average Temperature (C)
[truncated: 2,599 more rows]

[truncated: 11 more sheets: East April Temp, East May Temp, East June Temp, West March Precip, West April Precip, West May Precip, West June Precip, East March Precip, East April Precip, East May Precip, East June Precip]
