# Supplementary material for: The Effects of Climate Change on the Nesting Phenology of Three Shorebird Species in the United States
Source: Animals (Basel). 2023 Jul 29;13(15):2459. doi: 10.3390/ani13152459 (PMC10416824; doi:10.3390/ani13152459)
Supplement: Supplementary file 1 [file animals-13-02459-s001.zip › Files S2.xlsx]

## Sheet: Black-necked Stilt Temp
Nest ID	Species	Nest Year	Station Year	Station ID List Included in Average	Month	Average Temperature (C)	Nest Julian CID	Nest Latitude	Nest Longitude	County_State
36	BNST	1917	1917	{"USC00043747 "}	3	8.4	124	36.4311	-119.859	Fresno, CA
43	BNST	1971	1971	{"USC00041048 ","USC00044223 ","USW00003144 ","USC00042713 "}	3	17.425	178	33	-115.4	Imperial , CA
42	BNST	1971	1971	{"USC00041048 ","USC00044223 ","USW00003144 ","USC00042713 "}	3	17.425	177	33	-115.4	Imperial , CA
44	BNST	1971	1971	{"USC00041048 ","USC00044223 ","USW00003144 ","USC00042713 "}	3	17.425	160	33	-115.4	Imperial , CA
45	BNST	1972	1972	{"USC00041048 ","USC00044223 ","USW00003144 ","USC00042713 "}	3	20.95	188	33.03	-115.37	Imperial , CA
37	BNST	1933	1933	{"USC00041048 ","USC00044223 ","USC00042713 "}	3	17.7	147	33.0271	-115.285	Imperial, CA
38	BNST	1933	1933	{"USC00041048 ","USC00044223 ","USC00042713 "}	3	17.7	147	33.0271	-115.285	Imperial, CA
383	BNST	1973	1973	{"USC00041048 ","USC00044223 ","USW00003144 ","USC00042713 "}	3	15.05	173	33	-115.4	Imperial, CA
384	BNST	1973	1973	{"USC00041048 ","USC00044223 ","USW00003144 ","USC00042713 "}	3	15.05	152	33	-115.4	Imperial, CA
385	BNST	1973	1973	{"USC00041048 ","USC00044223 ","USW00003144 ","USC00042713 "}	3	15.05	149	33	-115.4	Imperial, CA
386	BNST	1973	1973	{"USC00041048 ","USC00044223 ","USW00003144 ","USC00042713 "}	3	15.05	151	33	-115.4	Imperial, CA
387	BNST	1973	1973	{"USC00041048 ","USC00044223 ","USW00003144 ","USC00042713 "}	3	15.05	149	33	-115.4	Imperial, CA
388	BNST	1973	1973	{"USC00041048 ","USC00044223 ","USW00003144 ","USC00042713 "}	3	15.05	157	33	-115.4	Imperial, CA
389	BNST	1973	1973	{"USC00041048 ","USC00044223 ","USW00003144 ","USC00042713 "}	3	15.05	161	33	-115.4	Imperial, CA
390	BNST	1973	1973	{"USC00041048 ","USC00044223 ","USW00003144 ","USC00042713 "}	3	15.05	154	33	-115.4	Imperial, CA
391	BNST	1973	1973	{"USC00041048 ","USC00044223 ","USW00003144 ","USC00042713 "}	3	15.05	155	33	-115.4	Imperial, CA
39	BNST	1973	1973	{"USC00041048 ","USC00044223 ","USW00003144 ","USC00042713 "}	3	15.05	122	33	-115.4	Imperial, CA
371	BNST	1973	1973	{"USC00041048 ","USC00044223 ","USW00003144 ","USC00042713 "}	3	15.05	155	33	-115.4	Imperial, CA
372	BNST	1973	1973	{"USC00041048 ","USC00044223 ","USW00003144 ","USC00042713 "}	3	15.05	122	33	-115.4	Imperial, CA
373	BNST	1973	1973	{"USC00041048 ","USC00044223 ","USW00003144 ","USC00042713 "}	3	15.05	123	33	-115.4	Imperial, CA
374	BNST	1973	1973	{"USC00041048 ","USC00044223 ","USW00003144 ","USC00042713 "}	3	15.05	124	33	-115.4	Imperial, CA
375	BNST	1973	1973	{"USC00041048 ","USC00044223 ","USW00003144 ","USC00042713 "}	3	15.05	124	33	-115.4	Imperial, CA
376	BNST	1973	1973	{"USC00041048 ","USC00044223 ","USW00003144 ","USC00042713 "}	3	15.05	129	33	-115.4	Imperial, CA
377	BNST	1973	1973	{"USC00041048 ","USC00044223 ","USW00003144 ","USC00042713 "}	3	15.05	123	33	-115.4	Imperial, CA
378	BNST	1973	1973	{"USC00041048 ","USC00044223 ","USW00003144 ","USC00042713 "}	3	15.05	135	33	-115.4	Imperial, CA
379	BNST	1973	1973	{"USC00041048 ","USC00044223 ","USW00003144 ","USC00042713 "}	3	15.05	134	33	-115.4	Imperial, CA
380	BNST	1973	1973	{"USC00041048 ","USC00044223 ","USW00003144 ","USC00042713 "}	3	15.05	183	33	-115.4	Imperial, CA
381	BNST	1973	1973	{"USC00041048 ","USC00044223 ","USW00003144 ","USC00042713 "}	3	15.05	129	33	-115.4	Imperial, CA
382	BNST	1973	1973	{"USC00041048 ","USC00044223 ","USW00003144 ","USC00042713 "}	3	15.05	162	33	-115.4	Imperial, CA
395	BNST	1974	1974	{"USC00041048 ","USC00044223 ","USW00003144 ","USC00042713 "}	3	17.825	147	33	-115.4	Imperial, CA
396	BNST	1974	1974	{"USC00041048 ","USC00044223 ","USW00003144 ","USC00042713 "}	3	17.825	164	33	-115.4	Imperial, CA
394	BNST	1974	1974	{"USC00041048 ","USC00044223 ","USW00003144 ","USC00042713 "}	3	17.825	161	33	-115.4	Imperial, CA
393	BNST	1974	1974	{"USC00041048 ","USC00044223 ","USW00003144 ","USC00042713 "}	3	17.825	161	33	-115.4	Imperial, CA
392	BNST	1974	1974	{"USC00041048 ","USC00044223 ","USW00003144 ","USC00042713 "}	3	17.825	164	33	-115.4	Imperial, CA
40	BNST	1974	1974	{"USC00041048 ","USC00044223 ","USW00003144 ","USC00042713 "}	3	17.825	161	33	-115.4	Imperial, CA
41	BNST	1975	1975	{"USC00041048 ","USC00044223 ","USW00003144 ","USC00042713 "}	3	15.525	192	33.08	-115.39	Imperial, CA
46	BNST	1940	1940	{"USC00042092 ","USC00043603 ","USC00043710 ","USC00049035 "}	3	17.7	133	36.6303	-117.219	Inyo, CA
47	BNST	1940	1940	{"USC00042092 ","USC00043603 ","USC00043710 ","USC00049035 "}	3	17.7	133	36.6303	-117.219	Inyo, CA
48	BNST	1914	1914	{"USC00040439 ","USC00044520 "}	3	16	147	35.2956	-118.905	Kern, CA
49	BNST	1914	1914	{"USC00040439 ","USC00044520 "}	3	16	164	35.2956	-118.905	Kern, CA
51	BNST	1920	1920	{"USC00040439 ","USC00044520 ","USC00048839 "}	3	12.4333	145	35.2956	-118.905	Kern, CA
52	BNST	1920	1920	{"USC00040439 ","USC00044520 ","USC00048839 "}	3	12.4333	145	35.2956	-118.905	Kern, CA
53	BNST	1920	1920	{"USC00040439 ","USC00044520 ","USC00048839 "}	3	12.4333	145	35.2956	-118.905	Kern, CA
54	BNST	1920	1920	{"USC00040439 ","USC00044520 ","USC00048839 "}	3	12.4333	148	35.2956	-118.905	Kern, CA
55	BNST	1920	1920	{"USC00040439 ","USC00044520 ","USC00048839 "}	3	12.4333	148	35.2956	-118.905	Kern, CA
56	BNST	1920	1920	{"USC00040439 ","USC00044520 ","USC00048839 "}	3	12.4333	148	35.2956	-118.905	Kern, CA
57	BNST	1920	1920	{"USC00040439 ","USC00044520 ","USC00048839 "}	3	12.4333	147	35.2956	-118.905	Kern, CA
58	BNST	1920	1920	{"USC00040439 ","USC00044520 ","USC00048839 "}	3	12.4333	157	35.2956	-118.905	Kern, CA
67	BNST	1922	1922	{"USC00045338 "}	3	10.9	182	35.1881	-119.287	Kern, CA
59	BNST	1928	1928	{"USC00040439 ","USC00044520 ","USC00048839 "}	3	16.3333	166	35.2956	-118.905	Kern, CA
69	BNST	1929	1929	{"USC00045338 "}	3	13.5	179	35.1881	-119.287	Kern, CA
68	BNST	1929	1929	{"USC00045338 "}	3	13.5	179	35.1881	-119.287	Kern, CA
61	BNST	1932	1932	{"USC00040439 ","USC00044520 ","USC00048839 "}	3	14.9667	157	35.2956	-118.905	Kern, CA
60	BNST	1932	1932	{"USC00040439 ","USC00044520 ","USC00048839 "}	3	14.9667	157	35.2956	-118.905	Kern, CA
63	BNST	1937	1937	{"USC00040439 ","USC00044520 ","USC00048839 "}	3	13.7667	147	35.2956	-118.905	Kern, CA
62	BNST	1937	1937	{"USC00040439 ","USC00044520 ","USC00048839 "}	3	13.7667	168	35.2956	-118.905	Kern, CA
65	BNST	1939	1939	{"USW00023155 ","USC00044520 ","USC00048839 "}	3	13.8333	155	35.2956	-118.905	Kern, CA
64	BNST	1939	1939	{"USW00023155 ","USC00044520 ","USC00048839 "}	3	13.8333	132	35.2956	-118.905	Kern, CA
66	BNST	1956	1956	{"USW00023155 ","USC00044520 ","USC00048839 "}	3	14	153	35.2956	-118.905	Kern, CA
80	BNST	1941	1941	{"USC00049560 ","USC00044536 "}	3	12.75	124	36.1395	-119.895	Kings, CA
75	BNST	1941	1941	{"USC00049560 ","USC00044536 "}	3	12.75	136	36.1395	-119.895	Kings, CA
81	BNST	1941	1941	{"USC00049560 ","USC00044536 "}	3	12.75	124	36.1395	-119.895	Kings, CA
76	BNST	1941	1941	{"USC00049560 ","USC00044536 "}	3	12.75	143	36.1395	-119.895	Kings, CA
77	BNST	1941	1941	{"USC00049560 ","USC00044536 "}	3	12.75	142	36.1395	-119.895	Kings, CA
78	BNST	1941	1941	{"USC00049560 ","USC00044536 "}	3	12.75	124	36.1395	-119.895	Kings, CA
79	BNST	1941	1941	{"USC00049560 ","USC00044536 "}	3	12.75	124	36.1395	-119.895	Kings, CA
138	BNST	1931	1931	{"USC00047876 "}	3	16.5	131	33.8161	-118.299	Los Angeles, CA
137	BNST	1931	1931	{"USC00047876 "}	3	16.5	131	33.8161	-118.299	Los Angeles, CA
136	BNST	1931	1931	{"USC00047876 "}	3	16.5	131	33.8161	-118.299	Los Angeles, CA
135	BNST	1931	1931	{"USC00047876 "}	3	16.5	129	33.8161	-118.299	Los Angeles, CA
134	BNST	1931	1931	{"USC00047876 "}	3	16.5	129	33.8161	-118.299	Los Angeles, CA
133	BNST	1931	1931	{"USC00047876 "}	3	16.5	129	33.8161	-118.299	Los Angeles, CA
132	BNST	1931	1931	{"USC00047876 "}	3	16.5	128	33.8161	-118.299	Los Angeles, CA
131	BNST	1931	1931	{"USC00047876 "}	3	16.5	128	33.8161	-118.299	Los Angeles, CA
130	BNST	1931	1931	{"USC00047876 "}	3	16.5	125	33.8161	-118.299	Los Angeles, CA
142	BNST	1933	1933	{"USW00003122 ","USC00047876 "}	3	12.95	146	33.8161	-118.299	Los Angeles, CA
139	BNST	1933	1933	{"USW00003122 ","USC00047876 "}	3	12.95	166	33.8161	-118.299	Los Angeles, CA
140	BNST	1933	1933	{"USW00003122 ","USC00047876 "}	3	12.95	146	33.8161	-118.299	Los Angeles, CA
141	BNST	1933	1933	{"USW00003122 ","USC00047876 "}	3	12.95	162	33.8161	-118.299	Los Angeles, CA
143	BNST	1933	1933	{"USW00003122 ","USC00047876 "}	3	12.95	166	33.8161	-118.299	Los Angeles, CA
146	BNST	1934	1934	{"USW00003122 ","USC00047876 "}	3	16.1	123	33.8161	-118.299	Los Angeles, CA
145	BNST	1934	1934	{"USW00003122 ","USC00047876 "}	3	16.1	135	33.8161	-118.299	Los Angeles, CA
144	BNST	1934	1934	{"USW00003122 ","USC00047876 "}	3	16.1	144	33.8161	-118.299	Los Angeles, CA
155	BNST	1935	1935	{"USC00047876 "}	3	11.5	132	33.8161	-118.299	Los Angeles, CA
154	BNST	1935	1935	{"USC00047876 "}	3	11.5	132	33.8161	-118.299	Los Angeles, CA
153	BNST	1935	1935	{"USC00047876 "}	3	11.5	132	33.8161	-118.299	Los Angeles, CA
152	BNST	1935	1935	{"USC00047876 "}	3	11.5	132	33.8161	-118.299	Los Angeles, CA
151	BNST	1935	1935	{"USC00047876 "}	3	11.5	132	33.8161	-118.299	Los Angeles, CA
150	BNST	1935	1935	{"USC00047876 "}	3	11.5	133	33.8161	-118.299	Los Angeles, CA
149	BNST	1935	1935	{"USC00047876 "}	3	11.5	133	33.8161	-118.299	Los Angeles, CA
148	BNST	1935	1935	{"USC00047876 "}	3	11.5	133	33.8161	-118.299	Los Angeles, CA
147	BNST	1935	1935	{"USC00047876 "}	3	11.5	133	33.8161	-118.299	Los Angeles, CA
158	BNST	1937	1937	{"USW00003122 ","USC00047876 "}	3	12.9	143	33.8161	-118.299	Los Angeles, CA
157	BNST	1937	1937	{"USW00003122 ","USC00047876 "}	3	12.9	143	33.8161	-118.299	Los Angeles, CA
159	BNST	1939	1939	{"USW00003122 ","USC00047876 "}	3	11.7	137	33.8161	-118.299	Los Angeles, CA
160	BNST	1939	1939	{"USW00003122 ","USC00047876 "}	3	11.7	137	33.8161	-118.299	Los Angeles, CA
161	BNST	1939	1939	{"USW00003122 ","USC00047876 "}	3	11.7	138	33.8161	-118.299	Los Angeles, CA
298	BNST	1896	1896	{"USC00049073 "}	3	13.1	124	37.1883	-120.65	Merced, CA
179	BNST	1896	1896	{"USC00049073 "}	3	13.1	124	37.1883	-120.65	Merced, CA
178	BNST	1896	1896	{"USC00049073 "}	3	13.1	124	37.1883	-120.65	Merced, CA
177	BNST	1896	1896	{"USC00049073 "}	3	13.1	120	37.1883	-120.65	Merced, CA
176	BNST	1896	1896	{"USC00049073 "}	3	13.1	125	37.1883	-120.65	Merced, CA
299	BNST	1896	1896	{"USC00049073 "}	3	13.1	123	37.1883	-120.65	Merced, CA
185	BNST	1900	1900	{"USC00045532 "}	3	13.8	122	37.1883	-120.65	Merced, CA
186	BNST	1900	1900	{"USC00045532 "}	3	13.8	122	37.1883	-120.65	Merced, CA
191	BNST	1905	1905	{"USC00045532 "}	3	13.9	149	37.1883	-120.65	Merced, CA
190	BNST	1905	1905	{"USC00045532 "}	3	13.9	153	37.1883	-120.65	Merced, CA
188	BNST	1905	1905	{"USC00045532 "}	3	13.9	153	37.1883	-120.65	Merced, CA
189	BNST	1905	1905	{"USC00045532 "}	3	13.9	149	37.1883	-120.65	Merced, CA
193	BNST	1908	1908	{"USC00045532 "}	3	11.9	152	37.1883	-120.65	Merced, CA
192	BNST	1908	1908	{"USC00045532 "}	3	11.9	146	37.1883	-120.65	Merced, CA
195	BNST	1912	1912	{"USC00045532 "}	3	11.2	132	37.1883	-120.65	Merced, CA
196	BNST	1914	1914	{"USC00045532 "}	3	14.1	144	37.1883	-120.65	Merced, CA
197	BNST	1915	1915	{"USC00045532 ","USC00049073 "}	3	14.7	129	37.1883	-120.65	Merced, CA
312	BNST	1918	1918	{"USC00046168 "}	3	11.5	131	37.0536	-120.826	Merced, CA
313	BNST	1918	1918	{"USC00046168 "}	3	11.5	131	37.0536	-120.826	Merced, CA
314	BNST	1919	1919	{"USC00046168 "}	3	9.7	140	37.0565	-120.806	Merced, CA
198	BNST	1921	1921	{"USC00045532 ","USC00049073 "}	3	13.4	130	37.1883	-120.65	Merced, CA
200	BNST	1922	1922	{"USC00045532 ","USC00049073 "}	3	10.55	147	37.1883	-120.65	Merced, CA
204	BNST	1922	1922	{"USC00045532 ","USC00049073 "}	3	10.55	147	37.1883	-120.65	Merced, CA
201	BNST	1922	1922	{"USC00045532 ","USC00049073 "}	3	10.55	146	37.1883	-120.65	Merced, CA
211	BNST	1923	1923	{"USC00045532 ","USC00049073 "}	3	12	156	37.1883	-120.65	Merced, CA
207	BNST	1923	1923	{"USC00045532 ","USC00049073 "}	3	12	135	37.1883	-120.65	Merced, CA
209	BNST	1923	1923	{"USC00045532 ","USC00049073 "}	3	12	140	37.1883	-120.65	Merced, CA
208	BNST	1923	1923	{"USC00045532 ","USC00049073 "}	3	12	160	37.1883	-120.65	Merced, CA
205	BNST	1923	1923	{"USC00045532 ","USC00049073 "}	3	12	153	37.1883	-120.65	Merced, CA
206	BNST	1923	1923	{"USC00045532 ","USC00049073 "}	3	12	139	37.1883	-120.65	Merced, CA
210	BNST	1923	1923	{"USC00045532 ","USC00049073 "}	3	12	140	37.1883	-120.65	Merced, CA
214	BNST	1925	1925	{"USC00045532 ","USC00049073 "}	3	11.2	155	37.1883	-120.65	Merced, CA
215	BNST	1925	1925	{"USC00045532 ","USC00049073 "}	3	11.2	144	37.1883	-120.65	Merced, CA
216	BNST	1925	1925	{"USC00045532 ","USC00049073 "}	3	11.2	139	37.1883	-120.65	Merced, CA
217	BNST	1925	1925	{"USC00045532 ","USC00049073 "}	3	11.2	154	37.1883	-120.65	Merced, CA
218	BNST	1925	1925	{"USC00045532 ","USC00049073 "}	3	11.2	150	37.1883	-120.65	Merced, CA
219	BNST	1925	1925	{"USC00045532 ","USC00049073 "}	3	11.2	154	37.1883	-120.65	Merced, CA
220	BNST	1925	1925	{"USC00045532 ","USC00049073 "}	3	11.2	151	37.1883	-120.65	Merced, CA
319	BNST	1925	1925	{"USC00045532 ","USC00049073 "}	3	11.2	134	37.1883	-120.65	Merced, CA
221	BNST	1925	1925	{"USC00045532 ","USC00049073 "}	3	11.2	151	37.1883	-120.65	Merced, CA
212	BNST	1925	1925	{"USC00045532 ","USC00049073 "}	3	11.2	144	37.1883	-120.65	Merced, CA
213	BNST	1925	1925	{"USC00045532 ","USC00049073 "}	3	11.2	172	37.1883	-120.65	Merced, CA
222	BNST	1926	1926	{"USC00045532 ","USC00049073 "}	3	14.25	160	37.1883	-120.65	Merced, CA
230	BNST	1926	1926	{"USC00045532 ","USC00049073 "}	3	14.25	143	37.1883	-120.65	Merced, CA
229	BNST	1926	1926	{"USC00045532 ","USC00049073 "}	3	14.25	128	37.1883	-120.65	Merced, CA
228	BNST	1926	1926	{"USC00045532 ","USC00049073 "}	3	14.25	132	37.1883	-120.65	Merced, CA
225	BNST	1926	1926	{"USC00045532 ","USC00049073 "}	3	14.25	127	37.1883	-120.65	Merced, CA
224	BNST	1926	1926	{"USC00045532 ","USC00049073 "}	3	14.25	152	37.1883	-120.65	Merced, CA
223	BNST	1926	1926	{"USC00045532 ","USC00049073 "}	3	14.25	160	37.1883	-120.65	Merced, CA
231	BNST	1927	1927	{"USC00045532 ","USC00049073 "}	3	10.8	142	37.1883	-120.65	Merced, CA
236	BNST	1928	1928	{"USC00045532 "}	3	14.2	148	37.1883	-120.65	Merced, CA
235	BNST	1928	1928	{"USC00045532 "}	3	14.2	152	37.1883	-120.65	Merced, CA
237	BNST	1929	1929	{"USC00045532 "}	3	12	153	37.1883	-120.65	Merced, CA
250	BNST	1931	1931	{"USC00045532 "}	3	12.3	129	37.1883	-120.65	Merced, CA
256	BNST	1931	1931	{"USC00045532 "}	3	12.3	119	37.1883	-120.65	Merced, CA
257	BNST	1931	1931	{"USC00045532 "}	3	12.3	118	37.1883	-120.65	Merced, CA
258	BNST	1931	1931	{"USC00045532 "}	3	12.3	132	37.1883	-120.65	Merced, CA
259	BNST	1931	1931	{"USC00045532 "}	3	12.3	131	37.1883	-120.65	Merced, CA
255	BNST	1931	1931	{"USC00045532 "}	3	12.3	118	37.1883	-120.65	Merced, CA
254	BNST	1931	1931	{"USC00045532 "}	3	12.3	118	37.1883	-120.65	Merced, CA
261	BNST	1932	1932	{"USC00045532 ","USC00045118 "}	3	13.1	141	37.1883	-120.65	Merced, CA
260	BNST	1932	1932	{"USC00045532 ","USC00045118 "}	3	13.1	126	37.1883	-120.65	Merced, CA
320	BNST	1932	1932	{"USC00045118 ","USC00046168 "}	3	14.1	111	37.0605	-120.848	Merced, CA
321	BNST	1932	1932	{"USC00045118 ","USC00046168 "}	3	14.1	127	37.0605	-120.848	Merced, CA
263	BNST	1932	1932	{"USC00045532 ","USC00045118 "}	3	13.1	163	37.1883	-120.65	Merced, CA
262	BNST	1932	1932	{"USC00045532 ","USC00045118 "}	3	13.1	141	37.1883	-120.65	Merced, CA
266	BNST	1933	1933	{"USC00045532 "}	3	12.3	166	37.1883	-120.65	Merced, CA
267	BNST	1933	1933	{"USC00045532 "}	3	12.3	162	37.1883	-120.65	Merced, CA
274	BNST	1934	1934	{"USC00045532 ","USC00045118 "}	3	15.9	140	37.1883	-120.65	Merced, CA
273	BNST	1934	1934	{"USC00045532 ","USC00045118 "}	3	15.9	146	37.1883	-120.65	Merced, CA
272	BNST	1934	1934	{"USC00045532 ","USC00045118 "}	3	15.9	109	37.1883	-120.65	Merced, CA
271	BNST	1934	1934	{"USC00045532 ","USC00045118 "}	3	15.9	122	37.1883	-120.65	Merced, CA
270	BNST	1934	1934	{"USC00045532 ","USC00045118 "}	3	15.9	122	37.1883	-120.65	Merced, CA
269	BNST	1934	1934	{"USC00045532 ","USC00045118 "}	3	15.9	102	37.1883	-120.65	Merced, CA
268	BNST	1934	1934	{"USC00045532 ","USC00045118 "}	3	15.9	109	37.1883	-120.65	Merced, CA
325	BNST	1935	1935	{"USC00045118 "}	3	9.4	124	37.1883	-120.65	Merced, CA
322	BNST	1935	1935	{"USC00046168 ","USC00045118 ","USC00042389 "}	3	10.0667	131	37.2604	-120.906	Merced, CA
323	BNST	1935	1935	{"USC00045118 "}	3	9.4	115	37.1883	-120.65	Merced, CA
324	BNST	1935	1935	{"USC00045118 "}	3	9.4	115	37.1883	-120.65	Merced, CA
278	BNST	1936	1936	{"USC00045532 ","USC00045118 "}	3	12.95	145	37.1883	-120.65	Merced, CA
277	BNST	1936	1936	{"USC00045532 ","USC00045118 "}	3	12.95	152	37.1883	-120.65	Merced, CA
276	BNST	1936	1936	{"USC00045532 ","USC00045118 "}	3	12.95	117	37.1883	-120.65	Merced, CA
279	BNST	1937	1937	{"USC00045532 ","USC00045118 "}	3	12.35	117	37.1883	-120.65	Merced, CA
280	BNST	1937	1937	{"USC00045532 ","USC00045118 "}	3	12.35	126	37.1883	-120.65	Merced, CA
281	BNST	1939	1939	{"USC00045532 ","USC00045118 "}	3	12.1	148	37.1883	-120.65	Merced, CA
282	BNST	1939	1939	{"USC00045532 ","USC00045118 "}	3	12.1	158	37.1883	-120.65	Merced, CA
283	BNST	1940	1940	{"USC00045532 ","USC00045118 "}	3	13.45	124	37.1883	-120.65	Merced, CA
284	BNST	1944	1944	{"USC00045532 "}	3	11.6	147	37.1883	-120.65	Merced, CA
285	BNST	1946	1946	{"USC00045532 ","USC00045118 "}	3	12.05	126	37.1883	-120.65	Merced, CA
286	BNST	1946	1946	{"USC00045532 ","USC00045118 "}	3	12.05	126	37.1883	-120.65	Merced, CA
287	BNST	1946	1946	{"USC00045532 ","USC00045118 "}	3	12.05	126	37.1883	-120.65	Merced, CA
288	BNST	1946	1946	{"USC00045532 ","USC00045118 "}	3	12.05	122	37.1883	-120.65	Merced, CA
290	BNST	1948	1948	{"USC00045532 "}	3	10	183	37.1883	-120.65	Merced, CA
291	BNST	1948	1948	{"USC00045532 "}	3	10	172	37.1883	-120.65	Merced, CA
289	BNST	1948	1948	{"USC00045532 "}	3	10	183	37.1883	-120.65	Merced, CA
330	BNST	1959	1959	{"USC00046926 ","USC00044555 "}	3	13.5	137	36.3564	-121.133	Monterey, CA
329	BNST	1959	1959	{"USC00046926 ","USC00044555 "}	3	13.5	136	36.3564	-121.133	Monterey, CA
331	BNST	1959	1959	{"USC00046926 ","USC00044555 "}	3	13.5	161	36.3564	-121.133	Monterey, CA
337	BNST	1920	1920	{"USC00049087 "}	3	12.3	123	33.6414	-117.769	Orange, CA
335	BNST	1920	1920	{"USC00049087 "}	3	12.3	123	33.6414	-117.769	Orange, CA
336	BNST	1920	1920	{"USC00049087 "}	3	12.3	103	33.6414	-117.769	Orange, CA
338	BNST	1920	1920	{"USC00049087 "}	3	12.3	158	33.6414	-117.769	Orange, CA
339	BNST	1928	1928	{"USC00049087 "}	3	15.6	106	33.6414	-117.769	Orange, CA
340	BNST	1961	1961	{"USW00093101 ","USC00049087 "}	3	13.75	123	33.6414	-117.769	Orange, CA
341	BNST	1962	1962	{"USW00093101 ","USC00049087 "}	3	11.35	129	33.6414	-117.769	Orange, CA
344	BNST	1916	1916	{"USC00044259 ","USC00045502 "}	3	20.8	140	33.7536	-116.056	Riverside, CA
354	BNST	1931	1931	{"USC00047226 "}	3	13.4	135	33.0188	-116.846	San Diego, CA
359	BNST	1972	1972	{"USW00093115 ","USC00041758 ","USW00093112 "}	3	14.4	143	32.57	-117.15	San Diego, CA
366	BNST	1934	1934	{"USC00048557 ","USC00048560 "}	3	16.65	176	37.8921	-121.251	San Joaquin, CA
365	BNST	1934	1934	{"USC00048557 ","USC00048560 "}	3	16.65	180	37.8921	-121.251	San Joaquin, CA
397	BNST	1935	1935	{"USC00046569 "}	3	11.1	155	34.2782	-119.29	Ventura, CA
400	BNST	1935	1935	{"USC00046569 "}	3	11.1	171	34.2782	-119.29	Ventura, CA
399	BNST	1935	1935	{"USC00046569 "}	3	11.1	171	34.2782	-119.29	Ventura, CA
398	BNST	1935	1935	{"USC00046569 "}	3	11.1	148	34.2782	-119.29	Ventura, CA
401	BNST	1936	1936	{"USC00046569 ","USC00047957 "}	3	13.9	143	34.2782	-119.29	Ventura, CA
36	BNST	1917	1917	{"USC00043747 "}	4	13.6	124	36.4311	-119.859	Fresno, CA
43	BNST	1971	1971	{"USC00041048 ","USC00044223 ","USW00003144 ","USC00042713 "}	4	19.375	178	33	-115.4	Imperial , CA
42	BNST	1971	1971	{"USC00041048 ","USC00044223 ","USW00003144 ","USC00042713 "}	4	19.375	177	33	-115.4	Imperial , CA
44	BNST	1971	1971	{"USC00041048 ","USC00044223 ","USW00003144 ","USC00042713 "}	4	19.375	160	33	-115.4	Imperial , CA
45	BNST	1972	1972	{"USC00041048 ","USC00044223 ","USW00003144 ","USC00042713 "}	4	21.25	188	33.03	-115.37	Imperial , CA
37	BNST	1933	1933	{"USC00041048 ","USC00044223 ","USC00042713 "}	4	19.0667	147	33.0271	-115.285	Imperial, CA
38	BNST	1933	1933	{"USC00041048 ","USC00044223 ","USC00042713 "}	4	19.0667	147	33.0271	-115.285	Imperial, CA
383	BNST	1973	1973	{"USC00041048 ","USC00044223 ","USW00003144 ","USC00042713 "}	4	19.5	173	33	-115.4	Imperial, CA
384	BNST	1973	1973	{"USC00041048 ","USC00044223 ","USW00003144 ","USC00042713 "}	4	19.5	152	33	-115.4	Imperial, CA
385	BNST	1973	1973	{"USC00041048 ","USC00044223 ","USW00003144 ","USC00042713 "}	4	19.5	149	33	-115.4	Imperial, CA
386	BNST	1973	1973	{"USC00041048 ","USC00044223 ","USW00003144 ","USC00042713 "}	4	19.5	151	33	-115.4	Imperial, CA
387	BNST	1973	1973	{"USC00041048 ","USC00044223 ","USW00003144 ","USC00042713 "}	4	19.5	149	33	-115.4	Imperial, CA
388	BNST	1973	1973	{"USC00041048 ","USC00044223 ","USW00003144 ","USC00042713 "}	4	19.5	157	33	-115.4	Imperial, CA
389	BNST	1973	1973	{"USC00041048 ","USC00044223 ","USW00003144 ","USC00042713 "}	4	19.5	161	33	-115.4	Imperial, CA
390	BNST	1973	1973	{"USC00041048 ","USC00044223 ","USW00003144 ","USC00042713 "}	4	19.5	154	33	-115.4	Imperial, CA
391	BNST	1973	1973	{"USC00041048 ","USC00044223 ","USW00003144 ","USC00042713 "}	4	19.5	155	33	-115.4	Imperial, CA
39	BNST	1973	1973	{"USC00041048 ","USC00044223 ","USW00003144 ","USC00042713 "}	4	19.5	122	33	-115.4	Imperial, CA
371	BNST	1973	1973	{"USC00041048 ","USC00044223 ","USW00003144 ","USC00042713 "}	4	19.5	155	33	-115.4	Imperial, CA
372	BNST	1973	1973	{"USC00041048 ","USC00044223 ","USW00003144 ","USC00042713 "}	4	19.5	122	33	-115.4	Imperial, CA
373	BNST	1973	1973	{"USC00041048 ","USC00044223 ","USW00003144 ","USC00042713 "}	4	19.5	123	33	-115.4	Imperial, CA
374	BNST	1973	1973	{"USC00041048 ","USC00044223 ","USW00003144 ","USC00042713 "}	4	19.5	124	33	-115.4	Imperial, CA
375	BNST	1973	1973	{"USC00041048 ","USC00044223 ","USW00003144 ","USC00042713 "}	4	19.5	124	33	-115.4	Imperial, CA
376	BNST	1973	1973	{"USC00041048 ","USC00044223 ","USW00003144 ","USC00042713 "}	4	19.5	129	33	-115.4	Imperial, CA
377	BNST	1973	1973	{"USC00041048 ","USC00044223 ","USW00003144 ","USC00042713 "}	4	19.5	123	33	-115.4	Imperial, CA
378	BNST	1973	1973	{"USC00041048 ","USC00044223 ","USW00003144 ","USC00042713 "}	4	19.5	135	33	-115.4	Imperial, CA
379	BNST	1973	1973	{"USC00041048 ","USC00044223 ","USW00003144 ","USC00042713 "}	4	19.5	134	33	-115.4	Imperial, CA
380	BNST	1973	1973	{"USC00041048 ","USC00044223 ","USW00003144 ","USC00042713 "}	4	19.5	183	33	-115.4	Imperial, CA
381	BNST	1973	1973	{"USC00041048 ","USC00044223 ","USW00003144 ","USC00042713 "}	4	19.5	129	33	-115.4	Imperial, CA
382	BNST	1973	1973	{"USC00041048 ","USC00044223 ","USW00003144 ","USC00042713 "}	4	19.5	162	33	-115.4	Imperial, CA
395	BNST	1974	1974	{"USC00041048 ","USC00044223 ","USW00003144 ","USC00042713 "}	4	20.675	147	33	-115.4	Imperial, CA
396	BNST	1974	1974	{"USC00041048 ","USC00044223 ","USW00003144 ","USC00042713 "}	4	20.675	164	33	-115.4	Imperial, CA
394	BNST	1974	1974	{"USC00041048 ","USC00044223 ","USW00003144 ","USC00042713 "}	4	20.675	161	33	-115.4	Imperial, CA
393	BNST	1974	1974	{"USC00041048 ","USC00044223 ","USW00003144 ","USC00042713 "}	4	20.675	161	33	-115.4	Imperial, CA
392	BNST	1974	1974	{"USC00041048 ","USC00044223 ","USW00003144 ","USC00042713 "}	4	20.675	164	33	-115.4	Imperial, CA
40	BNST	1974	1974	{"USC00041048 ","USC00044223 ","USW00003144 ","USC00042713 "}	4	20.675	161	33	-115.4	Imperial, CA
41	BNST	1975	1975	{"USC00041048 ","USC00044223 ","USW00003144 ","USC00042713 "}	4	16.65	192	33.08	-115.39	Imperial, CA
47	BNST	1940	1940	{"USC00042092 ","USC00043603 ","USC00043710 ","USC00049035 "}	4	21.25	133	36.6303	-117.219	Inyo, CA
46	BNST	1940	1940	{"USC00042092 ","USC00043603 ","USC00043710 ","USC00049035 "}	4	21.25	133	36.6303	-117.219	Inyo, CA
49	BNST	1914	1914	{"USC00040439 ","USC00044520 "}	4	17.25	164	35.2956	-118.905	Kern, CA
48	BNST	1914	1914	{"USC00040439 ","USC00044520 "}	4	17.25	147	35.2956	-118.905	Kern, CA
57	BNST	1920	1920	{"USC00040439 ","USC00044520 ","USC00048839 "}	4	15.8333	147	35.2956	-118.905	Kern, CA
58	BNST	1920	1920	{"USC00040439 ","USC00044520 ","USC00048839 "}	4	15.8333	157	35.2956	-118.905	Kern, CA
55	BNST	1920	1920	{"USC00040439 ","USC00044520 ","USC00048839 "}	4	15.8333	148	35.2956	-118.905	Kern, CA
54	BNST	1920	1920	{"USC00040439 ","USC00044520 ","USC00048839 "}	4	15.8333	148	35.2956	-118.905	Kern, CA
53	BNST	1920	1920	{"USC00040439 ","USC00044520 ","USC00048839 "}	4	15.8333	145	35.2956	-118.905	Kern, CA
52	BNST	1920	1920	{"USC00040439 ","USC00044520 ","USC00048839 "}	4	15.8333	145	35.2956	-118.905	Kern, CA
51	BNST	1920	1920	{"USC00040439 ","USC00044520 ","USC00048839 "}	4	15.8333	145	35.2956	-118.905	Kern, CA
56	BNST	1920	1920	{"USC00040439 ","USC00044520 ","USC00048839 "}	4	15.8333	148	35.2956	-118.905	Kern, CA
67	BNST	1922	1922	{"USC00045338 "}	4	15.7	182	35.1881	-119.287	Kern, CA
59	BNST	1928	1928	{"USC00040439 ","USC00044520 ","USC00048839 "}	4	17.4333	166	35.2956	-118.905	Kern, CA
68	BNST	1929	1929	{"USC00045338 "}	4	15.1	179	35.1881	-119.287	Kern, CA
69	BNST	1929	1929	{"USC00045338 "}	4	15.1	179	35.1881	-119.287	Kern, CA
61	BNST	1932	1932	{"USC00040439 ","USC00044520 ","USC00048839 "}	4	16.2667	157	35.2956	-118.905	Kern, CA
60	BNST	1932	1932	{"USC00040439 ","USC00044520 ","USC00048839 "}	4	16.2667	157	35.2956	-118.905	Kern, CA
63	BNST	1937	1937	{"USC00040439 ","USC00044520 ","USC00048839 "}	4	15.7	147	35.2956	-118.905	Kern, CA
62	BNST	1937	1937	{"USC00040439 ","USC00044520 ","USC00048839 "}	4	15.7	168	35.2956	-118.905	Kern, CA
65	BNST	1939	1939	{"USW00023155 ","USC00044520 ","USC00048839 "}	4	19.4	155	35.2956	-118.905	Kern, CA
64	BNST	1939	1939	{"USW00023155 ","USC00044520 ","USC00048839 "}	4	19.4	132	35.2956	-118.905	Kern, CA
66	BNST	1956	1956	{"USW00023155 ","USC00044520 ","USC00048839 "}	4	16.7667	153	35.2956	-118.905	Kern, CA
81	BNST	1941	1941	{"USC00049560 ","USC00044536 "}	4	13.6	124	36.1395	-119.895	Kings, CA
76	BNST	1941	1941	{"USC00049560 ","USC00044536 "}	4	13.6	143	36.1395	-119.895	Kings, CA
75	BNST	1941	1941	{"USC00049560 ","USC00044536 "}	4	13.6	136	36.1395	-119.895	Kings, CA
77	BNST	1941	1941	{"USC00049560 ","USC00044536 "}	4	13.6	142	36.1395	-119.895	Kings, CA
79	BNST	1941	1941	{"USC00049560 ","USC00044536 "}	4	13.6	124	36.1395	-119.895	Kings, CA
80	BNST	1941	1941	{"USC00049560 ","USC00044536 "}	4	13.6	124	36.1395	-119.895	Kings, CA
78	BNST	1941	1941	{"USC00049560 ","USC00044536 "}	4	13.6	124	36.1395	-119.895	Kings, CA
138	BNST	1931	1931	{"USC00047876 "}	4	17.2	131	33.8161	-118.299	Los Angeles, CA
137	BNST	1931	1931	{"USC00047876 "}	4	17.2	131	33.8161	-118.299	Los Angeles, CA
136	BNST	1931	1931	{"USC00047876 "}	4	17.2	131	33.8161	-118.299	Los Angeles, CA
135	BNST	1931	1931	{"USC00047876 "}	4	17.2	129	33.8161	-118.299	Los Angeles, CA
134	BNST	1931	1931	{"USC00047876 "}	4	17.2	129	33.8161	-118.299	Los Angeles, CA
133	BNST	1931	1931	{"USC00047876 "}	4	17.2	129	33.8161	-118.299	Los Angeles, CA
132	BNST	1931	1931	{"USC00047876 "}	4	17.2	128	33.8161	-118.299	Los Angeles, CA
131	BNST	1931	1931	{"USC00047876 "}	4	17.2	128	33.8161	-118.299	Los Angeles, CA
130	BNST	1931	1931	{"USC00047876 "}	4	17.2	125	33.8161	-118.299	Los Angeles, CA
142	BNST	1933	1933	{"USW00003122 ","USC00047876 "}	4	13.85	146	33.8161	-118.299	Los Angeles, CA
139	BNST	1933	1933	{"USW00003122 ","USC00047876 "}	4	13.85	166	33.8161	-118.299	Los Angeles, CA
140	BNST	1933	1933	{"USW00003122 ","USC00047876 "}	4	13.85	146	33.8161	-118.299	Los Angeles, CA
141	BNST	1933	1933	{"USW00003122 ","USC00047876 "}	4	13.85	162	33.8161	-118.299	Los Angeles, CA
143	BNST	1933	1933	{"USW00003122 ","USC00047876 "}	4	13.85	166	33.8161	-118.299	Los Angeles, CA
146	BNST	1934	1934	{"USW00003122 ","USC00047876 "}	4	16.25	123	33.8161	-118.299	Los Angeles, CA
145	BNST	1934	1934	{"USW00003122 ","USC00047876 "}	4	16.25	135	33.8161	-118.299	Los Angeles, CA
144	BNST	1934	1934	{"USW00003122 ","USC00047876 "}	4	16.25	144	33.8161	-118.299	Los Angeles, CA
155	BNST	1935	1935	{"USW00003122 ","USC00047876 "}	4	14.65	132	33.8161	-118.299	Los Angeles, CA
154	BNST	1935	1935	{"USW00003122 ","USC00047876 "}	4	14.65	132	33.8161	-118.299	Los Angeles, CA
153	BNST	1935	1935	{"USW00003122 ","USC00047876 "}	4	14.65	132	33.8161	-118.299	Los Angeles, CA
152	BNST	1935	1935	{"USW00003122 ","USC00047876 "}	4	14.65	132	33.8161	-118.299	Los Angeles, CA
151	BNST	1935	1935	{"USW00003122 ","USC00047876 "}	4	14.65	132	33.8161	-118.299	Los Angeles, CA
150	BNST	1935	1935	{"USW00003122 ","USC00047876 "}	4	14.65	133	33.8161	-118.299	Los Angeles, CA
149	BNST	1935	1935	{"USW00003122 ","USC00047876 "}	4	14.65	133	33.8161	-118.299	Los Angeles, CA
148	BNST	1935	1935	{"USW00003122 ","USC00047876 "}	4	14.65	133	33.8161	-118.299	Los Angeles, CA
147	BNST	1935	1935	{"USW00003122 ","USC00047876 "}	4	14.65	133	33.8161	-118.299	Los Angeles, CA
157	BNST	1937	1937	{"USW00003122 ","USC00047876 "}	4	14.55	143	33.8161	-118.299	Los Angeles, CA
158	BNST	1937	1937	{"USW00003122 ","USC00047876 "}	4	14.55	143	33.8161	-118.299	Los Angeles, CA
159	BNST	1939	1939	{"USW00003122 ","USC00047876 "}	4	15.2	137	33.8161	-118.299	Los Angeles, CA
160	BNST	1939	1939	{"USW00003122 ","USC00047876 "}	4	15.2	137	33.8161	-118.299	Los Angeles, CA
161	BNST	1939	1939	{"USW00003122 ","USC00047876 "}	4	15.2	138	33.8161	-118.299	Los Angeles, CA
175	BNST	1921	1921	{"USC00044884 "}	4	14	156	36.8562	-120.454	Madera, CA
299	BNST	1896	1896	{"USC00049073 "}	4	12.2	123	37.1883	-120.65	Merced, CA
179	BNST	1896	1896	{"USC00049073 "}	4	12.2	124	37.1883	-120.65	Merced, CA
178	BNST	1896	1896	{"USC00049073 "}	4	12.2	124	37.1883	-120.65	Merced, CA
177	BNST	1896	1896	{"USC00049073 "}	4	12.2	120	37.1883	-120.65	Merced, CA
176	BNST	1896	1896	{"USC00049073 "}	4	12.2	125	37.1883	-120.65	Merced, CA
298	BNST	1896	1896	{"USC00049073 "}	4	12.2	124	37.1883	-120.65	Merced, CA
186	BNST	1900	1900	{"USC00045532 "}	4	13.2	122	37.1883	-120.65	Merced, CA
185	BNST	1900	1900	{"USC00045532 "}	4	13.2	122	37.1883	-120.65	Merced, CA
188	BNST	1905	1905	{"USC00045532 "}	4	16.4	153	37.1883	-120.65	Merced, CA
190	BNST	1905	1905	{"USC00045532 "}	4	16.4	153	37.1883	-120.65	Merced, CA
191	BNST	1905	1905	{"USC00045532 "}	4	16.4	149	37.1883	-120.65	Merced, CA
189	BNST	1905	1905	{"USC00045532 "}	4	16.4	149	37.1883	-120.65	Merced, CA
195	BNST	1912	1912	{"USC00045532 "}	4	13.1	132	37.1883	-120.65	Merced, CA
196	BNST	1914	1914	{"USC00045532 "}	4	15.9	144	37.1883	-120.65	Merced, CA
197	BNST	1915	1915	{"USC00045532 ","USC00049073 "}	4	16.45	129	37.1883	-120.65	Merced, CA
312	BNST	1918	1918	{"USC00046168 "}	4	14.3	131	37.0536	-120.826	Merced, CA
313	BNST	1918	1918	{"USC00046168 "}	4	14.3	131	37.0536	-120.826	Merced, CA
314	BNST	1919	1919	{"USC00046168 "}	4	14.7	140	37.0565	-120.806	Merced, CA
198	BNST	1921	1921	{"USC00045532 ","USC00049073 "}	4	14.95	130	37.1883	-120.65	Merced, CA
200	BNST	1922	1922	{"USC00045532 ","USC00049073 "}	4	13.5	147	37.1883	-120.65	Merced, CA
204	BNST	1922	1922	{"USC00045532 ","USC00049073 "}	4	13.5	147	37.1883	-120.65	Merced, CA
201	BNST	1922	1922	{"USC00045532 ","USC00049073 "}	4	13.5	146	37.1883	-120.65	Merced, CA
205	BNST	1923	1923	{"USC00045532 ","USC00049073 "}	4	13.5	153	37.1883	-120.65	Merced, CA
211	BNST	1923	1923	{"USC00045532 ","USC00049073 "}	4	13.5	156	37.1883	-120.65	Merced, CA
210	BNST	1923	1923	{"USC00045532 ","USC00049073 "}	4	13.5	140	37.1883	-120.65	Merced, CA
207	BNST	1923	1923	{"USC00045532 ","USC00049073 "}	4	13.5	135	37.1883	-120.65	Merced, CA
208	BNST	1923	1923	{"USC00045532 ","USC00049073 "}	4	13.5	160	37.1883	-120.65	Merced, CA
209	BNST	1923	1923	{"USC00045532 ","USC00049073 "}	4	13.5	140	37.1883	-120.65	Merced, CA
206	BNST	1923	1923	{"USC00045532 ","USC00049073 "}	4	13.5	139	37.1883	-120.65	Merced, CA
215	BNST	1925	1925	{"USC00045532 ","USC00049073 "}	4	14.35	144	37.1883	-120.65	Merced, CA
216	BNST	1925	1925	{"USC00045532 ","USC00049073 "}	4	14.35	139	37.1883	-120.65	Merced, CA
217	BNST	1925	1925	{"USC00045532 ","USC00049073 "}	4	14.35	154	37.1883	-120.65	Merced, CA
218	BNST	1925	1925	{"USC00045532 ","USC00049073 "}	4	14.35	150	37.1883	-120.65	Merced, CA
219	BNST	1925	1925	{"USC00045532 ","USC00049073 "}	4	14.35	154	37.1883	-120.65	Merced, CA
220	BNST	1925	1925	{"USC00045532 ","USC00049073 "}	4	14.35	151	37.1883	-120.65	Merced, CA
221	BNST	1925	1925	{"USC00045532 ","USC00049073 "}	4	14.35	151	37.1883	-120.65	Merced, CA
319	BNST	1925	1925	{"USC00045532 ","USC00049073 "}	4	14.35	134	37.1883	-120.65	Merced, CA
318	BNST	1925	1925	{"USC00046168 "}	4	16	143	37.0605	-120.848	Merced, CA
212	BNST	1925	1925	{"USC00045532 ","USC00049073 "}	4	14.35	144	37.1883	-120.65	Merced, CA
213	BNST	1925	1925	{"USC00045532 ","USC00049073 "}	4	14.35	172	37.1883	-120.65	Merced, CA
214	BNST	1925	1925	{"USC00045532 ","USC00049073 "}	4	14.35	155	37.1883	-120.65	Merced, CA
223	BNST	1926	1926	{"USC00045532 ","USC00049073 "}	4	17.55	160	37.1883	-120.65	Merced, CA
222	BNST	1926	1926	{"USC00045532 ","USC00049073 "}	4	17.55	160	37.1883	-120.65	Merced, CA
230	BNST	1926	1926	{"USC00045532 ","USC00049073 "}	4	17.55	143	37.1883	-120.65	Merced, CA
229	BNST	1926	1926	{"USC00045532 ","USC00049073 "}	4	17.55	128	37.1883	-120.65	Merced, CA
228	BNST	1926	1926	{"USC00045532 ","USC00049073 "}	4	17.55	132	37.1883	-120.65	Merced, CA
225	BNST	1926	1926	{"USC00045532 ","USC00049073 "}	4	17.55	127	37.1883	-120.65	Merced, CA
224	BNST	1926	1926	{"USC00045532 ","USC00049073 "}	4	17.55	152	37.1883	-120.65	Merced, CA
231	BNST	1927	1927	{"USC00045532 ","USC00049073 "}	4	14.05	142	37.1883	-120.65	Merced, CA
236	BNST	1928	1928	{"USC00045532 "}	4	15.4	148	37.1883	-120.65	Merced, CA
235	BNST	1928	1928	{"USC00045532 "}	4	15.4	152	37.1883	-120.65	Merced, CA
237	BNST	1929	1929	{"USC00045532 "}	4	13.3	153	37.1883	-120.65	Merced, CA
254	BNST	1931	1931	{"USC00045532 "}	4	17.7	118	37.1883	-120.65	Merced, CA
257	BNST	1931	1931	{"USC00045532 "}	4	17.7	118	37.1883	-120.65	Merced, CA
258	BNST	1931	1931	{"USC00045532 "}	4	17.7	132	37.1883	-120.65	Merced, CA
259	BNST	1931	1931	{"USC00045532 "}	4	17.7	131	37.1883	-120.65	Merced, CA
256	BNST	1931	1931	{"USC00045532 "}	4	17.7	119	37.1883	-120.65	Merced, CA
255	BNST	1931	1931	{"USC00045532 "}	4	17.7	118	37.1883	-120.65	Merced, CA
250	BNST	1931	1931	{"USC00045532 "}	4	17.7	129	37.1883	-120.65	Merced, CA
260	BNST	1932	1932	{"USC00045532 ","USC00045118 "}	4	14.45	126	37.1883	-120.65	Merced, CA
320	BNST	1932	1932	{"USC00045118 ","USC00046168 "}	4	14.8	111	37.0605	-120.848	Merced, CA
321	BNST	1932	1932	{"USC00045118 ","USC00046168 "}	4	14.8	127	37.0605	-120.848	Merced, CA
263	BNST	1932	1932	{"USC00045532 ","USC00045118 "}	4	14.45	163	37.1883	-120.65	Merced, CA
262	BNST	1932	1932	{"USC00045532 ","USC00045118 "}	4	14.45	141	37.1883	-120.65	Merced, CA
261	BNST	1932	1932	{"USC00045532 ","USC00045118 "}	4	14.45	141	37.1883	-120.65	Merced, CA
266	BNST	1933	1933	{"USC00045532 ","USC00045118 "}	4	15.4	166	37.1883	-120.65	Merced, CA
267	BNST	1933	1933	{"USC00045532 ","USC00045118 "}	4	15.4	162	37.1883	-120.65	Merced, CA
274	BNST	1934	1934	{"USC00045532 ","USC00045118 "}	4	18.6	140	37.1883	-120.65	Merced, CA
268	BNST	1934	1934	{"USC00045532 ","USC00045118 "}	4	18.6	109	37.1883	-120.65	Merced, CA
269	BNST	1934	1934	{"USC00045532 ","USC00045118 "}	4	18.6	102	37.1883	-120.65	Merced, CA
270	BNST	1934	1934	{"USC00045532 ","USC00045118 "}	4	18.6	122	37.1883	-120.65	Merced, CA
271	BNST	1934	1934	{"USC00045532 ","USC00045118 "}	4	18.6	122	37.1883	-120.65	Merced, CA
272	BNST	1934	1934	{"USC00045532 ","USC00045118 "}	4	18.6	109	37.1883	-120.65	Merced, CA
273	BNST	1934	1934	{"USC00045532 ","USC00045118 "}	4	18.6	146	37.1883	-120.65	Merced, CA
325	BNST	1935	1935	{"USC00045532 ","USC00045118 "}	4	14.8	124	37.1883	-120.65	Merced, CA
324	BNST	1935	1935	{"USC00045532 ","USC00045118 "}	4	14.8	115	37.1883	-120.65	Merced, CA
323	BNST	1935	1935	{"USC00045532 ","USC00045118 "}	4	14.8	115	37.1883	-120.65	Merced, CA
322	BNST	1935	1935	{"USC00045118 ","USC00042389 "}	4	15.15	131	37.2604	-120.906	Merced, CA
276	BNST	1936	1936	{"USC00045532 ","USC00045118 "}	4	15.7	117	37.1883	-120.65	Merced, CA
277	BNST	1936	1936	{"USC00045532 ","USC00045118 "}	4	15.7	152	37.1883	-120.65	Merced, CA
278	BNST	1936	1936	{"USC00045532 ","USC00045118 "}	4	15.7	145	37.1883	-120.65	Merced, CA
279	BNST	1937	1937	{"USC00045532 ","USC00045118 "}	4	14.05	117	37.1883	-120.65	Merced, CA
280	BNST	1937	1937	{"USC00045532 ","USC00045118 "}	4	14.05	126	37.1883	-120.65	Merced, CA
281	BNST	1939	1939	{"USC00045532 ","USC00045118 "}	4	17.65	148	37.1883	-120.65	Merced, CA
282	BNST	1939	1939	{"USC00045532 ","USC00045118 "}	4	17.65	158	37.1883	-120.65	Merced, CA
283	BNST	1940	1940	{"USC00045532 ","USC00045118 "}	4	16.1	124	37.1883	-120.65	Merced, CA
284	BNST	1944	1944	{"USC00045532 ","USC00045118 "}	4	13.55	147	37.1883	-120.65	Merced, CA
326	BNST	1945	1945	{"USC00045118 "}	4	16.1	175	37.0605	-120.848	Merced, CA
286	BNST	1946	1946	{"USC00045532 ","USC00045118 "}	4	16.5	126	37.1883	-120.65	Merced, CA
285	BNST	1946	1946	{"USC00045532 ","USC00045118 "}	4	16.5	126	37.1883	-120.65	Merced, CA
287	BNST	1946	1946	{"USC00045532 ","USC00045118 "}	4	16.5	126	37.1883	-120.65	Merced, CA
288	BNST	1946	1946	{"USC00045532 ","USC00045118 "}	4	16.5	122	37.1883	-120.65	Merced, CA
290	BNST	1948	1948	{"USC00045532 ","USC00045118 "}	4	14.05	183	37.1883	-120.65	Merced, CA
291	BNST	1948	1948	{"USC00045532 ","USC00045118 "}	4	14.05	172	37.1883	-120.65	Merced, CA
289	BNST	1948	1948	{"USC00045532 ","USC00045118 "}	4	14.05	183	37.1883	-120.65	Merced, CA
330	BNST	1959	1959	{"USC00046926 ","USC00044555 "}	4	16.05	137	36.3564	-121.133	Monterey, CA
329	BNST	1959	1959	{"USC00046926 ","USC00044555 "}	4	16.05	136	36.3564	-121.133	Monterey, CA
331	BNST	1959	1959	{"USC00046926 ","USC00044555 "}	4	16.05	161	36.3564	-121.133	Monterey, CA
337	BNST	1920	1920	{"USC00049087 "}	4	13.7	123	33.6414	-117.769	Orange, CA
336	BNST	1920	1920	{"USC00049087 "}	4	13.7	103	33.6414	-117.769	Orange, CA
338	BNST	1920	1920	{"USC00049087 "}	4	13.7	158	33.6414	-117.769	Orange, CA
335	BNST	1920	1920	{"USC00049087 "}	4	13.7	123	33.6414	-117.769	Orange, CA
339	BNST	1928	1928	{"USC00049087 "}	4	17.1	106	33.6414	-117.769	Orange, CA
340	BNST	1961	1961	{"USW00093101 ","USC00049087 "}	4	15.75	123	33.6414	-117.769	Orange, CA
341	BNST	1962	1962	{"USW00093101 ","USC00049087 "}	4	16.65	129	33.6414	-117.769	Orange, CA
344	BNST	1916	1916	{"USC00044259 ","USC00045502 "}	4	23.15	140	33.7536	-116.056	Riverside, CA
354	BNST	1931	1931	{"USC00047226 "}	4	15.8	135	33.0188	-116.846	San Diego, CA
359	BNST	1972	1972	{"USW00093115 ","USC00041758 ","USW00093112 "}	4	15.1333	143	32.57	-117.15	San Diego, CA
366	BNST	1934	1934	{"USC00048557 ","USC00048560 "}	4	18.15	176	37.8921	-121.251	San Joaquin, CA
365	BNST	1934	1934	{"USC00048557 ","USC00048560 "}	4	18.15	180	37.8921	-121.251	San Joaquin, CA
400	BNST	1935	1935	{"USC00046569 ","USC00047957 "}	4	14.8	171	34.2782	-119.29	Ventura, CA
397	BNST	1935	1935	{"USC00046569 ","USC00047957 "}	4	14.8	155	34.2782	-119.29	Ventura, CA
399	BNST	1935	1935	{"USC00046569 ","USC00047957 "}	4	14.8	171	34.2782	-119.29	Ventura, CA
398	BNST	1935	1935	{"USC00046569 ","USC00047957 "}	4	14.8	148	34.2782	-119.29	Ventura, CA
401	BNST	1936	1936	{"USC00046569 ","USC00047957 "}	4	15.05	143	34.2782	-119.29	Ventura, CA
36	BNST	1917	1917	{"USC00043747 "}	5	14.1	124	36.4311	-119.859	Fresno, CA
43	BNST	1971	1971	{"USC00041048 ","USC00044223 ","USW00003144 ","USC00042713 "}	5	22.975	178	33	-115.4	Imperial , CA
42	BNST	1971	1971	{"USC00041048 ","USC00044223 ","USW00003144 ","USC00042713 "}	5	22.975	177	33	-115.4	Imperial , CA
44	BNST	1971	1971	{"USC00041048 ","USC00044223 ","USW00003144 ","USC00042713 "}	5	22.975	160	33	-115.4	Imperial , CA
45	BNST	1972	1972	{"USC00041048 ","USC00044223 ","USW00003144 ","USC00042713 "}	5	25.125	188	33.03	-115.37	Imperial , CA
37	BNST	1933	1933	{"USC00041048 ","USC00044223 ","USC00042713 "}	5	22.8667	147	33.0271	-115.285	Imperial, CA
38	BNST	1933	1933	{"USC00041048 ","USC00044223 ","USC00042713 "}	5	22.8667	147	33.0271	-115.285	Imperial, CA
383	BNST	1973	1973	{"USC00041048 ","USC00044223 ","USW00003144 ","USC00042713 "}	5	26.15	173	33	-115.4	Imperial, CA
384	BNST	1973	1973	{"USC00041048 ","USC00044223 ","USW00003144 ","USC00042713 "}	5	26.15	152	33	-115.4	Imperial, CA
385	BNST	1973	1973	{"USC00041048 ","USC00044223 ","USW00003144 ","USC00042713 "}	5	26.15	149	33	-115.4	Imperial, CA
386	BNST	1973	1973	{"USC00041048 ","USC00044223 ","USW00003144 ","USC00042713 "}	5	26.15	151	33	-115.4	Imperial, CA
387	BNST	1973	1973	{"USC00041048 ","USC00044223 ","USW00003144 ","USC00042713 "}	5	26.15	149	33	-115.4	Imperial, CA
388	BNST	1973	1973	{"USC00041048 ","USC00044223 ","USW00003144 ","USC00042713 "}	5	26.15	157	33	-115.4	Imperial, CA
389	BNST	1973	1973	{"USC00041048 ","USC00044223 ","USW00003144 ","USC00042713 "}	5	26.15	161	33	-115.4	Imperial, CA
390	BNST	1973	1973	{"USC00041048 ","USC00044223 ","USW00003144 ","USC00042713 "}	5	26.15	154	33	-115.4	Imperial, CA
391	BNST	1973	1973	{"USC00041048 ","USC00044223 ","USW00003144 ","USC00042713 "}	5	26.15	155	33	-115.4	Imperial, CA
39	BNST	1973	1973	{"USC00041048 ","USC00044223 ","USW00003144 ","USC00042713 "}	5	26.15	122	33	-115.4	Imperial, CA
371	BNST	1973	1973	{"USC00041048 ","USC00044223 ","USW00003144 ","USC00042713 "}	5	26.15	155	33	-115.4	Imperial, CA
372	BNST	1973	1973	{"USC00041048 ","USC00044223 ","USW00003144 ","USC00042713 "}	5	26.15	122	33	-115.4	Imperial, CA
373	BNST	1973	1973	{"USC00041048 ","USC00044223 ","USW00003144 ","USC00042713 "}	5	26.15	123	33	-115.4	Imperial, CA
374	BNST	1973	1973	{"USC00041048 ","USC00044223 ","USW00003144 ","USC00042713 "}	5	26.15	124	33	-115.4	Imperial, CA
375	BNST	1973	1973	{"USC00041048 ","USC00044223 ","USW00003144 ","USC00042713 "}	5	26.15	124	33	-115.4	Imperial, CA
376	BNST	1973	1973	{"USC00041048 ","USC00044223 ","USW00003144 ","USC00042713 "}	5	26.15	129	33	-115.4	Imperial, CA
377	BNST	1973	1973	{"USC00041048 ","USC00044223 ","USW00003144 ","USC00042713 "}	5	26.15	123	33	-115.4	Imperial, CA
378	BNST	1973	1973	{"USC00041048 ","USC00044223 ","USW00003144 ","USC00042713 "}	5	26.15	135	33	-115.4	Imperial, CA
379	BNST	1973	1973	{"USC00041048 ","USC00044223 ","USW00003144 ","USC00042713 "}	5	26.15	134	33	-115.4	Imperial, CA
380	BNST	1973	1973	{"USC00041048 ","USC00044223 ","USW00003144 ","USC00042713 "}	5	26.15	183	33	-115.4	Imperial, CA
381	BNST	1973	1973	{"USC00041048 ","USC00044223 ","USW00003144 ","USC00042713 "}	5	26.15	129	33	-115.4	Imperial, CA
382	BNST	1973	1973	{"USC00041048 ","USC00044223 ","USW00003144 ","USC00042713 "}	5	26.15	162	33	-115.4	Imperial, CA
395	BNST	1974	1974	{"USC00041048 ","USC00044223 ","USW00003144 ","USC00042713 "}	5	25.175	147	33	-115.4	Imperial, CA
396	BNST	1974	1974	{"USC00041048 ","USC00044223 ","USW00003144 ","USC00042713 "}	5	25.175	164	33	-115.4	Imperial, CA
394	BNST	1974	1974	{"USC00041048 ","USC00044223 ","USW00003144 ","USC00042713 "}	5	25.175	161	33	-115.4	Imperial, CA
393	BNST	1974	1974	{"USC00041048 ","USC00044223 ","USW00003144 ","USC00042713 "}	5	25.175	161	33	-115.4	Imperial, CA
392	BNST	1974	1974	{"USC00041048 ","USC00044223 ","USW00003144 ","USC00042713 "}	5	25.175	164	33	-115.4	Imperial, CA
40	BNST	1974	1974	{"USC00041048 ","USC00044223 ","USW00003144 ","USC00042713 "}	5	25.175	161	33	-115.4	Imperial, CA
41	BNST	1975	1975	{"USC00041048 ","USC00044223 ","USW00003144 ","USC00042713 "}	5	23.525	192	33.08	-115.39	Imperial, CA
46	BNST	1940	1940	{"USC00042092 ","USC00043603 ","USC00043710 ","USC00049035 "}	5	27.725	133	36.6303	-117.219	Inyo, CA
47	BNST	1940	1940	{"USC00042092 ","USC00043603 ","USC00043710 ","USC00049035 "}	5	27.725	133	36.6303	-117.219	Inyo, CA
48	BNST	1914	1914	{"USC00040439 ","USC00044520 "}	5	20.9	147	35.2956	-118.905	Kern, CA
49	BNST	1914	1914	{"USC00040439 ","USC00044520 "}	5	20.9	164	35.2956	-118.905	Kern, CA
51	BNST	1920	1920	{"USC00040439 "}	5	20.2	145	35.2956	-118.905	Kern, CA
52	BNST	1920	1920	{"USC00040439 "}	5	20.2	145	35.2956	-118.905	Kern, CA
53	BNST	1920	1920	{"USC00040439 "}	5	20.2	145	35.2956	-118.905	Kern, CA
54	BNST	1920	1920	{"USC00040439 "}	5	20.2	148	35.2956	-118.905	Kern, CA
55	BNST	1920	1920	{"USC00040439 "}	5	20.2	148	35.2956	-118.905	Kern, CA
56	BNST	1920	1920	{"USC00040439 "}	5	20.2	148	35.2956	-118.905	Kern, CA
57	BNST	1920	1920	{"USC00040439 "}	5	20.2	147	35.2956	-118.905	Kern, CA
58	BNST	1920	1920	{"USC00040439 "}	5	20.2	157	35.2956	-118.905	Kern, CA
67	BNST	1922	1922	{"USC00045338 "}	5	25.4	182	35.1881	-119.287	Kern, CA
59	BNST	1928	1928	{"USC00040439 ","USC00044520 ","USC00048839 "}	5	23.4333	166	35.2956	-118.905	Kern, CA
69	BNST	1929	1929	{"USC00045338 "}	5	22.6	179	35.1881	-119.287	Kern, CA
68	BNST	1929	1929	{"USC00045338 "}	5	22.6	179	35.1881	-119.287	Kern, CA
61	BNST	1932	1932	{"USC00040439 ","USC00044520 ","USC00048839 "}	5	21	157	35.2956	-118.905	Kern, CA
60	BNST	1932	1932	{"USC00040439 ","USC00044520 ","USC00048839 "}	5	21	157	35.2956	-118.905	Kern, CA
63	BNST	1937	1937	{"USC00040439 ","USC00044520 ","USC00048839 "}	5	21.6667	147	35.2956	-118.905	Kern, CA
62	BNST	1937	1937	{"USC00040439 ","USC00044520 ","USC00048839 "}	5	21.6667	168	35.2956	-118.905	Kern, CA
65	BNST	1939	1939	{"USW00023155 ","USC00044520 ","USC00048839 "}	5	21.4	155	35.2956	-118.905	Kern, CA
64	BNST	1939	1939	{"USW00023155 ","USC00044520 ","USC00048839 "}	5	21.4	132	35.2956	-118.905	Kern, CA
66	BNST	1956	1956	{"USW00023155 ","USC00044520 ","USC00048839 "}	5	21.0667	153	35.2956	-118.905	Kern, CA
81	BNST	1941	1941	{"USC00049560 ","USC00044536 "}	5	19.8	124	36.1395	-119.895	Kings, CA
76	BNST	1941	1941	{"USC00049560 ","USC00044536 "}	5	19.8	143	36.1395	-119.895	Kings, CA
75	BNST	1941	1941	{"USC00049560 ","USC00044536 "}	5	19.8	136	36.1395	-119.895	Kings, CA
77	BNST	1941	1941	{"USC00049560 ","USC00044536 "}	5	19.8	142	36.1395	-119.895	Kings, CA
79	BNST	1941	1941	{"USC00049560 ","USC00044536 "}	5	19.8	124	36.1395	-119.895	Kings, CA
80	BNST	1941	1941	{"USC00049560 ","USC00044536 "}	5	19.8	124	36.1395	-119.895	Kings, CA
78	BNST	1941	1941	{"USC00049560 ","USC00044536 "}	5	19.8	124	36.1395	-119.895	Kings, CA
138	BNST	1931	1931	{"USC00047876 "}	5	18.6	131	33.8161	-118.299	Los Angeles, CA
137	BNST	1931	1931	{"USC00047876 "}	5	18.6	131	33.8161	-118.299	Los Angeles, CA
136	BNST	1931	1931	{"USC00047876 "}	5	18.6	131	33.8161	-118.299	Los Angeles, CA
135	BNST	1931	1931	{"USC00047876 "}	5	18.6	129	33.8161	-118.299	Los Angeles, CA
134	BNST	1931	1931	{"USC00047876 "}	5	18.6	129	33.8161	-118.299	Los Angeles, CA
133	BNST	1931	1931	{"USC00047876 "}	5	18.6	129	33.8161	-118.299	Los Angeles, CA
132	BNST	1931	1931	{"USC00047876 "}	5	18.6	128	33.8161	-118.299	Los Angeles, CA
131	BNST	1931	1931	{"USC00047876 "}	5	18.6	128	33.8161	-118.299	Los Angeles, CA
130	BNST	1931	1931	{"USC00047876 "}	5	18.6	125	33.8161	-118.299	Los Angeles, CA
142	BNST	1933	1933	{"USW00003122 ","USC00047876 "}	5	13.95	146	33.8161	-118.299	Los Angeles, CA
139	BNST	1933	1933	{"USW00003122 ","USC00047876 "}	5	13.95	166	33.8161	-118.299	Los Angeles, CA
140	BNST	1933	1933	{"USW00003122 ","USC00047876 "}	5	13.95	146	33.8161	-118.299	Los Angeles, CA
141	BNST	1933	1933	{"USW00003122 ","USC00047876 "}	5	13.95	162	33.8161	-118.299	Los Angeles, CA
143	BNST	1933	1933	{"USW00003122 ","USC00047876 "}	5	13.95	166	33.8161	-118.299	Los Angeles, CA
146	BNST	1934	1934	{"USW00003122 ","USC00047876 "}	5	17.8	123	33.8161	-118.299	Los Angeles, CA
145	BNST	1934	1934	{"USW00003122 ","USC00047876 "}	5	17.8	135	33.8161	-118.299	Los Angeles, CA
144	BNST	1934	1934	{"USW00003122 ","USC00047876 "}	5	17.8	144	33.8161	-118.299	Los Angeles, CA
155	BNST	1935	1935	{"USW00003122 ","USC00047876 "}	5	15.5	132	33.8161	-118.299	Los Angeles, CA
154	BNST	1935	1935	{"USW00003122 ","USC00047876 "}	5	15.5	132	33.8161	-118.299	Los Angeles, CA
153	BNST	1935	1935	{"USW00003122 ","USC00047876 "}	5	15.5	132	33.8161	-118.299	Los Angeles, CA
152	BNST	1935	1935	{"USW00003122 ","USC00047876 "}	5	15.5	132	33.8161	-118.299	Los Angeles, CA
151	BNST	1935	1935	{"USW00003122 ","USC00047876 "}	5	15.5	132	33.8161	-118.299	Los Angeles, CA
150	BNST	1935	1935	{"USW00003122 ","USC00047876 "}	5	15.5	133	33.8161	-118.299	Los Angeles, CA
149	BNST	1935	1935	{"USW00003122 ","USC00047876 "}	5	15.5	133	33.8161	-118.299	Los Angeles, CA
148	BNST	1935	1935	{"USW00003122 ","USC00047876 "}	5	15.5	133	33.8161	-118.299	Los Angeles, CA
147	BNST	1935	1935	{"USW00003122 ","USC00047876 "}	5	15.5	133	33.8161	-118.299	Los Angeles, CA
158	BNST	1937	1937	{"USW00003122 ","USC00047876 "}	5	16.8	143	33.8161	-118.299	Los Angeles, CA
157	BNST	1937	1937	{"USW00003122 ","USC00047876 "}	5	16.8	143	33.8161	-118.299	Los Angeles, CA
159	BNST	1939	1939	{"USW00003122 ","USC00047876 "}	5	15.75	137	33.8161	-118.299	Los Angeles, CA
160	BNST	1939	1939	{"USW00003122 ","USC00047876 "}	5	15.75	137	33.8161	-118.299	Los Angeles, CA
161	BNST	1939	1939	{"USW00003122 ","USC00047876 "}	5	15.75	138	33.8161	-118.299	Los Angeles, CA
175	BNST	1921	1921	{"USC00044884 "}	5	23.8	156	36.8562	-120.454	Madera, CA
298	BNST	1896	1896	{"USC00049073 "}	5	16.2	124	37.1883	-120.65	Merced, CA
178	BNST	1896	1896	{"USC00049073 "}	5	16.2	124	37.1883	-120.65	Merced, CA
177	BNST	1896	1896	{"USC00049073 "}	5	16.2	120	37.1883	-120.65	Merced, CA
176	BNST	1896	1896	{"USC00049073 "}	5	16.2	125	37.1883	-120.65	Merced, CA
179	BNST	1896	1896	{"USC00049073 "}	5	16.2	124	37.1883	-120.65	Merced, CA
299	BNST	1896	1896	{"USC00049073 "}	5	16.2	123	37.1883	-120.65	Merced, CA
185	BNST	1900	1900	{"USC00045532 "}	5	17.6	122	37.1883	-120.65	Merced, CA
186	BNST	1900	1900	{"USC00045532 "}	5	17.6	122	37.1883	-120.65	Merced, CA
191	BNST	1905	1905	{"USC00045532 "}	5	17.7	149	37.1883	-120.65	Merced, CA
189	BNST	1905	1905	{"USC00045532 "}	5	17.7	149	37.1883	-120.65	Merced, CA
188	BNST	1905	1905	{"USC00045532 "}	5	17.7	153	37.1883	-120.65	Merced, CA
190	BNST	1905	1905	{"USC00045532 "}	5	17.7	153	37.1883	-120.65	Merced, CA
192	BNST	1908	1908	{"USC00045532 "}	5	15.6	146	37.1883	-120.65	Merced, CA
193	BNST	1908	1908	{"USC00045532 "}	5	15.6	152	37.1883	-120.65	Merced, CA
195	BNST	1912	1912	{"USC00045532 "}	5	19.6	132	37.1883	-120.65	Merced, CA
196	BNST	1914	1914	{"USC00045532 "}	5	20.1	144	37.1883	-120.65	Merced, CA
197	BNST	1915	1915	{"USC00045532 ","USC00049073 "}	5	17.75	129	37.1883	-120.65	Merced, CA
312	BNST	1918	1918	{"USC00046168 "}	5	16.4	131	37.0536	-120.826	Merced, CA
313	BNST	1918	1918	{"USC00046168 "}	5	16.4	131	37.0536	-120.826	Merced, CA
314	BNST	1919	1919	{"USC00046168 "}	5	18.6	140	37.0565	-120.806	Merced, CA
198	BNST	1921	1921	{"USC00045532 ","USC00049073 "}	5	16.95	130	37.1883	-120.65	Merced, CA
200	BNST	1922	1922	{"USC00045532 ","USC00049073 "}	5	19	147	37.1883	-120.65	Merced, CA
204	BNST	1922	1922	{"USC00045532 ","USC00049073 "}	5	19	147	37.1883	-120.65	Merced, CA
201	BNST	1922	1922	{"USC00045532 ","USC00049073 "}	5	19	146	37.1883	-120.65	Merced, CA
211	BNST	1923	1923	{"USC00045532 ","USC00049073 "}	5	17.15	156	37.1883	-120.65	Merced, CA
209	BNST	1923	1923	{"USC00045532 ","USC00049073 "}	5	17.15	140	37.1883	-120.65	Merced, CA
208	BNST	1923	1923	{"USC00045532 ","USC00049073 "}	5	17.15	160	37.1883	-120.65	Merced, CA
205	BNST	1923	1923	{"USC00045532 ","USC00049073 "}	5	17.15	153	37.1883	-120.65	Merced, CA
206	BNST	1923	1923	{"USC00045532 ","USC00049073 "}	5	17.15	139	37.1883	-120.65	Merced, CA
210	BNST	1923	1923	{"USC00045532 ","USC00049073 "}	5	17.15	140	37.1883	-120.65	Merced, CA
207	BNST	1923	1923	{"USC00045532 ","USC00049073 "}	5	17.15	135	37.1883	-120.65	Merced, CA
214	BNST	1925	1925	{"USC00045532 ","USC00049073 "}	5	18.4	155	37.1883	-120.65	Merced, CA
215	BNST	1925	1925	{"USC00045532 ","USC00049073 "}	5	18.4	144	37.1883	-120.65	Merced, CA
216	BNST	1925	1925	{"USC00045532 ","USC00049073 "}	5	18.4	139	37.1883	-120.65	Merced, CA
217	BNST	1925	1925	{"USC00045532 ","USC00049073 "}	5	18.4	154	37.1883	-120.65	Merced, CA
218	BNST	1925	1925	{"USC00045532 ","USC00049073 "}	5	18.4	150	37.1883	-120.65	Merced, CA
219	BNST	1925	1925	{"USC00045532 ","USC00049073 "}	5	18.4	154	37.1883	-120.65	Merced, CA
220	BNST	1925	1925	{"USC00045532 ","USC00049073 "}	5	18.4	151	37.1883	-120.65	Merced, CA
319	BNST	1925	1925	{"USC00045532 ","USC00049073 "}	5	18.4	134	37.1883	-120.65	Merced, CA
221	BNST	1925	1925	{"USC00045532 ","USC00049073 "}	5	18.4	151	37.1883	-120.65	Merced, CA
212	BNST	1925	1925	{"USC00045532 ","USC00049073 "}	5	18.4	144	37.1883	-120.65	Merced, CA
213	BNST	1925	1925	{"USC00045532 ","USC00049073 "}	5	18.4	172	37.1883	-120.65	Merced, CA
224	BNST	1926	1926	{"USC00045532 ","USC00049073 "}	5	19.4	152	37.1883	-120.65	Merced, CA
222	BNST	1926	1926	{"USC00045532 ","USC00049073 "}	5	19.4	160	37.1883	-120.65	Merced, CA
223	BNST	1926	1926	{"USC00045532 ","USC00049073 "}	5	19.4	160	37.1883	-120.65	Merced, CA
230	BNST	1926	1926	{"USC00045532 ","USC00049073 "}	5	19.4	143	37.1883	-120.65	Merced, CA
229	BNST	1926	1926	{"USC00045532 ","USC00049073 "}	5	19.4	128	37.1883	-120.65	Merced, CA
228	BNST	1926	1926	{"USC00045532 ","USC00049073 "}	5	19.4	132	37.1883	-120.65	Merced, CA
225	BNST	1926	1926	{"USC00045532 ","USC00049073 "}	5	19.4	127	37.1883	-120.65	Merced, CA
231	BNST	1927	1927	{"USC00045532 ","USC00049073 "}	5	18.4	142	37.1883	-120.65	Merced, CA
235	BNST	1928	1928	{"USC00045532 "}	5	22.2	152	37.1883	-120.65	Merced, CA
236	BNST	1928	1928	{"USC00045532 "}	5	22.2	148	37.1883	-120.65	Merced, CA
237	BNST	1929	1929	{"USC00045532 "}	5	20	153	37.1883	-120.65	Merced, CA
258	BNST	1931	1931	{"USC00045532 "}	5	21.9	132	37.1883	-120.65	Merced, CA
259	BNST	1931	1931	{"USC00045532 "}	5	21.9	131	37.1883	-120.65	Merced, CA
250	BNST	1931	1931	{"USC00045532 "}	5	21.9	129	37.1883	-120.65	Merced, CA
255	BNST	1931	1931	{"USC00045532 "}	5	21.9	118	37.1883	-120.65	Merced, CA
254	BNST	1931	1931	{"USC00045532 "}	5	21.9	118	37.1883	-120.65	Merced, CA
257	BNST	1931	1931	{"USC00045532 "}	5	21.9	118	37.1883	-120.65	Merced, CA
256	BNST	1931	1931	{"USC00045532 "}	5	21.9	119	37.1883	-120.65	Merced, CA
321	BNST	1932	1932	{"USC00045118 "}	5	19.6	127	37.0605	-120.848	Merced, CA
260	BNST	1932	1932	{"USC00045532 ","USC00045118 "}	5	19.6	126	37.1883	-120.65	Merced, CA
261	BNST	1932	1932	{"USC00045532 ","USC00045118 "}	5	19.6	141	37.1883	-120.65	Merced, CA
262	BNST	1932	1932	{"USC00045532 ","USC00045118 "}	5	19.6	141	37.1883	-120.65	Merced, CA
263	BNST	1932	1932	{"USC00045532 ","USC00045118 "}	5	19.6	163	37.1883	-120.65	Merced, CA
320	BNST	1932	1932	{"USC00045118 "}	5	19.6	111	37.0605	-120.848	Merced, CA
266	BNST	1933	1933	{"USC00045118 "}	5	16.8	166	37.1883	-120.65	Merced, CA
267	BNST	1933	1933	{"USC00045118 "}	5	16.8	162	37.1883	-120.65	Merced, CA
273	BNST	1934	1934	{"USC00045532 ","USC00045118 "}	5	21.1	146	37.1883	-120.65	Merced, CA
268	BNST	1934	1934	{"USC00045532 ","USC00045118 "}	5	21.1	109	37.1883	-120.65	Merced, CA
269	BNST	1934	1934	{"USC00045532 ","USC00045118 "}	5	21.1	102	37.1883	-120.65	Merced, CA
270	BNST	1934	1934	{"USC00045532 ","USC00045118 "}	5	21.1	122	37.1883	-120.65	Merced, CA
271	BNST	1934	1934	{"USC00045532 ","USC00045118 "}	5	21.1	122	37.1883	-120.65	Merced, CA
272	BNST	1934	1934	{"USC00045532 ","USC00045118 "}	5	21.1	109	37.1883	-120.65	Merced, CA
274	BNST	1934	1934	{"USC00045532 ","USC00045118 "}	5	21.1	140	37.1883	-120.65	Merced, CA
325	BNST	1935	1935	{"USC00045532 ","USC00045118 "}	5	18.45	124	37.1883	-120.65	Merced, CA
324	BNST	1935	1935	{"USC00045532 ","USC00045118 "}	5	18.45	115	37.1883	-120.65	Merced, CA
323	BNST	1935	1935	{"USC00045532 ","USC00045118 "}	5	18.45	115	37.1883	-120.65	Merced, CA
322	BNST	1935	1935	{"USC00046168 ","USC00045118 ","USC00042389 "}	5	18.6667	131	37.2604	-120.906	Merced, CA
276	BNST	1936	1936	{"USC00045532 ","USC00045118 "}	5	19.85	117	37.1883	-120.65	Merced, CA
277	BNST	1936	1936	{"USC00045532 ","USC00045118 "}	5	19.85	152	37.1883	-120.65	Merced, CA
278	BNST	1936	1936	{"USC00045532 ","USC00045118 "}	5	19.85	145	37.1883	-120.65	Merced, CA
280	BNST	1937	1937	{"USC00045532 ","USC00045118 "}	5	19.55	126	37.1883	-120.65	Merced, CA
279	BNST	1937	1937	{"USC00045532 ","USC00045118 "}	5	19.55	117	37.1883	-120.65	Merced, CA
281	BNST	1939	1939	{"USC00045532 ","USC00045118 "}	5	19.55	148	37.1883	-120.65	Merced, CA
282	BNST	1939	1939	{"USC00045532 ","USC00045118 "}	5	19.55	158	37.1883	-120.65	Merced, CA
283	BNST	1940	1940	{"USC00045532 ","USC00045118 "}	5	20.55	124	37.1883	-120.65	Merced, CA
284	BNST	1944	1944	{"USC00045532 ","USC00045118 "}	5	18.9	147	37.1883	-120.65	Merced, CA
326	BNST	1945	1945	{"USC00045118 "}	5	18.1	175	37.0605	-120.848	Merced, CA
285	BNST	1946	1946	{"USC00045532 ","USC00045118 "}	5	18.8	126	37.1883	-120.65	Merced, CA
286	BNST	1946	1946	{"USC00045532 ","USC00045118 "}	5	18.8	126	37.1883	-120.65	Merced, CA
287	BNST	1946	1946	{"USC00045532 ","USC00045118 "}	5	18.8	126	37.1883	-120.65	Merced, CA
288	BNST	1946	1946	{"USC00045532 ","USC00045118 "}	5	18.8	122	37.1883	-120.65	Merced, CA
290	BNST	1948	1948	{"USC00045532 ","USC00045118 "}	5	17.35	183	37.1883	-120.65	Merced, CA
291	BNST	1948	1948	{"USC00045532 ","USC00045118 "}	5	17.35	172	37.1883	-120.65	Merced, CA
289	BNST	1948	1948	{"USC00045532 ","USC00045118 "}	5	17.35	183	37.1883	-120.65	Merced, CA
330	BNST	1959	1959	{"USC00046926 ","USC00044555 "}	5	15.75	137	36.3564	-121.133	Monterey, CA
329	BNST	1959	1959	{"USC00046926 ","USC00044555 "}	5	15.75	136	36.3564	-121.133	Monterey, CA
331	BNST	1959	1959	{"USC00046926 ","USC00044555 "}	5	15.75	161	36.3564	-121.133	Monterey, CA
337	BNST	1920	1920	{"USC00049087 "}	5	16.9	123	33.6414	-117.769	Orange, CA
335	BNST	1920	1920	{"USC00049087 "}	5	16.9	123	33.6414	-117.769	Orange, CA
336	BNST	1920	1920	{"USC00049087 "}	5	16.9	103	33.6414	-117.769	Orange, CA
338	BNST	1920	1920	{"USC00049087 "}	5	16.9	158	33.6414	-117.769	Orange, CA
339	BNST	1928	1928	{"USC00049087 "}	5	20.3	106	33.6414	-117.769	Orange, CA
340	BNST	1961	1961	{"USW00093101 ","USC00049087 "}	5	16.25	123	33.6414	-117.769	Orange, CA
341	BNST	1962	1962	{"USW00093101 ","USC00049087 "}	5	16.15	129	33.6414	-117.769	Orange, CA
344	BNST	1916	1916	{"USC00044259 ","USC00045502 "}	5	25.5	140	33.7536	-116.056	Riverside, CA
354	BNST	1931	1931	{"USC00047226 "}	5	18.8	135	33.0188	-116.846	San Diego, CA
359	BNST	1972	1972	{"USW00093115 ","USC00041758 ","USW00093112 "}	5	16.9	143	32.57	-117.15	San Diego, CA
366	BNST	1934	1934	{"USC00048557 ","USC00048560 "}	5	19.85	176	37.8921	-121.251	San Joaquin, CA
365	BNST	1934	1934	{"USC00048557 ","USC00048560 "}	5	19.85	180	37.8921	-121.251	San Joaquin, CA
399	BNST	1935	1935	{"USC00046569 ","USC00047957 "}	5	15.95	171	34.2782	-119.29	Ventura, CA
400	BNST	1935	1935	{"USC00046569 ","USC00047957 "}	5	15.95	171	34.2782	-119.29	Ventura, CA
397	BNST	1935	1935	{"USC00046569 ","USC00047957 "}	5	15.95	155	34.2782	-119.29	Ventura, CA
398	BNST	1935	1935	{"USC00046569 ","USC00047957 "}	5	15.95	148	34.2782	-119.29	Ventura, CA
401	BNST	1936	1936	{"USC00046569 "}	5	16.2	143	34.2782	-119.29	Ventura, CA
36	BNST	1917	1917	{"USC00043747 "}	6	22.7	124	36.4311	-119.859	Fresno, CA
43	BNST	1971	1971	{"USC00041048 ","USC00044223 ","USW00003144 ","USC00042713 "}	6	28.675	178	33	-115.4	Imperial , CA
42	BNST	1971	1971	{"USC00041048 ","USC00044223 ","USW00003144 ","USC00042713 "}	6	28.675	177	33	-115.4	Imperial , CA
44	BNST	1971	1971	{"USC00041048 ","USC00044223 ","USW00003144 ","USC00042713 "}	6	28.675	160	33	-115.4	Imperial , CA
45	BNST	1972	1972	{"USC00041048 ","USC00044223 ","USW00003144 ","USC00042713 "}	6	29.725	188	33.03	-115.37	Imperial , CA
37	BNST	1933	1933	{"USC00041048 ","USC00044223 "}	6	29	147	33.0271	-115.285	Imperial, CA
38	BNST	1933	1933	{"USC00041048 ","USC00044223 "}	6	29	147	33.0271	-115.285	Imperial, CA
373	BNST	1973	1973	{"USC00041048 ","USC00044223 ","USW00003144 ","USC00042713 "}	6	30.375	123	33	-115.4	Imperial, CA
374	BNST	1973	1973	{"USC00041048 ","USC00044223 ","USW00003144 ","USC00042713 "}	6	30.375	124	33	-115.4	Imperial, CA
375	BNST	1973	1973	{"USC00041048 ","USC00044223 ","USW00003144 ","USC00042713 "}	6	30.375	124	33	-115.4	Imperial, CA
376	BNST	1973	1973	{"USC00041048 ","USC00044223 ","USW00003144 ","USC00042713 "}	6	30.375	129	33	-115.4	Imperial, CA
377	BNST	1973	1973	{"USC00041048 ","USC00044223 ","USW00003144 ","USC00042713 "}	6	30.375	123	33	-115.4	Imperial, CA
378	BNST	1973	1973	{"USC00041048 ","USC00044223 ","USW00003144 ","USC00042713 "}	6	30.375	135	33	-115.4	Imperial, CA
379	BNST	1973	1973	{"USC00041048 ","USC00044223 ","USW00003144 ","USC00042713 "}	6	30.375	134	33	-115.4	Imperial, CA
380	BNST	1973	1973	{"USC00041048 ","USC00044223 ","USW00003144 ","USC00042713 "}	6	30.375	183	33	-115.4	Imperial, CA
381	BNST	1973	1973	{"USC00041048 ","USC00044223 ","USW00003144 ","USC00042713 "}	6	30.375	129	33	-115.4	Imperial, CA
382	BNST	1973	1973	{"USC00041048 ","USC00044223 ","USW00003144 ","USC00042713 "}	6	30.375	162	33	-115.4	Imperial, CA
383	BNST	1973	1973	{"USC00041048 ","USC00044223 ","USW00003144 ","USC00042713 "}	6	30.375	173	33	-115.4	Imperial, CA
384	BNST	1973	1973	{"USC00041048 ","USC00044223 ","USW00003144 ","USC00042713 "}	6	30.375	152	33	-115.4	Imperial, CA
385	BNST	1973	1973	{"USC00041048 ","USC00044223 ","USW00003144 ","USC00042713 "}	6	30.375	149	33	-115.4	Imperial, CA
386	BNST	1973	1973	{"USC00041048 ","USC00044223 ","USW00003144 ","USC00042713 "}	6	30.375	151	33	-115.4	Imperial, CA
387	BNST	1973	1973	{"USC00041048 ","USC00044223 ","USW00003144 ","USC00042713 "}	6	30.375	149	33	-115.4	Imperial, CA
388	BNST	1973	1973	{"USC00041048 ","USC00044223 ","USW00003144 ","USC00042713 "}	6	30.375	157	33	-115.4	Imperial, CA
389	BNST	1973	1973	{"USC00041048 ","USC00044223 ","USW00003144 ","USC00042713 "}	6	30.375	161	33	-115.4	Imperial, CA
390	BNST	1973	1973	{"USC00041048 ","USC00044223 ","USW00003144 ","USC00042713 "}	6	30.375	154	33	-115.4	Imperial, CA
391	BNST	1973	1973	{"USC00041048 ","USC00044223 ","USW00003144 ","USC00042713 "}	6	30.375	155	33	-115.4	Imperial, CA
372	BNST	1973	1973	{"USC00041048 ","USC00044223 ","USW00003144 ","USC00042713 "}	6	30.375	122	33	-115.4	Imperial, CA
371	BNST	1973	1973	{"USC00041048 ","USC00044223 ","USW00003144 ","USC00042713 "}	6	30.375	155	33	-115.4	Imperial, CA
39	BNST	1973	1973	{"USC00041048 ","USC00044223 ","USW00003144 ","USC00042713 "}	6	30.375	122	33	-115.4	Imperial, CA
393	BNST	1974	1974	{"USC00041048 ","USC00044223 ","USW00003144 ","USC00042713 "}	6	31.525	161	33	-115.4	Imperial, CA
40	BNST	1974	1974	{"USC00041048 ","USC00044223 ","USW00003144 ","USC00042713 "}	6	31.525	161	33	-115.4	Imperial, CA
392	BNST	1974	1974	{"USC00041048 ","USC00044223 ","USW00003144 ","USC00042713 "}	6	31.525	164	33	-115.4	Imperial, CA
396	BNST	1974	1974	{"USC00041048 ","USC00044223 ","USW00003144 ","USC00042713 "}	6	31.525	164	33	-115.4	Imperial, CA
395	BNST	1974	1974	{"USC00041048 ","USC00044223 ","USW00003144 ","USC00042713 "}	6	31.525	147	33	-115.4	Imperial, CA
394	BNST	1974	1974	{"USC00041048 ","USC00044223 ","USW00003144 ","USC00042713 "}	6	31.525	161	33	-115.4	Imperial, CA
41	BNST	1975	1975	{"USC00041048 ","USC00044223 ","USW00003144 ","USC00042713 "}	6	28.8	192	33.08	-115.39	Imperial, CA
47	BNST	1940	1940	{"USC00042092 ","USC00043603 ","USC00043710 ","USC00049035 "}	6	32.975	133	36.6303	-117.219	Inyo, CA
46	BNST	1940	1940	{"USC00042092 ","USC00043603 ","USC00043710 ","USC00049035 "}	6	32.975	133	36.6303	-117.219	Inyo, CA
49	BNST	1914	1914	{"USC00040439 ","USC00044520 "}	6	24.95	164	35.2956	-118.905	Kern, CA
48	BNST	1914	1914	{"USC00040439 ","USC00044520 "}	6	24.95	147	35.2956	-118.905	Kern, CA
56	BNST	1920	1920	{"USC00040439 ","USC00044520 "}	6	23.8	148	35.2956	-118.905	Kern, CA
55	BNST	1920	1920	{"USC00040439 ","USC00044520 "}	6	23.8	148	35.2956	-118.905	Kern, CA
54	BNST	1920	1920	{"USC00040439 ","USC00044520 "}	6	23.8	148	35.2956	-118.905	Kern, CA
53	BNST	1920	1920	{"USC00040439 ","USC00044520 "}	6	23.8	145	35.2956	-118.905	Kern, CA
52	BNST	1920	1920	{"USC00040439 ","USC00044520 "}	6	23.8	145	35.2956	-118.905	Kern, CA
58	BNST	1920	1920	{"USC00040439 ","USC00044520 "}	6	23.8	157	35.2956	-118.905	Kern, CA
57	BNST	1920	1920	{"USC00040439 ","USC00044520 "}	6	23.8	147	35.2956	-118.905	Kern, CA
51	BNST	1920	1920	{"USC00040439 ","USC00044520 "}	6	23.8	145	35.2956	-118.905	Kern, CA
67	BNST	1922	1922	{"USC00045338 "}	6	26.2	182	35.1881	-119.287	Kern, CA
59	BNST	1928	1928	{"USC00040439 ","USC00044520 ","USC00048839 "}	6	25.4667	166	35.2956	-118.905	Kern, CA
68	BNST	1929	1929	{"USC00045338 "}	6	25.1	179	35.1881	-119.287	Kern, CA
69	BNST	1929	1929	{"USC00045338 "}	6	25.1	179	35.1881	-119.287	Kern, CA
60	BNST	1932	1932	{"USC00040439 ","USC00044520 ","USC00048839 "}	6	26	157	35.2956	-118.905	Kern, CA
61	BNST	1932	1932	{"USC00040439 ","USC00044520 ","USC00048839 "}	6	26	157	35.2956	-118.905	Kern, CA
62	BNST	1937	1937	{"USC00040439 ","USC00044520 ","USC00048839 "}	6	24.7	168	35.2956	-118.905	Kern, CA
63	BNST	1937	1937	{"USC00040439 ","USC00044520 ","USC00048839 "}	6	24.7	147	35.2956	-118.905	Kern, CA
64	BNST	1939	1939	{"USW00023155 ","USC00044520 ","USC00048839 "}	6	25.9333	132	35.2956	-118.905	Kern, CA
65	BNST	1939	1939	{"USW00023155 ","USC00044520 ","USC00048839 "}	6	25.9333	155	35.2956	-118.905	Kern, CA
66	BNST	1956	1956	{"USW00023155 ","USC00044520 ","USC00048839 "}	6	25.4333	153	35.2956	-118.905	Kern, CA
76	BNST	1941	1941	{"USC00049560 ","USC00044536 "}	6	22.55	143	36.1395	-119.895	Kings, CA
77	BNST	1941	1941	{"USC00049560 ","USC00044536 "}	6	22.55	142	36.1395	-119.895	Kings, CA
78	BNST	1941	1941	{"USC00049560 ","USC00044536 "}	6	22.55	124	36.1395	-119.895	Kings, CA
81	BNST	1941	1941	{"USC00049560 ","USC00044536 "}	6	22.55	124	36.1395	-119.895	Kings, CA
79	BNST	1941	1941	{"USC00049560 ","USC00044536 "}	6	22.55	124	36.1395	-119.895	Kings, CA
80	BNST	1941	1941	{"USC00049560 ","USC00044536 "}	6	22.55	124	36.1395	-119.895	Kings, CA
75	BNST	1941	1941	{"USC00049560 ","USC00044536 "}	6	22.55	136	36.1395	-119.895	Kings, CA
137	BNST	1931	1931	{"USC00047876 "}	6	19.9	131	33.8161	-118.299	Los Angeles, CA
136	BNST	1931	1931	{"USC00047876 "}	6	19.9	131	33.8161	-118.299	Los Angeles, CA
135	BNST	1931	1931	{"USC00047876 "}	6	19.9	129	33.8161	-118.299	Los Angeles, CA
134	BNST	1931	1931	{"USC00047876 "}	6	19.9	129	33.8161	-118.299	Los Angeles, CA
133	BNST	1931	1931	{"USC00047876 "}	6	19.9	129	33.8161	-118.299	Los Angeles, CA
132	BNST	1931	1931	{"USC00047876 "}	6	19.9	128	33.8161	-118.299	Los Angeles, CA
131	BNST	1931	1931	{"USC00047876 "}	6	19.9	128	33.8161	-118.299	Los Angeles, CA
130	BNST	1931	1931	{"USC00047876 "}	6	19.9	125	33.8161	-118.299	Los Angeles, CA
138	BNST	1931	1931	{"USC00047876 "}	6	19.9	131	33.8161	-118.299	Los Angeles, CA
143	BNST	1933	1933	{"USW00003122 ","USC00047876 "}	6	16.55	166	33.8161	-118.299	Los Angeles, CA
139	BNST	1933	1933	{"USW00003122 ","USC00047876 "}	6	16.55	166	33.8161	-118.299	Los Angeles, CA
140	BNST	1933	1933	{"USW00003122 ","USC00047876 "}	6	16.55	146	33.8161	-118.299	Los Angeles, CA
141	BNST	1933	1933	{"USW00003122 ","USC00047876 "}	6	16.55	162	33.8161	-118.299	Los Angeles, CA
142	BNST	1933	1933	{"USW00003122 ","USC00047876 "}	6	16.55	146	33.8161	-118.299	Los Angeles, CA
144	BNST	1934	1934	{"USW00003122 ","USC00047876 "}	6	17.65	144	33.8161	-118.299	Los Angeles, CA
145	BNST	1934	1934	{"USW00003122 ","USC00047876 "}	6	17.65	135	33.8161	-118.299	Los Angeles, CA
146	BNST	1934	1934	{"USW00003122 ","USC00047876 "}	6	17.65	123	33.8161	-118.299	Los Angeles, CA
153	BNST	1935	1935	{"USW00003122 ","USC00047876 "}	6	17.25	132	33.8161	-118.299	Los Angeles, CA
154	BNST	1935	1935	{"USW00003122 ","USC00047876 "}	6	17.25	132	33.8161	-118.299	Los Angeles, CA
155	BNST	1935	1935	{"USW00003122 ","USC00047876 "}	6	17.25	132	33.8161	-118.299	Los Angeles, CA
148	BNST	1935	1935	{"USW00003122 ","USC00047876 "}	6	17.25	133	33.8161	-118.299	Los Angeles, CA
147	BNST	1935	1935	{"USW00003122 ","USC00047876 "}	6	17.25	133	33.8161	-118.299	Los Angeles, CA
150	BNST	1935	1935	{"USW00003122 ","USC00047876 "}	6	17.25	133	33.8161	-118.299	Los Angeles, CA
151	BNST	1935	1935	{"USW00003122 ","USC00047876 "}	6	17.25	132	33.8161	-118.299	Los Angeles, CA
149	BNST	1935	1935	{"USW00003122 ","USC00047876 "}	6	17.25	133	33.8161	-118.299	Los Angeles, CA
152	BNST	1935	1935	{"USW00003122 ","USC00047876 "}	6	17.25	132	33.8161	-118.299	Los Angeles, CA
158	BNST	1937	1937	{"USW00003122 ","USC00047876 "}	6	17.85	143	33.8161	-118.299	Los Angeles, CA
157	BNST	1937	1937	{"USW00003122 ","USC00047876 "}	6	17.85	143	33.8161	-118.299	Los Angeles, CA
161	BNST	1939	1939	{"USW00003122 ","USC00047876 "}	6	17.5	138	33.8161	-118.299	Los Angeles, CA
160	BNST	1939	1939	{"USW00003122 ","USC00047876 "}	6	17.5	137	33.8161	-118.299	Los Angeles, CA
159	BNST	1939	1939	{"USW00003122 ","USC00047876 "}	6	17.5	137	33.8161	-118.299	Los Angeles, CA
175	BNST	1921	1921	{"USC00044884 "}	6	23.9	156	36.8562	-120.454	Madera, CA
298	BNST	1896	1896	{"USC00049073 "}	6	23.1	124	37.1883	-120.65	Merced, CA
176	BNST	1896	1896	{"USC00049073 "}	6	23.1	125	37.1883	-120.65	Merced, CA
177	BNST	1896	1896	{"USC00049073 "}	6	23.1	120	37.1883	-120.65	Merced, CA
178	BNST	1896	1896	{"USC00049073 "}	6	23.1	124	37.1883	-120.65	Merced, CA
179	BNST	1896	1896	{"USC00049073 "}	6	23.1	124	37.1883	-120.65	Merced, CA
299	BNST	1896	1896	{"USC00049073 "}	6	23.1	123	37.1883	-120.65	Merced, CA
181	BNST	1899	1899	{"USC00045532 "}	6	24.4	129	37.1883	-120.65	Merced, CA
182	BNST	1899	1899	{"USC00045532 "}	6	24.4	138	37.1883	-120.65	Merced, CA
183	BNST	1899	1899	{"USC00045532 "}	6	24.4	135	37.1883	-120.65	Merced, CA
184	BNST	1899	1899	{"USC00045532 "}	6	24.4	138	37.1883	-120.65	Merced, CA
309	BNST	1899	1899	{"USC00045532 "}	6	24.4	139	37.1883	-120.65	Merced, CA
308	BNST	1899	1899	{"USC00045532 "}	6	24.4	118	37.1883	-120.65	Merced, CA
186	BNST	1900	1900	{"USC00045532 "}	6	23.6	122	37.1883	-120.65	Merced, CA
185	BNST	1900	1900	{"USC00045532 "}	6	23.6	122	37.1883	-120.65	Merced, CA
190	BNST	1905	1905	{"USC00045532 "}	6	22.9	153	37.1883	-120.65	Merced, CA
188	BNST	1905	1905	{"USC00045532 "}	6	22.9	153	37.1883	-120.65	Merced, CA
189	BNST	1905	1905	{"USC00045532 "}	6	22.9	149	37.1883	-120.65	Merced, CA
191	BNST	1905	1905	{"USC00045532 "}	6	22.9	149	37.1883	-120.65	Merced, CA
192	BNST	1908	1908	{"USC00045532 "}	6	19.9	146	37.1883	-120.65	Merced, CA
193	BNST	1908	1908	{"USC00045532 "}	6	19.9	152	37.1883	-120.65	Merced, CA
195	BNST	1912	1912	{"USC00045532 "}	6	24.7	132	37.1883	-120.65	Merced, CA
196	BNST	1914	1914	{"USC00045532 "}	6	22.1	144	37.1883	-120.65	Merced, CA
197	BNST	1915	1915	{"USC00045532 ","USC00049073 "}	6	24.65	129	37.1883	-120.65	Merced, CA
313	BNST	1918	1918	{"USC00046168 "}	6	25.1	131	37.0536	-120.826	Merced, CA
312	BNST	1918	1918	{"USC00046168 "}	6	25.1	131	37.0536	-120.826	Merced, CA
314	BNST	1919	1919	{"USC00046168 "}	6	21.3	140	37.0565	-120.806	Merced, CA
198	BNST	1921	1921	{"USC00045532 ","USC00049073 "}	6	23.45	130	37.1883	-120.65	Merced, CA
200	BNST	1922	1922	{"USC00045532 ","USC00049073 "}	6	23.05	147	37.1883	-120.65	Merced, CA
201	BNST	1922	1922	{"USC00045532 ","USC00049073 "}	6	23.05	146	37.1883	-120.65	Merced, CA
204	BNST	1922	1922	{"USC00045532 ","USC00049073 "}	6	23.05	147	37.1883	-120.65	Merced, CA
211	BNST	1923	1923	{"USC00045532 ","USC00049073 "}	6	19.55	156	37.1883	-120.65	Merced, CA
205	BNST	1923	1923	{"USC00045532 ","USC00049073 "}	6	19.55	153	37.1883	-120.65	Merced, CA
206	BNST	1923	1923	{"USC00045532 ","USC00049073 "}	6	19.55	139	37.1883	-120.65	Merced, CA
207	BNST	1923	1923	{"USC00045532 ","USC00049073 "}	6	19.55	135	37.1883	-120.65	Merced, CA
208	BNST	1923	1923	{"USC00045532 ","USC00049073 "}	6	19.55	160	37.1883	-120.65	Merced, CA
209	BNST	1923	1923	{"USC00045532 ","USC00049073 "}	6	19.55	140	37.1883	-120.65	Merced, CA
210	BNST	1923	1923	{"USC00045532 ","USC00049073 "}	6	19.55	140	37.1883	-120.65	Merced, CA
213	BNST	1925	1925	{"USC00045532 ","USC00049073 "}	6	23.45	172	37.1883	-120.65	Merced, CA
318	BNST	1925	1925	{"USC00046168 "}	6	24.6	143	37.0605	-120.848	Merced, CA
319	BNST	1925	1925	{"USC00045532 ","USC00049073 "}	6	23.45	134	37.1883	-120.65	Merced, CA
212	BNST	1925	1925	{"USC00045532 ","USC00049073 "}	6	23.45	144	37.1883	-120.65	Merced, CA
220	BNST	1925	1925	{"USC00045532 ","USC00049073 "}	6	23.45	151	37.1883	-120.65	Merced, CA
221	BNST	1925	1925	{"USC00045532 ","USC00049073 "}	6	23.45	151	37.1883	-120.65	Merced, CA
216	BNST	1925	1925	{"USC00045532 ","USC00049073 "}	6	23.45	139	37.1883	-120.65	Merced, CA
219	BNST	1925	1925	{"USC00045532 ","USC00049073 "}	6	23.45	154	37.1883	-120.65	Merced, CA
218	BNST	1925	1925	{"USC00045532 ","USC00049073 "}	6	23.45	150	37.1883	-120.65	Merced, CA
217	BNST	1925	1925	{"USC00045532 ","USC00049073 "}	6	23.45	154	37.1883	-120.65	Merced, CA
215	BNST	1925	1925	{"USC00045532 ","USC00049073 "}	6	23.45	144	37.1883	-120.65	Merced, CA
214	BNST	1925	1925	{"USC00045532 ","USC00049073 "}	6	23.45	155	37.1883	-120.65	Merced, CA
229	BNST	1926	1926	{"USC00045532 ","USC00049073 "}	6	24.4	128	37.1883	-120.65	Merced, CA
222	BNST	1926	1926	{"USC00045532 ","USC00049073 "}	6	24.4	160	37.1883	-120.65	Merced, CA
228	BNST	1926	1926	{"USC00045532 ","USC00049073 "}	6	24.4	132	37.1883	-120.65	Merced, CA
225	BNST	1926	1926	{"USC00045532 ","USC00049073 "}	6	24.4	127	37.1883	-120.65	Merced, CA
224	BNST	1926	1926	{"USC00045532 ","USC00049073 "}	6	24.4	152	37.1883	-120.65	Merced, CA
223	BNST	1926	1926	{"USC00045532 ","USC00049073 "}	6	24.4	160	37.1883	-120.65	Merced, CA
230	BNST	1926	1926	{"USC00045532 ","USC00049073 "}	6	24.4	143	37.1883	-120.65	Merced, CA
231	BNST	1927	1927	{"USC00045532 ","USC00049073 "}	6	22.7	142	37.1883	-120.65	Merced, CA
235	BNST	1928	1928	{"USC00045532 "}	6	24.7	152	37.1883	-120.65	Merced, CA
236	BNST	1928	1928	{"USC00045532 "}	6	24.7	148	37.1883	-120.65	Merced, CA
237	BNST	1929	1929	{"USC00045532 "}	6	23.1	153	37.1883	-120.65	Merced, CA
259	BNST	1931	1931	{"USC00045532 "}	6	22.4	131	37.1883	-120.65	Merced, CA
258	BNST	1931	1931	{"USC00045532 "}	6	22.4	132	37.1883	-120.65	Merced, CA
257	BNST	1931	1931	{"USC00045532 "}	6	22.4	118	37.1883	-120.65	Merced, CA
256	BNST	1931	1931	{"USC00045532 "}	6	22.4	119	37.1883	-120.65	Merced, CA
255	BNST	1931	1931	{"USC00045532 "}	6	22.4	118	37.1883	-120.65	Merced, CA
254	BNST	1931	1931	{"USC00045532 "}	6	22.4	118	37.1883	-120.65	Merced, CA
250	BNST	1931	1931	{"USC00045532 "}	6	22.4	129	37.1883	-120.65	Merced, CA
321	BNST	1932	1932	{"USC00045118 ","USC00046168 "}	6	23.8	127	37.0605	-120.848	Merced, CA
320	BNST	1932	1932	{"USC00045118 ","USC00046168 "}	6	23.8	111	37.0605	-120.848	Merced, CA
263	BNST	1932	1932	{"USC00045532 ","USC00045118 "}	6	23.5	163	37.1883	-120.65	Merced, CA
260	BNST	1932	1932	{"USC00045532 ","USC00045118 "}	6	23.5	126	37.1883	-120.65	Merced, CA
261	BNST	1932	1932	{"USC00045532 ","USC00045118 "}	6	23.5	141	37.1883	-120.65	Merced, CA
262	BNST	1932	1932	{"USC00045532 ","USC00045118 "}	6	23.5	141	37.1883	-120.65	Merced, CA
267	BNST	1933	1933	{"USC00045532 ","USC00045118 "}	6	22.25	162	37.1883	-120.65	Merced, CA
266	BNST	1933	1933	{"USC00045532 ","USC00045118 "}	6	22.25	166	37.1883	-120.65	Merced, CA
268	BNST	1934	1934	{"USC00045532 ","USC00045118 "}	6	21.85	109	37.1883	-120.65	Merced, CA
269	BNST	1934	1934	{"USC00045532 ","USC00045118 "}	6	21.85	102	37.1883	-120.65	Merced, CA
270	BNST	1934	1934	{"USC00045532 ","USC00045118 "}	6	21.85	122	37.1883	-120.65	Merced, CA
271	BNST	1934	1934	{"USC00045532 ","USC00045118 "}	6	21.85	122	37.1883	-120.65	Merced, CA
272	BNST	1934	1934	{"USC00045532 ","USC00045118 "}	6	21.85	109	37.1883	-120.65	Merced, CA
273	BNST	1934	1934	{"USC00045532 ","USC00045118 "}	6	21.85	146	37.1883	-120.65	Merced, CA
274	BNST	1934	1934	{"USC00045532 ","USC00045118 "}	6	21.85	140	37.1883	-120.65	Merced, CA
325	BNST	1935	1935	{"USC00045532 ","USC00045118 "}	6	25.2	124	37.1883	-120.65	Merced, CA
323	BNST	1935	1935	{"USC00045532 ","USC00045118 "}	6	25.2	115	37.1883	-120.65	Merced, CA
322	BNST	1935	1935	{"USC00045118 ","USC00042389 "}	6	23.55	131	37.2604	-120.906	Merced, CA
324	BNST	1935	1935	{"USC00045532 ","USC00045118 "}	6	25.2	115	37.1883	-120.65	Merced, CA
276	BNST	1936	1936	{"USC00045532 ","USC00045118 "}	6	23.2	117	37.1883	-120.65	Merced, CA
277	BNST	1936	1936	{"USC00045532 ","USC00045118 "}	6	23.2	152	37.1883	-120.65	Merced, CA
278	BNST	1936	1936	{"USC00045532 ","USC00045118 "}	6	23.2	145	37.1883	-120.65	Merced, CA
280	BNST	1937	1937	{"USC00045532 ","USC00045118 "}	6	22.6	126	37.1883	-120.65	Merced, CA
279	BNST	1937	1937	{"USC00045532 ","USC00045118 "}	6	22.6	117	37.1883	-120.65	Merced, CA
281	BNST	1939	1939	{"USC00045532 ","USC00045118 "}	6	23.35	148	37.1883	-120.65	Merced, CA
282	BNST	1939	1939	{"USC00045532 ","USC00045118 "}	6	23.35	158	37.1883	-120.65	Merced, CA
283	BNST	1940	1940	{"USC00045532 ","USC00045118 "}	6	25.05	124	37.1883	-120.65	Merced, CA
284	BNST	1944	1944	{"USC00045532 ","USC00045118 "}	6	20.45	147	37.1883	-120.65	Merced, CA
326	BNST	1945	1945	{"USC00045118 "}	6	23.3	175	37.0605	-120.848	Merced, CA
286	BNST	1946	1946	{"USC00045532 ","USC00045118 "}	6	21.9	126	37.1883	-120.65	Merced, CA
285	BNST	1946	1946	{"USC00045532 ","USC00045118 "}	6	21.9	126	37.1883	-120.65	Merced, CA
288	BNST	1946	1946	{"USC00045532 ","USC00045118 "}	6	21.9	122	37.1883	-120.65	Merced, CA
287	BNST	1946	1946	{"USC00045532 ","USC00045118 "}	6	21.9	126	37.1883	-120.65	Merced, CA
291	BNST	1948	1948	{"USC00045532 ","USC00045118 "}	6	22.45	172	37.1883	-120.65	Merced, CA
290	BNST	1948	1948	{"USC00045532 ","USC00045118 "}	6	22.45	183	37.1883	-120.65	Merced, CA
289	BNST	1948	1948	{"USC00045532 ","USC00045118 "}	6	22.45	183	37.1883	-120.65	Merced, CA
330	BNST	1959	1959	{"USC00046926 ","USC00044555 "}	6	19.9	137	36.3564	-121.133	Monterey, CA
329	BNST	1959	1959	{"USC00046926 ","USC00044555 "}	6	19.9	136	36.3564	-121.133	Monterey, CA
331	BNST	1959	1959	{"USC00046926 ","USC00044555 "}	6	19.9	161	36.3564	-121.133	Monterey, CA
335	BNST	1920	1920	{"USC00049087 "}	6	19.4	123	33.6414	-117.769	Orange, CA
336	BNST	1920	1920	{"USC00049087 "}	6	19.4	103	33.6414	-117.769	Orange, CA
337	BNST	1920	1920	{"USC00049087 "}	6	19.4	123	33.6414	-117.769	Orange, CA
338	BNST	1920	1920	{"USC00049087 "}	6	19.4	158	33.6414	-117.769	Orange, CA
339	BNST	1928	1928	{"USC00049087 "}	6	21.1	106	33.6414	-117.769	Orange, CA
340	BNST	1961	1961	{"USW00093101 ","USC00049087 "}	6	19.4	123	33.6414	-117.769	Orange, CA
341	BNST	1962	1962	{"USW00093101 ","USC00049087 "}	6	18.55	129	33.6414	-117.769	Orange, CA
344	BNST	1916	1916	{"USC00044259 ","USC00045502 "}	6	30.25	140	33.7536	-116.056	Riverside, CA
354	BNST	1931	1931	{"USC00047226 "}	6	19.5	135	33.0188	-116.846	San Diego, CA
359	BNST	1972	1972	{"USW00093115 ","USC00041758 ","USW00093112 "}	6	18.5	143	32.57	-117.15	San Diego, CA
365	BNST	1934	1934	{"USC00048557 ","USC00048560 "}	6	21.2	180	37.8921	-121.251	San Joaquin, CA
366	BNST	1934	1934	{"USC00048557 ","USC00048560 "}	6	21.2	176	37.8921	-121.251	San Joaquin, CA
400	BNST	1935	1935	{"USC00046569 ","USC00047957 "}	6	17.75	171	34.2782	-119.29	Ventura, CA
397	BNST	1935	1935	{"USC00046569 ","USC00047957 "}	6	17.75	155	34.2782	-119.29	Ventura, CA
398	BNST	1935	1935	{"USC00046569 ","USC00047957 "}	6	17.75	148	34.2782	-119.29	Ventura, CA
399	BNST	1935	1935	{"USC00046569 ","USC00047957 "}	6	17.75	171	34.2782	-119.29	Ventura, CA
401	BNST	1936	1936	{"USC00046569 ","USC00047957 "}	6	18.55	143	34.2782	-119.29	Ventura, CA

## Sheet: Willet Temp
Nest ID	Species	Nest Year	Station Year	Station ID List Included in Average	Month	Average Temperature (C)	Nest Julian CID	Nest Latitude	Nest Longitude	County_State
599	WILL	1936	1936	{"USC00446362 "}	3	10.1	174	37.7196	-75.6655	Accomack, VA
602	WILL	1972	1972	{"USC00445983 "}	3	7	161	37.7196	-75.6655	Accomack, VA
488	WILL	1923	1923	{"USC00380559 "}	3	16.1	154	32.3932	-80.6898	Beaufort, SC
489	WILL	1932	1932	{"USC00380559 "}	3	13	96	32.3932	-80.6898	Beaufort, SC
490	WILL	1932	1932	{"USC00380559 "}	3	13	159	32.3932	-80.6898	Beaufort, SC
491	WILL	1932	1932	{"USC00380559 "}	3	13	117	32.3932	-80.6898	Beaufort, SC
492	WILL	1932	1932	{"USC00380559 "}	3	13	122	32.3932	-80.6898	Beaufort, SC
493	WILL	1932	1932	{"USC00380559 "}	3	13	113	32.3932	-80.6898	Beaufort, SC
537	WILL	1932	1932	{"USC00380559 "}	3	13	93	32.3932	-80.6898	Beaufort, SC
538	WILL	1932	1932	{"USC00380559 "}	3	13	129	32.3932	-80.6898	Beaufort, SC
497	WILL	1933	1933	{"USC00380559 "}	3	14.5	130	32.3932	-80.6898	Beaufort, SC
498	WILL	1933	1933	{"USC00380559 "}	3	14.5	131	32.3932	-80.6898	Beaufort, SC
499	WILL	1933	1933	{"USC00380559 "}	3	14.5	117	32.3932	-80.6898	Beaufort, SC
500	WILL	1933	1933	{"USC00380559 "}	3	14.5	101	32.3932	-80.6898	Beaufort, SC
501	WILL	1933	1933	{"USC00380559 "}	3	14.5	112	32.3932	-80.6898	Beaufort, SC
502	WILL	1933	1933	{"USC00380559 "}	3	14.5	140	32.3932	-80.6898	Beaufort, SC
503	WILL	1933	1933	{"USC00380559 "}	3	14.5	113	32.3932	-80.6898	Beaufort, SC
504	WILL	1933	1933	{"USC00380559 "}	3	14.5	112	32.3932	-80.6898	Beaufort, SC
505	WILL	1933	1933	{"USC00380559 "}	3	14.5	141	32.3932	-80.6898	Beaufort, SC
494	WILL	1933	1933	{"USC00380559 "}	3	14.5	110	32.3932	-80.6898	Beaufort, SC
495	WILL	1933	1933	{"USC00380559 "}	3	14.5	117	32.3932	-80.6898	Beaufort, SC
496	WILL	1933	1933	{"USC00380559 "}	3	14.5	102	32.3932	-80.6898	Beaufort, SC
509	WILL	1934	1934	{"USC00380559 "}	3	14.1	131	32.3932	-80.6898	Beaufort, SC
506	WILL	1934	1934	{"USC00380559 "}	3	14.1	121	32.3932	-80.6898	Beaufort, SC
507	WILL	1934	1934	{"USC00380559 "}	3	14.1	132	32.3932	-80.6898	Beaufort, SC
508	WILL	1934	1934	{"USC00380559 "}	3	14.1	149	32.3932	-80.6898	Beaufort, SC
510	WILL	1936	1936	{"USC00380559 "}	3	15.5	83	32.3932	-80.6898	Beaufort, SC
511	WILL	1936	1936	{"USC00380559 "}	3	15.5	104	32.3932	-80.6898	Beaufort, SC
512	WILL	1937	1937	{"USC00380559 "}	3	13.9	95	32.3932	-80.6898	Beaufort, SC
513	WILL	1937	1937	{"USC00380559 "}	3	13.9	95	32.3932	-80.6898	Beaufort, SC
549	WILL	1938	1938	{"USC00380559 "}	3	17.4	104	32.446	-80.7256	Beaufort, SC
541	WILL	1938	1938	{"USC00380559 "}	3	17.4	157	32.3932	-80.6898	Beaufort, SC
542	WILL	1938	1938	{"USC00380559 "}	3	17.4	101	32.3932	-80.6898	Beaufort, SC
543	WILL	1938	1938	{"USC00380559 "}	3	17.4	119	32.3932	-80.6898	Beaufort, SC
544	WILL	1938	1938	{"USC00380559 "}	3	17.4	136	32.3932	-80.6898	Beaufort, SC
545	WILL	1938	1938	{"USC00380559 "}	3	17.4	151	32.3932	-80.6898	Beaufort, SC
546	WILL	1938	1938	{"USC00380559 "}	3	17.4	140	32.3932	-80.6898	Beaufort, SC
547	WILL	1938	1938	{"USC00380559 "}	3	17.4	111	32.446	-80.7256	Beaufort, SC
548	WILL	1938	1938	{"USC00380559 "}	3	17.4	104	32.446	-80.7256	Beaufort, SC
550	WILL	1938	1938	{"USC00380559 "}	3	17.4	111	32.446	-80.7256	Beaufort, SC
534	WILL	1940	1940	{"USC00380559 "}	3	13.3	113	32.3932	-80.6898	Beaufort, SC
533	WILL	1940	1940	{"USC00380559 "}	3	13.3	120	32.3932	-80.6898	Beaufort, SC
535	WILL	1940	1940	{"USC00380559 "}	3	13.3	123	32.3932	-80.6898	Beaufort, SC
536	WILL	1945	1945	{"USC00380559 "}	3	18.6	158	32.3932	-80.6898	Beaufort, SC
551	WILL	1896	1896	{"USW00013782 "}	3	13.1	132	32.7765	-79.9311	Charleston, SC
552	WILL	1898	1898	{"USW00013782 "}	3	16.4	124	32.7765	-79.9311	Charleston, SC
553	WILL	1900	1900	{"USW00013782 "}	3	13.6	135	32.7765	-79.9311	Charleston, SC
555	WILL	1901	1901	{"USW00013782 "}	3	13.6	123	32.7765	-79.9311	Charleston, SC
554	WILL	1901	1901	{"USW00013782 "}	3	13.6	118	32.7765	-79.9311	Charleston, SC
556	WILL	1901	1901	{"USW00013782 "}	3	13.6	124	32.7765	-79.9311	Charleston, SC
558	WILL	1902	1902	{"USW00013782 "}	3	14.1	105	32.7765	-79.9311	Charleston, SC
559	WILL	1902	1902	{"USW00013782 "}	3	14.1	125	32.7765	-79.9311	Charleston, SC
567	WILL	1904	1904	{"USW00013782 "}	3	14.8	151	32.7765	-79.9311	Charleston, SC
566	WILL	1904	1904	{"USW00013782 "}	3	14.8	128	32.7765	-79.9311	Charleston, SC
565	WILL	1904	1904	{"USW00013782 "}	3	14.8	124	32.7765	-79.9311	Charleston, SC
564	WILL	1904	1904	{"USW00013782 "}	3	14.8	122	32.7765	-79.9311	Charleston, SC
563	WILL	1904	1904	{"USW00013782 "}	3	14.8	122	32.7765	-79.9311	Charleston, SC
562	WILL	1904	1904	{"USW00013782 "}	3	14.8	124	32.7765	-79.9311	Charleston, SC
561	WILL	1904	1904	{"USW00013782 "}	3	14.8	128	32.7765	-79.9311	Charleston, SC
560	WILL	1904	1904	{"USW00013782 "}	3	14.8	121	32.7765	-79.9311	Charleston, SC
568	WILL	1904	1904	{"USW00013782 "}	3	14.8	121	32.7765	-79.9311	Charleston, SC
569	WILL	1905	1905	{"USW00013782 "}	3	15.3	113	32.7765	-79.9311	Charleston, SC
570	WILL	1907	1907	{"USW00013782 "}	3	18.4	122	32.7765	-79.9311	Charleston, SC
581	WILL	1909	1909	{"USW00013782 "}	3	14.5	127	32.7765	-79.9311	Charleston, SC
582	WILL	1909	1909	{"USW00013782 "}	3	14.5	125	32.7765	-79.9311	Charleston, SC
580	WILL	1909	1909	{"USW00013782 "}	3	14.5	126	32.7765	-79.9311	Charleston, SC
583	WILL	1909	1909	{"USW00013782 "}	3	14.5	125	32.7765	-79.9311	Charleston, SC
579	WILL	1909	1909	{"USW00013782 "}	3	14.5	127	32.7765	-79.9311	Charleston, SC
578	WILL	1909	1909	{"USW00013782 "}	3	14.5	129	32.7765	-79.9311	Charleston, SC
577	WILL	1909	1909	{"USW00013782 "}	3	14.5	129	32.7765	-79.9311	Charleston, SC
576	WILL	1909	1909	{"USW00013782 "}	3	14.5	127	32.7765	-79.9311	Charleston, SC
575	WILL	1909	1909	{"USW00013782 "}	3	14.5	125	32.7765	-79.9311	Charleston, SC
574	WILL	1909	1909	{"USW00013782 "}	3	14.5	124	32.7765	-79.9311	Charleston, SC
573	WILL	1909	1909	{"USW00013782 "}	3	14.5	124	32.7765	-79.9311	Charleston, SC
572	WILL	1909	1909	{"USW00013782 "}	3	14.5	125	32.7765	-79.9311	Charleston, SC
585	WILL	1910	1910	{"USW00013782 "}	3	15.8	127	32.7765	-79.9311	Charleston, SC
586	WILL	1934	1934	{"USW00013782 "}	3	13.4	126	32.7765	-79.9311	Charleston, SC
591	WILL	1934	1934	{"USW00013782 "}	3	13.4	125	32.7765	-79.9311	Charleston, SC
587	WILL	1973	1973	{"USW00013782 "}	3	15.9	121	32.7765	-79.9311	Charleston, SC
472	WILL	1972	1972	{"USC00310935 "}	3	11.1	125	35.7177	-75.4964	Dare, NC
471	WILL	1972	1972	{"USC00310935 ","USW00013766 "}	3	10.95	131	35.6947	-75.7234	Dare, NC
594	WILL	1937	1937	{"USC00383468 "}	3	12.8	160	33.4381	-79.333	Georgetown, SC
596	WILL	1989	1989	{"USC00383468 "}	3	15.7	140	33	-79	Murrels Inlet, SC
415	WILL	1946	1946	{"USW00013889 "}	3	18.5	123	30.5522	-81.6984	Nassau, FL
654	WILL	1968	1968	{"USC00441636 ","USC00445931 "}	3	9.45	133	37.2268	-75.9928	Northampton, VA
655	WILL	1968	1968	{"USC00441636 ","USC00445931 "}	3	9.45	133	37.2268	-75.9928	Northampton, VA
656	WILL	1970	1970	{"USC00441636 ","USC00445931 "}	3	6.6	119	37.2268	-75.9928	Northampton, VA
418	WILL	1950	1950	{"USC00087812 "}	3	17.9	106	29.9382	-81.4206	St. Johns, FL
419	WILL	1956	1956	{"USC00087812 "}	3	17.1	102	29.9382	-81.4206	St. Johns, FL
420	WILL	1956	1956	{"USC00087812 "}	3	17.1	100	29.9382	-81.4206	St. Johns, FL
421	WILL	1957	1957	{"USC00087812 "}	3	16.8	99	29.9382	-81.4206	St. Johns, FL
422	WILL	1957	1957	{"USC00087812 "}	3	16.8	103	29.9382	-81.4206	St. Johns, FL
427	WILL	1958	1958	{"USC00087812 "}	3	16	116	29.9382	-81.4206	St. Johns, FL
425	WILL	1958	1958	{"USC00087812 "}	3	16	119	29.9382	-81.4206	St. Johns, FL
424	WILL	1958	1958	{"USC00087812 "}	3	16	105	29.9382	-81.4206	St. Johns, FL
423	WILL	1958	1958	{"USC00087812 "}	3	16	122	29.9382	-81.4206	St. Johns, FL
429	WILL	1958	1958	{"USC00087812 "}	3	16	133	29.9382	-81.4206	St. Johns, FL
428	WILL	1958	1958	{"USC00087812 "}	3	16	117	29.9382	-81.4206	St. Johns, FL
426	WILL	1958	1958	{"USC00087812 "}	3	16	111	29.9382	-81.4206	St. Johns, FL
431	WILL	1959	1959	{"USC00087812 "}	3	16	107	29.9382	-81.4206	St. Johns, FL
430	WILL	1959	1959	{"USC00087812 "}	3	16	107	29.9382	-81.4206	St. Johns, FL
433	WILL	1960	1960	{"USC00087812 "}	3	13.9	104	29.9382	-81.4206	St. Johns, FL
432	WILL	1960	1960	{"USC00087812 "}	3	13.9	126	29.9382	-81.4206	St. Johns, FL
436	WILL	1961	1961	{"USC00087812 "}	3	19.8	121	29.9382	-81.4206	St. Johns, FL
434	WILL	1961	1961	{"USC00087812 "}	3	19.8	111	29.9382	-81.4206	St. Johns, FL
435	WILL	1961	1961	{"USC00087812 "}	3	19.8	93	29.9382	-81.4206	St. Johns, FL
437	WILL	1962	1962	{"USC00087812 "}	3	15.6	95	29.9382	-81.4206	St. Johns, FL
438	WILL	1966	1966	{"USC00087812 "}	3	16.3	115	29.9382	-81.4206	St. Johns, FL
442	WILL	1968	1968	{"USC00087812 "}	3	15.4	102	29.9382	-81.4206	St. Johns, FL
444	WILL	1968	1968	{"USC00087812 "}	3	15.4	102	29.9382	-81.4206	St. Johns, FL
443	WILL	1968	1968	{"USC00087812 "}	3	15.4	102	29.9382	-81.4206	St. Johns, FL
441	WILL	1968	1968	{"USC00087812 "}	3	15.4	102	29.9382	-81.4206	St. Johns, FL
440	WILL	1968	1968	{"USC00087812 "}	3	15.4	102	29.9382	-81.4206	St. Johns, FL
439	WILL	1968	1968	{"USC00087812 "}	3	15.4	102	29.9382	-81.4206	St. Johns, FL
445	WILL	1973	1973	{"USC00087867 "}	3	17.9	117	30.1309	-84.4067	Wakulla, FL
599	WILL	1936	1936	{"USC00446362 "}	4	11.8	174	37.7196	-75.6655	Accomack, VA
602	WILL	1972	1972	{"USC00445983 "}	4	11.7	161	37.7196	-75.6655	Accomack, VA
488	WILL	1923	1923	{"USC00380559 "}	4	18.8	154	32.3932	-80.6898	Beaufort, SC
491	WILL	1932	1932	{"USC00380559 "}	4	19.5	117	32.3932	-80.6898	Beaufort, SC
489	WILL	1932	1932	{"USC00380559 "}	4	19.5	96	32.3932	-80.6898	Beaufort, SC
490	WILL	1932	1932	{"USC00380559 "}	4	19.5	159	32.3932	-80.6898	Beaufort, SC
492	WILL	1932	1932	{"USC00380559 "}	4	19.5	122	32.3932	-80.6898	Beaufort, SC
493	WILL	1932	1932	{"USC00380559 "}	4	19.5	113	32.3932	-80.6898	Beaufort, SC
537	WILL	1932	1932	{"USC00380559 "}	4	19.5	93	32.3932	-80.6898	Beaufort, SC
538	WILL	1932	1932	{"USC00380559 "}	4	19.5	129	32.3932	-80.6898	Beaufort, SC
499	WILL	1933	1933	{"USC00380559 "}	4	18.1	117	32.3932	-80.6898	Beaufort, SC
500	WILL	1933	1933	{"USC00380559 "}	4	18.1	101	32.3932	-80.6898	Beaufort, SC
501	WILL	1933	1933	{"USC00380559 "}	4	18.1	112	32.3932	-80.6898	Beaufort, SC
502	WILL	1933	1933	{"USC00380559 "}	4	18.1	140	32.3932	-80.6898	Beaufort, SC
503	WILL	1933	1933	{"USC00380559 "}	4	18.1	113	32.3932	-80.6898	Beaufort, SC
504	WILL	1933	1933	{"USC00380559 "}	4	18.1	112	32.3932	-80.6898	Beaufort, SC
505	WILL	1933	1933	{"USC00380559 "}	4	18.1	141	32.3932	-80.6898	Beaufort, SC
496	WILL	1933	1933	{"USC00380559 "}	4	18.1	102	32.3932	-80.6898	Beaufort, SC
495	WILL	1933	1933	{"USC00380559 "}	4	18.1	117	32.3932	-80.6898	Beaufort, SC
494	WILL	1933	1933	{"USC00380559 "}	4	18.1	110	32.3932	-80.6898	Beaufort, SC
497	WILL	1933	1933	{"USC00380559 "}	4	18.1	130	32.3932	-80.6898	Beaufort, SC
498	WILL	1933	1933	{"USC00380559 "}	4	18.1	131	32.3932	-80.6898	Beaufort, SC
506	WILL	1934	1934	{"USC00380559 "}	4	19.7	121	32.3932	-80.6898	Beaufort, SC
508	WILL	1934	1934	{"USC00380559 "}	4	19.7	149	32.3932	-80.6898	Beaufort, SC
507	WILL	1934	1934	{"USC00380559 "}	4	19.7	132	32.3932	-80.6898	Beaufort, SC
509	WILL	1934	1934	{"USC00380559 "}	4	19.7	131	32.3932	-80.6898	Beaufort, SC
510	WILL	1936	1936	{"USC00380559 "}	4	17.8	83	32.3932	-80.6898	Beaufort, SC
511	WILL	1936	1936	{"USC00380559 "}	4	17.8	104	32.3932	-80.6898	Beaufort, SC
513	WILL	1937	1937	{"USC00380559 "}	4	18.2	95	32.3932	-80.6898	Beaufort, SC
512	WILL	1937	1937	{"USC00380559 "}	4	18.2	95	32.3932	-80.6898	Beaufort, SC
550	WILL	1938	1938	{"USC00380559 "}	4	18.7	111	32.446	-80.7256	Beaufort, SC
541	WILL	1938	1938	{"USC00380559 "}	4	18.7	157	32.3932	-80.6898	Beaufort, SC
542	WILL	1938	1938	{"USC00380559 "}	4	18.7	101	32.3932	-80.6898	Beaufort, SC
543	WILL	1938	1938	{"USC00380559 "}	4	18.7	119	32.3932	-80.6898	Beaufort, SC
544	WILL	1938	1938	{"USC00380559 "}	4	18.7	136	32.3932	-80.6898	Beaufort, SC
545	WILL	1938	1938	{"USC00380559 "}	4	18.7	151	32.3932	-80.6898	Beaufort, SC
546	WILL	1938	1938	{"USC00380559 "}	4	18.7	140	32.3932	-80.6898	Beaufort, SC
547	WILL	1938	1938	{"USC00380559 "}	4	18.7	111	32.446	-80.7256	Beaufort, SC
548	WILL	1938	1938	{"USC00380559 "}	4	18.7	104	32.446	-80.7256	Beaufort, SC
549	WILL	1938	1938	{"USC00380559 "}	4	18.7	104	32.446	-80.7256	Beaufort, SC
533	WILL	1940	1940	{"USC00380559 "}	4	17.5	120	32.3932	-80.6898	Beaufort, SC
535	WILL	1940	1940	{"USC00380559 "}	4	17.5	123	32.3932	-80.6898	Beaufort, SC
534	WILL	1940	1940	{"USC00380559 "}	4	17.5	113	32.3932	-80.6898	Beaufort, SC
536	WILL	1945	1945	{"USC00380559 "}	4	21.1	158	32.3932	-80.6898	Beaufort, SC
551	WILL	1896	1896	{"USW00013782 "}	4	19.1	132	32.7765	-79.9311	Charleston, SC
552	WILL	1898	1898	{"USW00013782 "}	4	17.2	124	32.7765	-79.9311	Charleston, SC
553	WILL	1900	1900	{"USW00013782 "}	4	18.8	135	32.7765	-79.9311	Charleston, SC
555	WILL	1901	1901	{"USW00013782 "}	4	15.1	123	32.7765	-79.9311	Charleston, SC
554	WILL	1901	1901	{"USW00013782 "}	4	15.1	118	32.7765	-79.9311	Charleston, SC
556	WILL	1901	1901	{"USW00013782 "}	4	15.1	124	32.7765	-79.9311	Charleston, SC
558	WILL	1902	1902	{"USW00013782 "}	4	16.8	105	32.7765	-79.9311	Charleston, SC
559	WILL	1902	1902	{"USW00013782 "}	4	16.8	125	32.7765	-79.9311	Charleston, SC
561	WILL	1904	1904	{"USW00013782 "}	4	16.6	128	32.7765	-79.9311	Charleston, SC
560	WILL	1904	1904	{"USW00013782 "}	4	16.6	121	32.7765	-79.9311	Charleston, SC
563	WILL	1904	1904	{"USW00013782 "}	4	16.6	122	32.7765	-79.9311	Charleston, SC
568	WILL	1904	1904	{"USW00013782 "}	4	16.6	121	32.7765	-79.9311	Charleston, SC
564	WILL	1904	1904	{"USW00013782 "}	4	16.6	122	32.7765	-79.9311	Charleston, SC
565	WILL	1904	1904	{"USW00013782 "}	4	16.6	124	32.7765	-79.9311	Charleston, SC
566	WILL	1904	1904	{"USW00013782 "}	4	16.6	128	32.7765	-79.9311	Charleston, SC
567	WILL	1904	1904	{"USW00013782 "}	4	16.6	151	32.7765	-79.9311	Charleston, SC
562	WILL	1904	1904	{"USW00013782 "}	4	16.6	124	32.7765	-79.9311	Charleston, SC
569	WILL	1905	1905	{"USW00013782 "}	4	18.7	113	32.7765	-79.9311	Charleston, SC
570	WILL	1907	1907	{"USW00013782 "}	4	14.5	122	32.7765	-79.9311	Charleston, SC
573	WILL	1909	1909	{"USW00013782 "}	4	18.6	124	32.7765	-79.9311	Charleston, SC
581	WILL	1909	1909	{"USW00013782 "}	4	18.6	127	32.7765	-79.9311	Charleston, SC
580	WILL	1909	1909	{"USW00013782 "}	4	18.6	126	32.7765	-79.9311	Charleston, SC
579	WILL	1909	1909	{"USW00013782 "}	4	18.6	127	32.7765	-79.9311	Charleston, SC
578	WILL	1909	1909	{"USW00013782 "}	4	18.6	129	32.7765	-79.9311	Charleston, SC
577	WILL	1909	1909	{"USW00013782 "}	4	18.6	129	32.7765	-79.9311	Charleston, SC
576	WILL	1909	1909	{"USW00013782 "}	4	18.6	127	32.7765	-79.9311	Charleston, SC
575	WILL	1909	1909	{"USW00013782 "}	4	18.6	125	32.7765	-79.9311	Charleston, SC
574	WILL	1909	1909	{"USW00013782 "}	4	18.6	124	32.7765	-79.9311	Charleston, SC
582	WILL	1909	1909	{"USW00013782 "}	4	18.6	125	32.7765	-79.9311	Charleston, SC
572	WILL	1909	1909	{"USW00013782 "}	4	18.6	125	32.7765	-79.9311	Charleston, SC
583	WILL	1909	1909	{"USW00013782 "}	4	18.6	125	32.7765	-79.9311	Charleston, SC
585	WILL	1910	1910	{"USW00013782 "}	4	18.6	127	32.7765	-79.9311	Charleston, SC
586	WILL	1934	1934	{"USW00013782 "}	4	18.8	126	32.7765	-79.9311	Charleston, SC
591	WILL	1934	1934	{"USW00013782 "}	4	18.8	125	32.7765	-79.9311	Charleston, SC
587	WILL	1973	1973	{"USW00013782 "}	4	17.6	121	32.7765	-79.9311	Charleston, SC
472	WILL	1972	1972	{"USC00310935 "}	4	14.9	125	35.7177	-75.4964	Dare, NC
471	WILL	1972	1972	{"USC00310935 ","USW00013766 "}	4	15.1	131	35.6947	-75.7234	Dare, NC
594	WILL	1937	1937	{"USC00383468 "}	4	17.8	160	33.4381	-79.333	Georgetown, SC
596	WILL	1989	1989	{"USC00383468 "}	4	17.6	140	33	-79	Murrels Inlet, SC
415	WILL	1946	1946	{"USW00013889 "}	4	20.7	123	30.5522	-81.6984	Nassau, FL
655	WILL	1968	1968	{"USC00441636 ","USC00445931 "}	4	13	133	37.2268	-75.9928	Northampton, VA
654	WILL	1968	1968	{"USC00441636 ","USC00445931 "}	4	13	133	37.2268	-75.9928	Northampton, VA
656	WILL	1970	1970	{"USC00441636 ","USC00445931 "}	4	12.7	119	37.2268	-75.9928	Northampton, VA
418	WILL	1950	1950	{"USC00087812 "}	4	18.2	106	29.9382	-81.4206	St. Johns, FL
421	WILL	1957	1957	{"USC00087812 "}	4	21.2	99	29.9382	-81.4206	St. Johns, FL
422	WILL	1957	1957	{"USC00087812 "}	4	21.2	103	29.9382	-81.4206	St. Johns, FL
423	WILL	1958	1958	{"USC00087812 "}	4	20.2	122	29.9382	-81.4206	St. Johns, FL
424	WILL	1958	1958	{"USC00087812 "}	4	20.2	105	29.9382	-81.4206	St. Johns, FL
425	WILL	1958	1958	{"USC00087812 "}	4	20.2	119	29.9382	-81.4206	St. Johns, FL
426	WILL	1958	1958	{"USC00087812 "}	4	20.2	111	29.9382	-81.4206	St. Johns, FL
427	WILL	1958	1958	{"USC00087812 "}	4	20.2	116	29.9382	-81.4206	St. Johns, FL
428	WILL	1958	1958	{"USC00087812 "}	4	20.2	117	29.9382	-81.4206	St. Johns, FL
429	WILL	1958	1958	{"USC00087812 "}	4	20.2	133	29.9382	-81.4206	St. Johns, FL
430	WILL	1959	1959	{"USC00087812 "}	4	19.9	107	29.9382	-81.4206	St. Johns, FL
431	WILL	1959	1959	{"USC00087812 "}	4	19.9	107	29.9382	-81.4206	St. Johns, FL
433	WILL	1960	1960	{"USC00087812 "}	4	20.7	104	29.9382	-81.4206	St. Johns, FL
432	WILL	1960	1960	{"USC00087812 "}	4	20.7	126	29.9382	-81.4206	St. Johns, FL
435	WILL	1961	1961	{"USC00087812 "}	4	18.7	93	29.9382	-81.4206	St. Johns, FL
436	WILL	1961	1961	{"USC00087812 "}	4	18.7	121	29.9382	-81.4206	St. Johns, FL
434	WILL	1961	1961	{"USC00087812 "}	4	18.7	111	29.9382	-81.4206	St. Johns, FL
437	WILL	1962	1962	{"USC00087812 "}	4	19.4	95	29.9382	-81.4206	St. Johns, FL
438	WILL	1966	1966	{"USC00087812 "}	4	19.7	115	29.9382	-81.4206	St. Johns, FL
440	WILL	1968	1968	{"USC00087812 "}	4	21.9	102	29.9382	-81.4206	St. Johns, FL
441	WILL	1968	1968	{"USC00087812 "}	4	21.9	102	29.9382	-81.4206	St. Johns, FL
442	WILL	1968	1968	{"USC00087812 "}	4	21.9	102	29.9382	-81.4206	St. Johns, FL
443	WILL	1968	1968	{"USC00087812 "}	4	21.9	102	29.9382	-81.4206	St. Johns, FL
444	WILL	1968	1968	{"USC00087812 "}	4	21.9	102	29.9382	-81.4206	St. Johns, FL
439	WILL	1968	1968	{"USC00087812 "}	4	21.9	102	29.9382	-81.4206	St. Johns, FL
445	WILL	1973	1973	{"USC00087867 "}	4	18.7	117	30.1309	-84.4067	Wakulla, FL
599	WILL	1936	1936	{"USC00446362 "}	5	18.5	174	37.7196	-75.6655	Accomack, VA
602	WILL	1972	1972	{"USC00445983 "}	5	16.6	161	37.7196	-75.6655	Accomack, VA
488	WILL	1923	1923	{"USC00380559 "}	5	22.1	154	32.3932	-80.6898	Beaufort, SC
490	WILL	1932	1932	{"USC00380559 "}	5	22.5	159	32.3932	-80.6898	Beaufort, SC
491	WILL	1932	1932	{"USC00380559 "}	5	22.5	117	32.3932	-80.6898	Beaufort, SC
492	WILL	1932	1932	{"USC00380559 "}	5	22.5	122	32.3932	-80.6898	Beaufort, SC
493	WILL	1932	1932	{"USC00380559 "}	5	22.5	113	32.3932	-80.6898	Beaufort, SC
537	WILL	1932	1932	{"USC00380559 "}	5	22.5	93	32.3932	-80.6898	Beaufort, SC
538	WILL	1932	1932	{"USC00380559 "}	5	22.5	129	32.3932	-80.6898	Beaufort, SC
489	WILL	1932	1932	{"USC00380559 "}	5	22.5	96	32.3932	-80.6898	Beaufort, SC
499	WILL	1933	1933	{"USC00380559 "}	5	25.4	117	32.3932	-80.6898	Beaufort, SC
494	WILL	1933	1933	{"USC00380559 "}	5	25.4	110	32.3932	-80.6898	Beaufort, SC
495	WILL	1933	1933	{"USC00380559 "}	5	25.4	117	32.3932	-80.6898	Beaufort, SC
496	WILL	1933	1933	{"USC00380559 "}	5	25.4	102	32.3932	-80.6898	Beaufort, SC
497	WILL	1933	1933	{"USC00380559 "}	5	25.4	130	32.3932	-80.6898	Beaufort, SC
498	WILL	1933	1933	{"USC00380559 "}	5	25.4	131	32.3932	-80.6898	Beaufort, SC
500	WILL	1933	1933	{"USC00380559 "}	5	25.4	101	32.3932	-80.6898	Beaufort, SC
501	WILL	1933	1933	{"USC00380559 "}	5	25.4	112	32.3932	-80.6898	Beaufort, SC
502	WILL	1933	1933	{"USC00380559 "}	5	25.4	140	32.3932	-80.6898	Beaufort, SC
503	WILL	1933	1933	{"USC00380559 "}	5	25.4	113	32.3932	-80.6898	Beaufort, SC
504	WILL	1933	1933	{"USC00380559 "}	5	25.4	112	32.3932	-80.6898	Beaufort, SC
505	WILL	1933	1933	{"USC00380559 "}	5	25.4	141	32.3932	-80.6898	Beaufort, SC
510	WILL	1936	1936	{"USC00380559 "}	5	22.8	83	32.3932	-80.6898	Beaufort, SC
511	WILL	1936	1936	{"USC00380559 "}	5	22.8	104	32.3932	-80.6898	Beaufort, SC
512	WILL	1937	1937	{"USC00380559 "}	5	22.8	95	32.3932	-80.6898	Beaufort, SC
513	WILL	1937	1937	{"USC00380559 "}	5	22.8	95	32.3932	-80.6898	Beaufort, SC
549	WILL	1938	1938	{"USC00380559 "}	5	24.1	104	32.446	-80.7256	Beaufort, SC
550	WILL	1938	1938	{"USC00380559 "}	5	24.1	111	32.446	-80.7256	Beaufort, SC
547	WILL	1938	1938	{"USC00380559 "}	5	24.1	111	32.446	-80.7256	Beaufort, SC
541	WILL	1938	1938	{"USC00380559 "}	5	24.1	157	32.3932	-80.6898	Beaufort, SC
542	WILL	1938	1938	{"USC00380559 "}	5	24.1	101	32.3932	-80.6898	Beaufort, SC
543	WILL	1938	1938	{"USC00380559 "}	5	24.1	119	32.3932	-80.6898	Beaufort, SC
544	WILL	1938	1938	{"USC00380559 "}	5	24.1	136	32.3932	-80.6898	Beaufort, SC
545	WILL	1938	1938	{"USC00380559 "}	5	24.1	151	32.3932	-80.6898	Beaufort, SC
546	WILL	1938	1938	{"USC00380559 "}	5	24.1	140	32.3932	-80.6898	Beaufort, SC
548	WILL	1938	1938	{"USC00380559 "}	5	24.1	104	32.446	-80.7256	Beaufort, SC
534	WILL	1940	1940	{"USC00380559 "}	5	22.3	113	32.3932	-80.6898	Beaufort, SC
533	WILL	1940	1940	{"USC00380559 "}	5	22.3	120	32.3932	-80.6898	Beaufort, SC
535	WILL	1940	1940	{"USC00380559 "}	5	22.3	123	32.3932	-80.6898	Beaufort, SC
536	WILL	1945	1945	{"USC00380559 "}	5	22.1	158	32.3932	-80.6898	Beaufort, SC
551	WILL	1896	1896	{"USW00013782 "}	5	24.9	132	32.7765	-79.9311	Charleston, SC
552	WILL	1898	1898	{"USW00013782 "}	5	23.8	124	32.7765	-79.9311	Charleston, SC
553	WILL	1900	1900	{"USW00013782 "}	5	23.3	135	32.7765	-79.9311	Charleston, SC
556	WILL	1901	1901	{"USW00013782 "}	5	22.6	124	32.7765	-79.9311	Charleston, SC
555	WILL	1901	1901	{"USW00013782 "}	5	22.6	123	32.7765	-79.9311	Charleston, SC
554	WILL	1901	1901	{"USW00013782 "}	5	22.6	118	32.7765	-79.9311	Charleston, SC
559	WILL	1902	1902	{"USW00013782 "}	5	23.7	125	32.7765	-79.9311	Charleston, SC
558	WILL	1902	1902	{"USW00013782 "}	5	23.7	105	32.7765	-79.9311	Charleston, SC
566	WILL	1904	1904	{"USW00013782 "}	5	22.4	128	32.7765	-79.9311	Charleston, SC
564	WILL	1904	1904	{"USW00013782 "}	5	22.4	122	32.7765	-79.9311	Charleston, SC
563	WILL	1904	1904	{"USW00013782 "}	5	22.4	122	32.7765	-79.9311	Charleston, SC
562	WILL	1904	1904	{"USW00013782 "}	5	22.4	124	32.7765	-79.9311	Charleston, SC
561	WILL	1904	1904	{"USW00013782 "}	5	22.4	128	32.7765	-79.9311	Charleston, SC
560	WILL	1904	1904	{"USW00013782 "}	5	22.4	121	32.7765	-79.9311	Charleston, SC
567	WILL	1904	1904	{"USW00013782 "}	5	22.4	151	32.7765	-79.9311	Charleston, SC
565	WILL	1904	1904	{"USW00013782 "}	5	22.4	124	32.7765	-79.9311	Charleston, SC
568	WILL	1904	1904	{"USW00013782 "}	5	22.4	121	32.7765	-79.9311	Charleston, SC
569	WILL	1905	1905	{"USW00013782 "}	5	24.2	113	32.7765	-79.9311	Charleston, SC
570	WILL	1907	1907	{"USW00013782 "}	5	22.2	122	32.7765	-79.9311	Charleston, SC
582	WILL	1909	1909	{"USW00013782 "}	5	22	125	32.7765	-79.9311	Charleston, SC
580	WILL	1909	1909	{"USW00013782 "}	5	22	126	32.7765	-79.9311	Charleston, SC
579	WILL	1909	1909	{"USW00013782 "}	5	22	127	32.7765	-79.9311	Charleston, SC
578	WILL	1909	1909	{"USW00013782 "}	5	22	129	32.7765	-79.9311	Charleston, SC
577	WILL	1909	1909	{"USW00013782 "}	5	22	129	32.7765	-79.9311	Charleston, SC
576	WILL	1909	1909	{"USW00013782 "}	5	22	127	32.7765	-79.9311	Charleston, SC
575	WILL	1909	1909	{"USW00013782 "}	5	22	125	32.7765	-79.9311	Charleston, SC
574	WILL	1909	1909	{"USW00013782 "}	5	22	124	32.7765	-79.9311	Charleston, SC
573	WILL	1909	1909	{"USW00013782 "}	5	22	124	32.7765	-79.9311	Charleston, SC
572	WILL	1909	1909	{"USW00013782 "}	5	22	125	32.7765	-79.9311	Charleston, SC
583	WILL	1909	1909	{"USW00013782 "}	5	22	125	32.7765	-79.9311	Charleston, SC
581	WILL	1909	1909	{"USW00013782 "}	5	22	127	32.7765	-79.9311	Charleston, SC
585	WILL	1910	1910	{"USW00013782 "}	5	22.4	127	32.7765	-79.9311	Charleston, SC
591	WILL	1934	1934	{"USW00013782 "}	5	21.7	125	32.7765	-79.9311	Charleston, SC
586	WILL	1934	1934	{"USW00013782 "}	5	21.7	126	32.7765	-79.9311	Charleston, SC
587	WILL	1973	1973	{"USW00013782 "}	5	22.9	121	32.7765	-79.9311	Charleston, SC
471	WILL	1972	1972	{"USC00310935 ","USW00013766 "}	5	18.75	131	35.6947	-75.7234	Dare, NC
472	WILL	1972	1972	{"USC00310935 "}	5	18.9	125	35.7177	-75.4964	Dare, NC
594	WILL	1937	1937	{"USC00383468 "}	5	22	160	33.4381	-79.333	Georgetown, SC
596	WILL	1989	1989	{"USC00383468 "}	5	21.1	140	33	-79	Murrels Inlet, SC
415	WILL	1946	1946	{"USW00013889 "}	5	24.4	123	30.5522	-81.6984	Nassau, FL
653	WILL	1953	1953	{"USC00441636 "}	5	22	161	37.2268	-75.9928	Northampton, VA
654	WILL	1968	1968	{"USC00441636 ","USC00445931 "}	5	18.05	133	37.2268	-75.9928	Northampton, VA
655	WILL	1968	1968	{"USC00441636 ","USC00445931 "}	5	18.05	133	37.2268	-75.9928	Northampton, VA
656	WILL	1970	1970	{"USC00441636 ","USC00445931 "}	5	19.25	119	37.2268	-75.9928	Northampton, VA
418	WILL	1950	1950	{"USC00087812 "}	5	24.7	106	29.9382	-81.4206	St. Johns, FL
419	WILL	1956	1956	{"USC00087812 "}	5	24.5	102	29.9382	-81.4206	St. Johns, FL
420	WILL	1956	1956	{"USC00087812 "}	5	24.5	100	29.9382	-81.4206	St. Johns, FL
421	WILL	1957	1957	{"USC00087812 "}	5	24	99	29.9382	-81.4206	St. Johns, FL
422	WILL	1957	1957	{"USC00087812 "}	5	24	103	29.9382	-81.4206	St. Johns, FL
428	WILL	1958	1958	{"USC00087812 "}	5	22.9	117	29.9382	-81.4206	St. Johns, FL
429	WILL	1958	1958	{"USC00087812 "}	5	22.9	133	29.9382	-81.4206	St. Johns, FL
424	WILL	1958	1958	{"USC00087812 "}	5	22.9	105	29.9382	-81.4206	St. Johns, FL
425	WILL	1958	1958	{"USC00087812 "}	5	22.9	119	29.9382	-81.4206	St. Johns, FL
426	WILL	1958	1958	{"USC00087812 "}	5	22.9	111	29.9382	-81.4206	St. Johns, FL
427	WILL	1958	1958	{"USC00087812 "}	5	22.9	116	29.9382	-81.4206	St. Johns, FL
423	WILL	1958	1958	{"USC00087812 "}	5	22.9	122	29.9382	-81.4206	St. Johns, FL
430	WILL	1959	1959	{"USC00087812 "}	5	24.5	107	29.9382	-81.4206	St. Johns, FL
431	WILL	1959	1959	{"USC00087812 "}	5	24.5	107	29.9382	-81.4206	St. Johns, FL
432	WILL	1960	1960	{"USC00087812 "}	5	22.9	126	29.9382	-81.4206	St. Johns, FL
433	WILL	1960	1960	{"USC00087812 "}	5	22.9	104	29.9382	-81.4206	St. Johns, FL
434	WILL	1961	1961	{"USC00087812 "}	5	23.1	111	29.9382	-81.4206	St. Johns, FL
435	WILL	1961	1961	{"USC00087812 "}	5	23.1	93	29.9382	-81.4206	St. Johns, FL
436	WILL	1961	1961	{"USC00087812 "}	5	23.1	121	29.9382	-81.4206	St. Johns, FL
437	WILL	1962	1962	{"USC00087812 "}	5	24.7	95	29.9382	-81.4206	St. Johns, FL
438	WILL	1966	1966	{"USC00087812 "}	5	23.3	115	29.9382	-81.4206	St. Johns, FL
440	WILL	1968	1968	{"USC00087812 "}	5	23.5	102	29.9382	-81.4206	St. Johns, FL
441	WILL	1968	1968	{"USC00087812 "}	5	23.5	102	29.9382	-81.4206	St. Johns, FL
442	WILL	1968	1968	{"USC00087812 "}	5	23.5	102	29.9382	-81.4206	St. Johns, FL
443	WILL	1968	1968	{"USC00087812 "}	5	23.5	102	29.9382	-81.4206	St. Johns, FL
439	WILL	1968	1968	{"USC00087812 "}	5	23.5	102	29.9382	-81.4206	St. Johns, FL
444	WILL	1968	1968	{"USC00087812 "}	5	23.5	102	29.9382	-81.4206	St. Johns, FL
445	WILL	1973	1973	{"USC00087867 "}	5	22.7	117	30.1309	-84.4067	Wakulla, FL
599	WILL	1936	1936	{"USC00446362 "}	6	22.4	174	37.7196	-75.6655	Accomack, VA
602	WILL	1972	1972	{"USC00445983 "}	6	20.4	161	37.7196	-75.6655	Accomack, VA
488	WILL	1923	1923	{"USC00380559 "}	6	25.9	154	32.3932	-80.6898	Beaufort, SC
537	WILL	1932	1932	{"USC00380559 "}	6	26.2	93	32.3932	-80.6898	Beaufort, SC
489	WILL	1932	1932	{"USC00380559 "}	6	26.2	96	32.3932	-80.6898	Beaufort, SC
490	WILL	1932	1932	{"USC00380559 "}	6	26.2	159	32.3932	-80.6898	Beaufort, SC
491	WILL	1932	1932	{"USC00380559 "}	6	26.2	117	32.3932	-80.6898	Beaufort, SC
492	WILL	1932	1932	{"USC00380559 "}	6	26.2	122	32.3932	-80.6898	Beaufort, SC
493	WILL	1932	1932	{"USC00380559 "}	6	26.2	113	32.3932	-80.6898	Beaufort, SC
538	WILL	1932	1932	{"USC00380559 "}	6	26.2	129	32.3932	-80.6898	Beaufort, SC
499	WILL	1933	1933	{"USC00380559 "}	6	26.3	117	32.3932	-80.6898	Beaufort, SC
501	WILL	1933	1933	{"USC00380559 "}	6	26.3	112	32.3932	-80.6898	Beaufort, SC
505	WILL	1933	1933	{"USC00380559 "}	6	26.3	141	32.3932	-80.6898	Beaufort, SC
494	WILL	1933	1933	{"USC00380559 "}	6	26.3	110	32.3932	-80.6898	Beaufort, SC
495	WILL	1933	1933	{"USC00380559 "}	6	26.3	117	32.3932	-80.6898	Beaufort, SC
496	WILL	1933	1933	{"USC00380559 "}	6	26.3	102	32.3932	-80.6898	Beaufort, SC
497	WILL	1933	1933	{"USC00380559 "}	6	26.3	130	32.3932	-80.6898	Beaufort, SC
498	WILL	1933	1933	{"USC00380559 "}	6	26.3	131	32.3932	-80.6898	Beaufort, SC
500	WILL	1933	1933	{"USC00380559 "}	6	26.3	101	32.3932	-80.6898	Beaufort, SC
504	WILL	1933	1933	{"USC00380559 "}	6	26.3	112	32.3932	-80.6898	Beaufort, SC
503	WILL	1933	1933	{"USC00380559 "}	6	26.3	113	32.3932	-80.6898	Beaufort, SC
502	WILL	1933	1933	{"USC00380559 "}	6	26.3	140	32.3932	-80.6898	Beaufort, SC
506	WILL	1934	1934	{"USC00380559 "}	6	27.1	121	32.3932	-80.6898	Beaufort, SC
507	WILL	1934	1934	{"USC00380559 "}	6	27.1	132	32.3932	-80.6898	Beaufort, SC
508	WILL	1934	1934	{"USC00380559 "}	6	27.1	149	32.3932	-80.6898	Beaufort, SC
509	WILL	1934	1934	{"USC00380559 "}	6	27.1	131	32.3932	-80.6898	Beaufort, SC
511	WILL	1936	1936	{"USC00380559 "}	6	26.1	104	32.3932	-80.6898	Beaufort, SC
510	WILL	1936	1936	{"USC00380559 "}	6	26.1	83	32.3932	-80.6898	Beaufort, SC
513	WILL	1937	1937	{"USC00380559 "}	6	26.7	95	32.3932	-80.6898	Beaufort, SC
512	WILL	1937	1937	{"USC00380559 "}	6	26.7	95	32.3932	-80.6898	Beaufort, SC
547	WILL	1938	1938	{"USC00380559 "}	6	24.8	111	32.446	-80.7256	Beaufort, SC
549	WILL	1938	1938	{"USC00380559 "}	6	24.8	104	32.446	-80.7256	Beaufort, SC
550	WILL	1938	1938	{"USC00380559 "}	6	24.8	111	32.446	-80.7256	Beaufort, SC
543	WILL	1938	1938	{"USC00380559 "}	6	24.8	119	32.3932	-80.6898	Beaufort, SC
542	WILL	1938	1938	{"USC00380559 "}	6	24.8	101	32.3932	-80.6898	Beaufort, SC
541	WILL	1938	1938	{"USC00380559 "}	6	24.8	157	32.3932	-80.6898	Beaufort, SC
544	WILL	1938	1938	{"USC00380559 "}	6	24.8	136	32.3932	-80.6898	Beaufort, SC
545	WILL	1938	1938	{"USC00380559 "}	6	24.8	151	32.3932	-80.6898	Beaufort, SC
546	WILL	1938	1938	{"USC00380559 "}	6	24.8	140	32.3932	-80.6898	Beaufort, SC
548	WILL	1938	1938	{"USC00380559 "}	6	24.8	104	32.446	-80.7256	Beaufort, SC
534	WILL	1940	1940	{"USC00380559 "}	6	26.7	113	32.3932	-80.6898	Beaufort, SC
533	WILL	1940	1940	{"USC00380559 "}	6	26.7	120	32.3932	-80.6898	Beaufort, SC
535	WILL	1940	1940	{"USC00380559 "}	6	26.7	123	32.3932	-80.6898	Beaufort, SC
536	WILL	1945	1945	{"USC00380559 "}	6	26.9	158	32.3932	-80.6898	Beaufort, SC
551	WILL	1896	1896	{"USW00013782 "}	6	25.9	132	32.7765	-79.9311	Charleston, SC
552	WILL	1898	1898	{"USW00013782 "}	6	26.7	124	32.7765	-79.9311	Charleston, SC
553	WILL	1900	1900	{"USW00013782 "}	6	25.8	135	32.7765	-79.9311	Charleston, SC
556	WILL	1901	1901	{"USW00013782 "}	6	25.2	124	32.7765	-79.9311	Charleston, SC
555	WILL	1901	1901	{"USW00013782 "}	6	25.2	123	32.7765	-79.9311	Charleston, SC
554	WILL	1901	1901	{"USW00013782 "}	6	25.2	118	32.7765	-79.9311	Charleston, SC
558	WILL	1902	1902	{"USW00013782 "}	6	26.4	105	32.7765	-79.9311	Charleston, SC
559	WILL	1902	1902	{"USW00013782 "}	6	26.4	125	32.7765	-79.9311	Charleston, SC
566	WILL	1904	1904	{"USW00013782 "}	6	25.1	128	32.7765	-79.9311	Charleston, SC
564	WILL	1904	1904	{"USW00013782 "}	6	25.1	122	32.7765	-79.9311	Charleston, SC
563	WILL	1904	1904	{"USW00013782 "}	6	25.1	122	32.7765	-79.9311	Charleston, SC
562	WILL	1904	1904	{"USW00013782 "}	6	25.1	124	32.7765	-79.9311	Charleston, SC
561	WILL	1904	1904	{"USW00013782 "}	6	25.1	128	32.7765	-79.9311	Charleston, SC
560	WILL	1904	1904	{"USW00013782 "}	6	25.1	121	32.7765	-79.9311	Charleston, SC
567	WILL	1904	1904	{"USW00013782 "}	6	25.1	151	32.7765	-79.9311	Charleston, SC
565	WILL	1904	1904	{"USW00013782 "}	6	25.1	124	32.7765	-79.9311	Charleston, SC
568	WILL	1904	1904	{"USW00013782 "}	6	25.1	121	32.7765	-79.9311	Charleston, SC
569	WILL	1905	1905	{"USW00013782 "}	6	26.1	113	32.7765	-79.9311	Charleston, SC
570	WILL	1907	1907	{"USW00013782 "}	6	25	122	32.7765	-79.9311	Charleston, SC
578	WILL	1909	1909	{"USW00013782 "}	6	26.9	129	32.7765	-79.9311	Charleston, SC
576	WILL	1909	1909	{"USW00013782 "}	6	26.9	127	32.7765	-79.9311	Charleston, SC
575	WILL	1909	1909	{"USW00013782 "}	6	26.9	125	32.7765	-79.9311	Charleston, SC
574	WILL	1909	1909	{"USW00013782 "}	6	26.9	124	32.7765	-79.9311	Charleston, SC
573	WILL	1909	1909	{"USW00013782 "}	6	26.9	124	32.7765	-79.9311	Charleston, SC
572	WILL	1909	1909	{"USW00013782 "}	6	26.9	125	32.7765	-79.9311	Charleston, SC
579	WILL	1909	1909	{"USW00013782 "}	6	26.9	127	32.7765	-79.9311	Charleston, SC
577	WILL	1909	1909	{"USW00013782 "}	6	26.9	129	32.7765	-79.9311	Charleston, SC
583	WILL	1909	1909	{"USW00013782 "}	6	26.9	125	32.7765	-79.9311	Charleston, SC
582	WILL	1909	1909	{"USW00013782 "}	6	26.9	125	32.7765	-79.9311	Charleston, SC
581	WILL	1909	1909	{"USW00013782 "}	6	26.9	127	32.7765	-79.9311	Charleston, SC
580	WILL	1909	1909	{"USW00013782 "}	6	26.9	126	32.7765	-79.9311	Charleston, SC
585	WILL	1910	1910	{"USW00013782 "}	6	25.2	127	32.7765	-79.9311	Charleston, SC
586	WILL	1934	1934	{"USW00013782 "}	6	27	126	32.7765	-79.9311	Charleston, SC
591	WILL	1934	1934	{"USW00013782 "}	6	27	125	32.7765	-79.9311	Charleston, SC
587	WILL	1973	1973	{"USW00013782 "}	6	25.9	121	32.7765	-79.9311	Charleston, SC
471	WILL	1972	1972	{"USC00310935 ","USW00013766 "}	6	22.45	131	35.6947	-75.7234	Dare, NC
472	WILL	1972	1972	{"USC00310935 "}	6	22.9	125	35.7177	-75.4964	Dare, NC
594	WILL	1937	1937	{"USC00383468 "}	6	26.7	160	33.4381	-79.333	Georgetown, SC
596	WILL	1989	1989	{"USC00383468 "}	6	26.1	140	33	-79	Murrels Inlet, SC
415	WILL	1946	1946	{"USW00013889 "}	6	26	123	30.5522	-81.6984	Nassau, FL
653	WILL	1953	1953	{"USC00441636 "}	6	23.6	161	37.2268	-75.9928	Northampton, VA
654	WILL	1968	1968	{"USC00441636 ","USC00445931 "}	6	23.55	133	37.2268	-75.9928	Northampton, VA
655	WILL	1968	1968	{"USC00441636 ","USC00445931 "}	6	23.55	133	37.2268	-75.9928	Northampton, VA
656	WILL	1970	1970	{"USC00441636 ","USC00445931 "}	6	23.55	119	37.2268	-75.9928	Northampton, VA
418	WILL	1950	1950	{"USC00087812 "}	6	27.8	106	29.9382	-81.4206	St. Johns, FL
419	WILL	1956	1956	{"USC00087812 "}	6	25.5	102	29.9382	-81.4206	St. Johns, FL
420	WILL	1956	1956	{"USC00087812 "}	6	25.5	100	29.9382	-81.4206	St. Johns, FL
422	WILL	1957	1957	{"USC00087812 "}	6	26.3	103	29.9382	-81.4206	St. Johns, FL
421	WILL	1957	1957	{"USC00087812 "}	6	26.3	99	29.9382	-81.4206	St. Johns, FL
427	WILL	1958	1958	{"USC00087812 "}	6	26.6	116	29.9382	-81.4206	St. Johns, FL
426	WILL	1958	1958	{"USC00087812 "}	6	26.6	111	29.9382	-81.4206	St. Johns, FL
425	WILL	1958	1958	{"USC00087812 "}	6	26.6	119	29.9382	-81.4206	St. Johns, FL
424	WILL	1958	1958	{"USC00087812 "}	6	26.6	105	29.9382	-81.4206	St. Johns, FL
423	WILL	1958	1958	{"USC00087812 "}	6	26.6	122	29.9382	-81.4206	St. Johns, FL
429	WILL	1958	1958	{"USC00087812 "}	6	26.6	133	29.9382	-81.4206	St. Johns, FL
428	WILL	1958	1958	{"USC00087812 "}	6	26.6	117	29.9382	-81.4206	St. Johns, FL
430	WILL	1959	1959	{"USC00087812 "}	6	26.1	107	29.9382	-81.4206	St. Johns, FL
431	WILL	1959	1959	{"USC00087812 "}	6	26.1	107	29.9382	-81.4206	St. Johns, FL
432	WILL	1960	1960	{"USC00087812 "}	6	25.3	126	29.9382	-81.4206	St. Johns, FL
433	WILL	1960	1960	{"USC00087812 "}	6	25.3	104	29.9382	-81.4206	St. Johns, FL
434	WILL	1961	1961	{"USC00087812 "}	6	25.3	111	29.9382	-81.4206	St. Johns, FL
435	WILL	1961	1961	{"USC00087812 "}	6	25.3	93	29.9382	-81.4206	St. Johns, FL
436	WILL	1961	1961	{"USC00087812 "}	6	25.3	121	29.9382	-81.4206	St. Johns, FL
437	WILL	1962	1962	{"USC00087812 "}	6	26.7	95	29.9382	-81.4206	St. Johns, FL
438	WILL	1966	1966	{"USC00087812 "}	6	24.8	115	29.9382	-81.4206	St. Johns, FL
445	WILL	1973	1973	{"USC00087867 "}	6	26.5	117	30.1309	-84.4067	Wakulla, FL

## Sheet: Wilsons Plover Temp
Nest ID	Species	Nest Year	Station Year	Station ID List Included in Average	Month	Average Temperature (C)	Nest Julian CID	Nest Latitude	Nest Longitude	County_State
830	WIPL	1932	1932	{"USC00380559 "}	3	13	146	32.3932	-80.6898	Beaufort, SC
832	WIPL	1933	1933	{"USC00380559 "}	3	14.5	172	32.3932	-80.6898	Beaufort, SC
834	WIPL	1933	1933	{"USC00380559 "}	3	14.5	131	32.3932	-80.6898	Beaufort, SC
835	WIPL	1933	1933	{"USC00380559 "}	3	14.5	110	32.3932	-80.6898	Beaufort, SC
836	WIPL	1933	1933	{"USC00380559 "}	3	14.5	134	32.3932	-80.6898	Beaufort, SC
837	WIPL	1933	1933	{"USC00380559 "}	3	14.5	132	32.3932	-80.6898	Beaufort, SC
831	WIPL	1933	1933	{"USC00380559 "}	3	14.5	146	32.3932	-80.6898	Beaufort, SC
833	WIPL	1933	1933	{"USC00380559 "}	3	14.5	159	32.3932	-80.6898	Beaufort, SC
838	WIPL	1934	1934	{"USC00380559 "}	3	14.1	133	32.3932	-80.6898	Beaufort, SC
839	WIPL	1938	1938	{"USC00380559 "}	3	17.4	106	32.446	-80.7256	Beaufort, SC
841	WIPL	1938	1938	{"USC00380559 "}	3	17.4	112	32.446	-80.7256	Beaufort, SC
840	WIPL	1938	1938	{"USC00380559 "}	3	17.4	112	32.446	-80.7256	Beaufort, SC
844	WIPL	1941	1941	{"USC00380559 "}	3	10.7	133	32.3932	-80.6898	Beaufort, SC
851	WIPL	1897	1897	{"USW00013782 "}	3	16	131	32.7765	-79.9311	Charleston, SC
853	WIPL	1901	1901	{"USW00013782 "}	3	13.6	127	32.7765	-79.9311	Charleston, SC
852	WIPL	1901	1901	{"USW00013782 "}	3	13.6	127	32.7765	-79.9311	Charleston, SC
854	WIPL	1902	1902	{"USW00013782 "}	3	14.1	100	32.7765	-79.9311	Charleston, SC
855	WIPL	1903	1903	{"USW00013782 "}	3	17	126	32.7765	-79.9311	Charleston, SC
857	WIPL	1904	1904	{"USW00013782 "}	3	14.8	118	32.7765	-79.9311	Charleston, SC
856	WIPL	1904	1904	{"USW00013782 "}	3	14.8	112	32.7765	-79.9311	Charleston, SC
859	WIPL	1904	1904	{"USW00013782 "}	3	14.8	137	32.7765	-79.9311	Charleston, SC
858	WIPL	1904	1904	{"USW00013782 "}	3	14.8	129	32.7765	-79.9311	Charleston, SC
861	WIPL	1905	1905	{"USW00013782 "}	3	15.3	112	32.7765	-79.9311	Charleston, SC
860	WIPL	1905	1905	{"USW00013782 "}	3	15.3	106	32.7765	-79.9311	Charleston, SC
862	WIPL	1905	1905	{"USW00013782 "}	3	15.3	134	32.7765	-79.9311	Charleston, SC
863	WIPL	1907	1907	{"USW00013782 "}	3	18.4	131	32.7765	-79.9311	Charleston, SC
864	WIPL	1907	1907	{"USW00013782 "}	3	18.4	111	32.7765	-79.9311	Charleston, SC
867	WIPL	1909	1909	{"USW00013782 "}	3	14.5	131	32.7765	-79.9311	Charleston, SC
872	WIPL	1909	1909	{"USW00013782 "}	3	14.5	128	32.7765	-79.9311	Charleston, SC
871	WIPL	1909	1909	{"USW00013782 "}	3	14.5	129	32.7765	-79.9311	Charleston, SC
870	WIPL	1909	1909	{"USW00013782 "}	3	14.5	126	32.7765	-79.9311	Charleston, SC
869	WIPL	1909	1909	{"USW00013782 "}	3	14.5	126	32.7765	-79.9311	Charleston, SC
868	WIPL	1909	1909	{"USW00013782 "}	3	14.5	128	32.7765	-79.9311	Charleston, SC
866	WIPL	1909	1909	{"USW00013782 "}	3	14.5	143	32.7765	-79.9311	Charleston, SC
865	WIPL	1909	1909	{"USW00013782 "}	3	14.5	128	32.7765	-79.9311	Charleston, SC
873	WIPL	1917	1917	{"USW00013782 "}	3	15.2	135	32.7765	-79.9311	Charleston, SC
874	WIPL	1925	1925	{"USW00013782 "}	3	15.1	127	32.7765	-79.9311	Charleston, SC
875	WIPL	1934	1934	{"USW00013782 "}	3	13.4	110	32.7765	-79.9311	Charleston, SC
876	WIPL	1934	1934	{"USW00013782 "}	3	13.4	110	32.7765	-79.9311	Charleston, SC
877	WIPL	1948	1948	{"USW00013782 "}	3	15.7	123	32.7765	-79.9311	Charleston, SC
878	WIPL	1948	1948	{"USW00013782 "}	3	15.7	144	32.7765	-79.9311	Charleston, SC
879	WIPL	1950	1950	{"USW00013782 "}	3	13.1	144	32.7765	-79.9311	Charleston, SC
881	WIPL	1954	1954	{"USW00013782 "}	3	13.8	128	32.7765	-79.9311	Charleston, SC
880	WIPL	1954	1954	{"USW00013782 "}	3	13.8	116	32.7765	-79.9311	Charleston, SC
882	WIPL	1960	1960	{"USW00013782 "}	3	8.3	139	32.7765	-79.9311	Charleston, SC
677	WIPL	1938	1938	{"USC00082850 "}	3	22.8	124	26.07	-81.4279	Collier, FL
678	WIPL	1924	1924	{"USC00084091 "}	3	20.2	120	25.559	-80.4582	Dade, FL
817	WIPL	1927	1927	{"USC00091340 "}	3	17.1667	148	31.2624	-81.6035	Glynn, GA
815	WIPL	1927	1927	{"USC00091340 "}	3	17.1667	143	31.2624	-81.6035	Glynn, GA
816	WIPL	1927	1927	{"USC00091340 "}	3	17.1667	145	31.2624	-81.6035	Glynn, GA
818	WIPL	1927	1927	{"USC00091340 "}	3	17.1667	163	31.2624	-81.6035	Glynn, GA
819	WIPL	1927	1927	{"USC00091340 "}	3	17.1667	155	31.2624	-81.6035	Glynn, GA
702	WIPL	1913	1913	{"USC00087137 "}	3	21	95	27.9125	-82.6735	Pinellas, FL
687	WIPL	1914	1914	{"USC00087137 "}	3	16.6	141	27.8922	-82.7248	Pinellas, FL
689	WIPL	1924	1924	{"USC00087137 "}	3	16.1	114	27.8922	-82.7248	Pinellas, FL
690	WIPL	1925	1925	{"USC00087137 "}	3	19.4	122	27.8922	-82.7248	Pinellas, FL
691	WIPL	1927	1927	{"USC00087137 "}	3	19.5	133	27.8922	-82.7248	Pinellas, FL
693	WIPL	1931	1931	{"USC00087137 "}	3	15.5	115	27.8922	-82.7248	Pinellas, FL
692	WIPL	1931	1931	{"USC00087137 "}	3	15.5	115	27.8922	-82.7248	Pinellas, FL
695	WIPL	1932	1932	{"USC00087137 "}	3	17.3	145	27.8922	-82.7248	Pinellas, FL
694	WIPL	1932	1932	{"USC00087137 "}	3	17.3	113	27.8922	-82.7248	Pinellas, FL
696	WIPL	1937	1937	{"USC00081632 "}	3	18.3	134	27.9659	-82.8001	Pinellas, FL
706	WIPL	1968	1968	{"USC00086065 "}	3	15.7	119	27.2	-82.32	Sarasota, FL
707	WIPL	1968	1968	{"USC00086065 "}	3	15.7	130	27.2	-82.32	Sarasota, FL
708	WIPL	1968	1968	{"USC00086065 "}	3	15.7	144	27.2	-82.32	Sarasota, FL
709	WIPL	1968	1968	{"USC00086065 "}	3	15.7	99	27.2	-82.32	Sarasota, FL
724	WIPL	1966	1966	{"USC00087812 "}	3	16.3	137	29.9382	-81.4206	St. Johns, FL
723	WIPL	1966	1966	{"USC00087812 "}	3	16.3	137	29.9382	-81.4206	St. Johns, FL
726	WIPL	1966	1966	{"USC00087812 "}	3	16.3	137	29.9382	-81.4206	St. Johns, FL
727	WIPL	1966	1966	{"USC00087812 "}	3	16.3	137	29.9382	-81.4206	St. Johns, FL
725	WIPL	1966	1966	{"USC00087812 "}	3	16.3	137	29.9382	-81.4206	St. Johns, FL
729	WIPL	1968	1968	{"USC00087812 "}	3	15.4	107	29.9382	-81.4206	St. Johns, FL
730	WIPL	1968	1968	{"USC00087812 "}	3	15.4	107	29.9382	-81.4206	St. Johns, FL
731	WIPL	1968	1968	{"USC00087812 "}	3	15.4	94	29.9382	-81.4206	St. Johns, FL
732	WIPL	1968	1968	{"USC00087812 "}	3	15.4	94	29.9382	-81.4206	St. Johns, FL
733	WIPL	1968	1968	{"USC00087812 "}	3	15.4	135	29.9382	-81.4206	St. Johns, FL
728	WIPL	1968	1968	{"USC00087812 "}	3	15.4	107	29.9382	-81.4206	St. Johns, FL
830	WIPL	1932	1932	{"USC00380559 "}	4	19.5	146	32.3932	-80.6898	Beaufort, SC
836	WIPL	1933	1933	{"USC00380559 "}	4	18.1	134	32.3932	-80.6898	Beaufort, SC
837	WIPL	1933	1933	{"USC00380559 "}	4	18.1	132	32.3932	-80.6898	Beaufort, SC
832	WIPL	1933	1933	{"USC00380559 "}	4	18.1	172	32.3932	-80.6898	Beaufort, SC
831	WIPL	1933	1933	{"USC00380559 "}	4	18.1	146	32.3932	-80.6898	Beaufort, SC
833	WIPL	1933	1933	{"USC00380559 "}	4	18.1	159	32.3932	-80.6898	Beaufort, SC
834	WIPL	1933	1933	{"USC00380559 "}	4	18.1	131	32.3932	-80.6898	Beaufort, SC
835	WIPL	1933	1933	{"USC00380559 "}	4	18.1	110	32.3932	-80.6898	Beaufort, SC
838	WIPL	1934	1934	{"USC00380559 "}	4	19.7	133	32.3932	-80.6898	Beaufort, SC
841	WIPL	1938	1938	{"USC00380559 "}	4	18.7	112	32.446	-80.7256	Beaufort, SC
840	WIPL	1938	1938	{"USC00380559 "}	4	18.7	112	32.446	-80.7256	Beaufort, SC
839	WIPL	1938	1938	{"USC00380559 "}	4	18.7	106	32.446	-80.7256	Beaufort, SC
844	WIPL	1941	1941	{"USC00380559 "}	4	19.1	133	32.3932	-80.6898	Beaufort, SC
851	WIPL	1897	1897	{"USW00013782 "}	4	18.7	131	32.7765	-79.9311	Charleston, SC
853	WIPL	1901	1901	{"USW00013782 "}	4	15.1	127	32.7765	-79.9311	Charleston, SC
852	WIPL	1901	1901	{"USW00013782 "}	4	15.1	127	32.7765	-79.9311	Charleston, SC
854	WIPL	1902	1902	{"USW00013782 "}	4	16.8	100	32.7765	-79.9311	Charleston, SC
855	WIPL	1903	1903	{"USW00013782 "}	4	17.3	126	32.7765	-79.9311	Charleston, SC
857	WIPL	1904	1904	{"USW00013782 "}	4	16.6	118	32.7765	-79.9311	Charleston, SC
858	WIPL	1904	1904	{"USW00013782 "}	4	16.6	129	32.7765	-79.9311	Charleston, SC
859	WIPL	1904	1904	{"USW00013782 "}	4	16.6	137	32.7765	-79.9311	Charleston, SC
856	WIPL	1904	1904	{"USW00013782 "}	4	16.6	112	32.7765	-79.9311	Charleston, SC
862	WIPL	1905	1905	{"USW00013782 "}	4	18.7	134	32.7765	-79.9311	Charleston, SC
860	WIPL	1905	1905	{"USW00013782 "}	4	18.7	106	32.7765	-79.9311	Charleston, SC
861	WIPL	1905	1905	{"USW00013782 "}	4	18.7	112	32.7765	-79.9311	Charleston, SC
863	WIPL	1907	1907	{"USW00013782 "}	4	14.5	131	32.7765	-79.9311	Charleston, SC
864	WIPL	1907	1907	{"USW00013782 "}	4	14.5	111	32.7765	-79.9311	Charleston, SC
866	WIPL	1909	1909	{"USW00013782 "}	4	18.6	143	32.7765	-79.9311	Charleston, SC
872	WIPL	1909	1909	{"USW00013782 "}	4	18.6	128	32.7765	-79.9311	Charleston, SC
871	WIPL	1909	1909	{"USW00013782 "}	4	18.6	129	32.7765	-79.9311	Charleston, SC
870	WIPL	1909	1909	{"USW00013782 "}	4	18.6	126	32.7765	-79.9311	Charleston, SC
869	WIPL	1909	1909	{"USW00013782 "}	4	18.6	126	32.7765	-79.9311	Charleston, SC
868	WIPL	1909	1909	{"USW00013782 "}	4	18.6	128	32.7765	-79.9311	Charleston, SC
867	WIPL	1909	1909	{"USW00013782 "}	4	18.6	131	32.7765	-79.9311	Charleston, SC
865	WIPL	1909	1909	{"USW00013782 "}	4	18.6	128	32.7765	-79.9311	Charleston, SC
873	WIPL	1917	1917	{"USW00013782 "}	4	19.5	135	32.7765	-79.9311	Charleston, SC
874	WIPL	1925	1925	{"USW00013782 "}	4	19.3	127	32.7765	-79.9311	Charleston, SC
876	WIPL	1934	1934	{"USW00013782 "}	4	18.8	110	32.7765	-79.9311	Charleston, SC
875	WIPL	1934	1934	{"USW00013782 "}	4	18.8	110	32.7765	-79.9311	Charleston, SC
877	WIPL	1948	1948	{"USW00013782 "}	4	19.8	123	32.7765	-79.9311	Charleston, SC
878	WIPL	1948	1948	{"USW00013782 "}	4	19.8	144	32.7765	-79.9311	Charleston, SC
879	WIPL	1950	1950	{"USW00013782 "}	4	17.4	144	32.7765	-79.9311	Charleston, SC
881	WIPL	1954	1954	{"USW00013782 "}	4	20.2	128	32.7765	-79.9311	Charleston, SC
880	WIPL	1954	1954	{"USW00013782 "}	4	20.2	116	32.7765	-79.9311	Charleston, SC
882	WIPL	1960	1960	{"USW00013782 "}	4	18.9	139	32.7765	-79.9311	Charleston, SC
677	WIPL	1938	1938	{"USC00082850 "}	4	23.2	124	26.07	-81.4279	Collier, FL
678	WIPL	1924	1924	{"USC00084091 "}	4	23.7	120	25.559	-80.4582	Dade, FL
816	WIPL	1927	1927	{"USC00091340 "}	4	21.2778	145	31.2624	-81.6035	Glynn, GA
815	WIPL	1927	1927	{"USC00091340 "}	4	21.2778	143	31.2624	-81.6035	Glynn, GA
817	WIPL	1927	1927	{"USC00091340 "}	4	21.2778	148	31.2624	-81.6035	Glynn, GA
818	WIPL	1927	1927	{"USC00091340 "}	4	21.2778	163	31.2624	-81.6035	Glynn, GA
819	WIPL	1927	1927	{"USC00091340 "}	4	21.2778	155	31.2624	-81.6035	Glynn, GA
702	WIPL	1913	1913	{"USC00087137 "}	4	20.9	95	27.9125	-82.6735	Pinellas, FL
687	WIPL	1914	1914	{"USC00087137 "}	4	21.9	141	27.8922	-82.7248	Pinellas, FL
688	WIPL	1920	1920	{"USC00087137 "}	4	22	115	27.8922	-82.7248	Pinellas, FL
689	WIPL	1924	1924	{"USC00087137 "}	4	21.6	114	27.8922	-82.7248	Pinellas, FL
690	WIPL	1925	1925	{"USC00087137 "}	4	21.2	122	27.8922	-82.7248	Pinellas, FL
693	WIPL	1931	1931	{"USC00087137 "}	4	20.6	115	27.8922	-82.7248	Pinellas, FL
692	WIPL	1931	1931	{"USC00087137 "}	4	20.6	115	27.8922	-82.7248	Pinellas, FL
695	WIPL	1932	1932	{"USC00087137 "}	4	20.8	145	27.8922	-82.7248	Pinellas, FL
694	WIPL	1932	1932	{"USC00087137 "}	4	20.8	113	27.8922	-82.7248	Pinellas, FL
696	WIPL	1937	1937	{"USC00081632 "}	4	21.7	134	27.9659	-82.8001	Pinellas, FL
706	WIPL	1968	1968	{"USC00086065 "}	4	23.2	119	27.2	-82.32	Sarasota, FL
708	WIPL	1968	1968	{"USC00086065 "}	4	23.2	144	27.2	-82.32	Sarasota, FL
709	WIPL	1968	1968	{"USC00086065 "}	4	23.2	99	27.2	-82.32	Sarasota, FL
707	WIPL	1968	1968	{"USC00086065 "}	4	23.2	130	27.2	-82.32	Sarasota, FL
714	WIPL	1970	1970	{"USC00086065 "}	4	23.5	97	27.13	-82.3	Sarasota, FL
715	WIPL	1970	1970	{"USC00086065 "}	4	23.5	95	27.13	-82.31	Sarasota, FL
724	WIPL	1966	1966	{"USC00087812 "}	4	19.7	137	29.9382	-81.4206	St. Johns, FL
723	WIPL	1966	1966	{"USC00087812 "}	4	19.7	137	29.9382	-81.4206	St. Johns, FL
726	WIPL	1966	1966	{"USC00087812 "}	4	19.7	137	29.9382	-81.4206	St. Johns, FL
727	WIPL	1966	1966	{"USC00087812 "}	4	19.7	137	29.9382	-81.4206	St. Johns, FL
725	WIPL	1966	1966	{"USC00087812 "}	4	19.7	137	29.9382	-81.4206	St. Johns, FL
728	WIPL	1968	1968	{"USC00087812 "}	4	21.9	107	29.9382	-81.4206	St. Johns, FL
729	WIPL	1968	1968	{"USC00087812 "}	4	21.9	107	29.9382	-81.4206	St. Johns, FL
730	WIPL	1968	1968	{"USC00087812 "}	4	21.9	107	29.9382	-81.4206	St. Johns, FL
731	WIPL	1968	1968	{"USC00087812 "}	4	21.9	94	29.9382	-81.4206	St. Johns, FL
732	WIPL	1968	1968	{"USC00087812 "}	4	21.9	94	29.9382	-81.4206	St. Johns, FL
733	WIPL	1968	1968	{"USC00087812 "}	4	21.9	135	29.9382	-81.4206	St. Johns, FL
830	WIPL	1932	1932	{"USC00380559 "}	5	22.5	146	32.3932	-80.6898	Beaufort, SC
836	WIPL	1933	1933	{"USC00380559 "}	5	25.4	134	32.3932	-80.6898	Beaufort, SC
837	WIPL	1933	1933	{"USC00380559 "}	5	25.4	132	32.3932	-80.6898	Beaufort, SC
831	WIPL	1933	1933	{"USC00380559 "}	5	25.4	146	32.3932	-80.6898	Beaufort, SC
832	WIPL	1933	1933	{"USC00380559 "}	5	25.4	172	32.3932	-80.6898	Beaufort, SC
833	WIPL	1933	1933	{"USC00380559 "}	5	25.4	159	32.3932	-80.6898	Beaufort, SC
834	WIPL	1933	1933	{"USC00380559 "}	5	25.4	131	32.3932	-80.6898	Beaufort, SC
835	WIPL	1933	1933	{"USC00380559 "}	5	25.4	110	32.3932	-80.6898	Beaufort, SC
841	WIPL	1938	1938	{"USC00380559 "}	5	24.1	112	32.446	-80.7256	Beaufort, SC
840	WIPL	1938	1938	{"USC00380559 "}	5	24.1	112	32.446	-80.7256	Beaufort, SC
839	WIPL	1938	1938	{"USC00380559 "}	5	24.1	106	32.446	-80.7256	Beaufort, SC
844	WIPL	1941	1941	{"USC00380559 "}	5	24.2	133	32.3932	-80.6898	Beaufort, SC
851	WIPL	1897	1897	{"USW00013782 "}	5	22.4	131	32.7765	-79.9311	Charleston, SC
852	WIPL	1901	1901	{"USW00013782 "}	5	22.6	127	32.7765	-79.9311	Charleston, SC
853	WIPL	1901	1901	{"USW00013782 "}	5	22.6	127	32.7765	-79.9311	Charleston, SC
854	WIPL	1902	1902	{"USW00013782 "}	5	23.7	100	32.7765	-79.9311	Charleston, SC
855	WIPL	1903	1903	{"USW00013782 "}	5	21.8	126	32.7765	-79.9311	Charleston, SC
857	WIPL	1904	1904	{"USW00013782 "}	5	22.4	118	32.7765	-79.9311	Charleston, SC
856	WIPL	1904	1904	{"USW00013782 "}	5	22.4	112	32.7765	-79.9311	Charleston, SC
859	WIPL	1904	1904	{"USW00013782 "}	5	22.4	137	32.7765	-79.9311	Charleston, SC
858	WIPL	1904	1904	{"USW00013782 "}	5	22.4	129	32.7765	-79.9311	Charleston, SC
860	WIPL	1905	1905	{"USW00013782 "}	5	24.2	106	32.7765	-79.9311	Charleston, SC
862	WIPL	1905	1905	{"USW00013782 "}	5	24.2	134	32.7765	-79.9311	Charleston, SC
861	WIPL	1905	1905	{"USW00013782 "}	5	24.2	112	32.7765	-79.9311	Charleston, SC
864	WIPL	1907	1907	{"USW00013782 "}	5	22.2	111	32.7765	-79.9311	Charleston, SC
863	WIPL	1907	1907	{"USW00013782 "}	5	22.2	131	32.7765	-79.9311	Charleston, SC
867	WIPL	1909	1909	{"USW00013782 "}	5	22	131	32.7765	-79.9311	Charleston, SC
866	WIPL	1909	1909	{"USW00013782 "}	5	22	143	32.7765	-79.9311	Charleston, SC
865	WIPL	1909	1909	{"USW00013782 "}	5	22	128	32.7765	-79.9311	Charleston, SC
872	WIPL	1909	1909	{"USW00013782 "}	5	22	128	32.7765	-79.9311	Charleston, SC
871	WIPL	1909	1909	{"USW00013782 "}	5	22	129	32.7765	-79.9311	Charleston, SC
870	WIPL	1909	1909	{"USW00013782 "}	5	22	126	32.7765	-79.9311	Charleston, SC
869	WIPL	1909	1909	{"USW00013782 "}	5	22	126	32.7765	-79.9311	Charleston, SC
868	WIPL	1909	1909	{"USW00013782 "}	5	22	128	32.7765	-79.9311	Charleston, SC
873	WIPL	1917	1917	{"USW00013782 "}	5	21.3	135	32.7765	-79.9311	Charleston, SC
874	WIPL	1925	1925	{"USW00013782 "}	5	21.7	127	32.7765	-79.9311	Charleston, SC
875	WIPL	1934	1934	{"USW00013782 "}	5	21.7	110	32.7765	-79.9311	Charleston, SC
876	WIPL	1934	1934	{"USW00013782 "}	5	21.7	110	32.7765	-79.9311	Charleston, SC
877	WIPL	1948	1948	{"USW00013782 "}	5	23.3	123	32.7765	-79.9311	Charleston, SC
878	WIPL	1948	1948	{"USW00013782 "}	5	23.3	144	32.7765	-79.9311	Charleston, SC
879	WIPL	1950	1950	{"USW00013782 "}	5	23.2	144	32.7765	-79.9311	Charleston, SC
881	WIPL	1954	1954	{"USW00013782 "}	5	21.1	128	32.7765	-79.9311	Charleston, SC
880	WIPL	1954	1954	{"USW00013782 "}	5	21.1	116	32.7765	-79.9311	Charleston, SC
882	WIPL	1960	1960	{"USW00013782 "}	5	22.5	139	32.7765	-79.9311	Charleston, SC
677	WIPL	1938	1938	{"USC00082850 "}	5	25.4	124	26.07	-81.4279	Collier, FL
678	WIPL	1924	1924	{"USC00084091 "}	5	27.4	120	25.559	-80.4582	Dade, FL
815	WIPL	1927	1927	{"USC00091340 "}	5	24.7222	143	31.2624	-81.6035	Glynn, GA
816	WIPL	1927	1927	{"USC00091340 "}	5	24.7222	145	31.2624	-81.6035	Glynn, GA
817	WIPL	1927	1927	{"USC00091340 "}	5	24.7222	148	31.2624	-81.6035	Glynn, GA
818	WIPL	1927	1927	{"USC00091340 "}	5	24.7222	163	31.2624	-81.6035	Glynn, GA
819	WIPL	1927	1927	{"USC00091340 "}	5	24.7222	155	31.2624	-81.6035	Glynn, GA
702	WIPL	1913	1913	{"USC00087137 "}	5	23.5	95	27.9125	-82.6735	Pinellas, FL
687	WIPL	1914	1914	{"USC00087137 "}	5	24.9	141	27.8922	-82.7248	Pinellas, FL
688	WIPL	1920	1920	{"USC00087137 "}	5	23.7	115	27.8922	-82.7248	Pinellas, FL
689	WIPL	1924	1924	{"USC00087137 "}	5	23.3	114	27.8922	-82.7248	Pinellas, FL
690	WIPL	1925	1925	{"USC00087137 "}	5	23.9	122	27.8922	-82.7248	Pinellas, FL
691	WIPL	1927	1927	{"USC00087137 "}	5	24.5	133	27.8922	-82.7248	Pinellas, FL
693	WIPL	1931	1931	{"USC00087137 "}	5	23.1	115	27.8922	-82.7248	Pinellas, FL
692	WIPL	1931	1931	{"USC00087137 "}	5	23.1	115	27.8922	-82.7248	Pinellas, FL
695	WIPL	1932	1932	{"USC00087137 "}	5	24.8	145	27.8922	-82.7248	Pinellas, FL
694	WIPL	1932	1932	{"USC00087137 "}	5	24.8	113	27.8922	-82.7248	Pinellas, FL
696	WIPL	1937	1937	{"USC00081632 "}	5	25.2	134	27.9659	-82.8001	Pinellas, FL
706	WIPL	1968	1968	{"USC00086065 "}	5	24.4	119	27.2	-82.32	Sarasota, FL
708	WIPL	1968	1968	{"USC00086065 "}	5	24.4	144	27.2	-82.32	Sarasota, FL
709	WIPL	1968	1968	{"USC00086065 "}	5	24.4	99	27.2	-82.32	Sarasota, FL
707	WIPL	1968	1968	{"USC00086065 "}	5	24.4	130	27.2	-82.32	Sarasota, FL
714	WIPL	1970	1970	{"USC00086065 "}	5	24.1	97	27.13	-82.3	Sarasota, FL
715	WIPL	1970	1970	{"USC00086065 "}	5	24.1	95	27.13	-82.31	Sarasota, FL
724	WIPL	1966	1966	{"USC00087812 "}	5	23.3	137	29.9382	-81.4206	St. Johns, FL
723	WIPL	1966	1966	{"USC00087812 "}	5	23.3	137	29.9382	-81.4206	St. Johns, FL
726	WIPL	1966	1966	{"USC00087812 "}	5	23.3	137	29.9382	-81.4206	St. Johns, FL
727	WIPL	1966	1966	{"USC00087812 "}	5	23.3	137	29.9382	-81.4206	St. Johns, FL
725	WIPL	1966	1966	{"USC00087812 "}	5	23.3	137	29.9382	-81.4206	St. Johns, FL
728	WIPL	1968	1968	{"USC00087812 "}	5	23.5	107	29.9382	-81.4206	St. Johns, FL
729	WIPL	1968	1968	{"USC00087812 "}	5	23.5	107	29.9382	-81.4206	St. Johns, FL
730	WIPL	1968	1968	{"USC00087812 "}	5	23.5	107	29.9382	-81.4206	St. Johns, FL
731	WIPL	1968	1968	{"USC00087812 "}	5	23.5	94	29.9382	-81.4206	St. Johns, FL
732	WIPL	1968	1968	{"USC00087812 "}	5	23.5	94	29.9382	-81.4206	St. Johns, FL
733	WIPL	1968	1968	{"USC00087812 "}	5	23.5	135	29.9382	-81.4206	St. Johns, FL
830	WIPL	1932	1932	{"USC00380559 "}	6	26.2	146	32.3932	-80.6898	Beaufort, SC
832	WIPL	1933	1933	{"USC00380559 "}	6	26.3	172	32.3932	-80.6898	Beaufort, SC
831	WIPL	1933	1933	{"USC00380559 "}	6	26.3	146	32.3932	-80.6898	Beaufort, SC
834	WIPL	1933	1933	{"USC00380559 "}	6	26.3	131	32.3932	-80.6898	Beaufort, SC
835	WIPL	1933	1933	{"USC00380559 "}	6	26.3	110	32.3932	-80.6898	Beaufort, SC
836	WIPL	1933	1933	{"USC00380559 "}	6	26.3	134	32.3932	-80.6898	Beaufort, SC
837	WIPL	1933	1933	{"USC00380559 "}	6	26.3	132	32.3932	-80.6898	Beaufort, SC
833	WIPL	1933	1933	{"USC00380559 "}	6	26.3	159	32.3932	-80.6898	Beaufort, SC
838	WIPL	1934	1934	{"USC00380559 "}	6	27.1	133	32.3932	-80.6898	Beaufort, SC
841	WIPL	1938	1938	{"USC00380559 "}	6	24.8	112	32.446	-80.7256	Beaufort, SC
840	WIPL	1938	1938	{"USC00380559 "}	6	24.8	112	32.446	-80.7256	Beaufort, SC
839	WIPL	1938	1938	{"USC00380559 "}	6	24.8	106	32.446	-80.7256	Beaufort, SC
851	WIPL	1897	1897	{"USW00013782 "}	6	26.9	131	32.7765	-79.9311	Charleston, SC
852	WIPL	1901	1901	{"USW00013782 "}	6	25.2	127	32.7765	-79.9311	Charleston, SC
853	WIPL	1901	1901	{"USW00013782 "}	6	25.2	127	32.7765	-79.9311	Charleston, SC
854	WIPL	1902	1902	{"USW00013782 "}	6	26.4	100	32.7765	-79.9311	Charleston, SC
855	WIPL	1903	1903	{"USW00013782 "}	6	24.9	126	32.7765	-79.9311	Charleston, SC
856	WIPL	1904	1904	{"USW00013782 "}	6	25.1	112	32.7765	-79.9311	Charleston, SC
858	WIPL	1904	1904	{"USW00013782 "}	6	25.1	129	32.7765	-79.9311	Charleston, SC
859	WIPL	1904	1904	{"USW00013782 "}	6	25.1	137	32.7765	-79.9311	Charleston, SC
857	WIPL	1904	1904	{"USW00013782 "}	6	25.1	118	32.7765	-79.9311	Charleston, SC
862	WIPL	1905	1905	{"USW00013782 "}	6	26.1	134	32.7765	-79.9311	Charleston, SC
861	WIPL	1905	1905	{"USW00013782 "}	6	26.1	112	32.7765	-79.9311	Charleston, SC
860	WIPL	1905	1905	{"USW00013782 "}	6	26.1	106	32.7765	-79.9311	Charleston, SC
863	WIPL	1907	1907	{"USW00013782 "}	6	25	131	32.7765	-79.9311	Charleston, SC
864	WIPL	1907	1907	{"USW00013782 "}	6	25	111	32.7765	-79.9311	Charleston, SC
867	WIPL	1909	1909	{"USW00013782 "}	6	26.9	131	32.7765	-79.9311	Charleston, SC
872	WIPL	1909	1909	{"USW00013782 "}	6	26.9	128	32.7765	-79.9311	Charleston, SC
871	WIPL	1909	1909	{"USW00013782 "}	6	26.9	129	32.7765	-79.9311	Charleston, SC
870	WIPL	1909	1909	{"USW00013782 "}	6	26.9	126	32.7765	-79.9311	Charleston, SC
869	WIPL	1909	1909	{"USW00013782 "}	6	26.9	126	32.7765	-79.9311	Charleston, SC
868	WIPL	1909	1909	{"USW00013782 "}	6	26.9	128	32.7765	-79.9311	Charleston, SC
866	WIPL	1909	1909	{"USW00013782 "}	6	26.9	143	32.7765	-79.9311	Charleston, SC
865	WIPL	1909	1909	{"USW00013782 "}	6	26.9	128	32.7765	-79.9311	Charleston, SC
873	WIPL	1917	1917	{"USW00013782 "}	6	25.4	135	32.7765	-79.9311	Charleston, SC
874	WIPL	1925	1925	{"USW00013782 "}	6	26.5	127	32.7765	-79.9311	Charleston, SC
876	WIPL	1934	1934	{"USW00013782 "}	6	27	110	32.7765	-79.9311	Charleston, SC
875	WIPL	1934	1934	{"USW00013782 "}	6	27	110	32.7765	-79.9311	Charleston, SC
877	WIPL	1948	1948	{"USW00013782 "}	6	27.2	123	32.7765	-79.9311	Charleston, SC
878	WIPL	1948	1948	{"USW00013782 "}	6	27.2	144	32.7765	-79.9311	Charleston, SC
879	WIPL	1950	1950	{"USW00013782 "}	6	27.5	144	32.7765	-79.9311	Charleston, SC
881	WIPL	1954	1954	{"USW00013782 "}	6	26.8	128	32.7765	-79.9311	Charleston, SC
880	WIPL	1954	1954	{"USW00013782 "}	6	26.8	116	32.7765	-79.9311	Charleston, SC
882	WIPL	1960	1960	{"USW00013782 "}	6	25.5	139	32.7765	-79.9311	Charleston, SC
677	WIPL	1938	1938	{"USC00082850 "}	6	27.5	124	26.07	-81.4279	Collier, FL
678	WIPL	1924	1924	{"USC00084091 "}	6	29.6	120	25.559	-80.4582	Dade, FL
816	WIPL	1927	1927	{"USC00091340 "}	6	27.5556	145	31.2624	-81.6035	Glynn, GA
815	WIPL	1927	1927	{"USC00091340 "}	6	27.5556	143	31.2624	-81.6035	Glynn, GA
817	WIPL	1927	1927	{"USC00091340 "}	6	27.5556	148	31.2624	-81.6035	Glynn, GA
818	WIPL	1927	1927	{"USC00091340 "}	6	27.5556	163	31.2624	-81.6035	Glynn, GA
819	WIPL	1927	1927	{"USC00091340 "}	6	27.5556	155	31.2624	-81.6035	Glynn, GA
702	WIPL	1913	1913	{"USC00087137 "}	6	25.5	95	27.9125	-82.6735	Pinellas, FL
687	WIPL	1914	1914	{"USC00087137 "}	6	27.1	141	27.8922	-82.7248	Pinellas, FL
688	WIPL	1920	1920	{"USC00087137 "}	6	26.1	115	27.8922	-82.7248	Pinellas, FL
689	WIPL	1924	1924	{"USC00087137 "}	6	27.1	114	27.8922	-82.7248	Pinellas, FL
690	WIPL	1925	1925	{"USC00087137 "}	6	26.5	122	27.8922	-82.7248	Pinellas, FL
691	WIPL	1927	1927	{"USC00087137 "}	6	27.5	133	27.8922	-82.7248	Pinellas, FL
693	WIPL	1931	1931	{"USC00087137 "}	6	26.4	115	27.8922	-82.7248	Pinellas, FL
692	WIPL	1931	1931	{"USC00087137 "}	6	26.4	115	27.8922	-82.7248	Pinellas, FL
694	WIPL	1932	1932	{"USC00087137 "}	6	27.3	113	27.8922	-82.7248	Pinellas, FL
695	WIPL	1932	1932	{"USC00087137 "}	6	27.3	145	27.8922	-82.7248	Pinellas, FL
696	WIPL	1937	1937	{"USC00081632 "}	6	27.8	134	27.9659	-82.8001	Pinellas, FL
706	WIPL	1968	1968	{"USC00086065 "}	6	25.7	119	27.2	-82.32	Sarasota, FL
709	WIPL	1968	1968	{"USC00086065 "}	6	25.7	99	27.2	-82.32	Sarasota, FL
707	WIPL	1968	1968	{"USC00086065 "}	6	25.7	130	27.2	-82.32	Sarasota, FL
708	WIPL	1968	1968	{"USC00086065 "}	6	25.7	144	27.2	-82.32	Sarasota, FL
712	WIPL	1969	1969	{"USC00086065 "}	6	27.3	127	27.13	-82.31	Sarasota, FL
710	WIPL	1969	1969	{"USC00086065 "}	6	27.3	108	27.13	-82.31	Sarasota, FL
713	WIPL	1969	1969	{"USC00086065 "}	6	27.3	111	27.13	-82.31	Sarasota, FL
711	WIPL	1969	1969	{"USC00086065 "}	6	27.3	123	27.13	-82.31	Sarasota, FL
714	WIPL	1970	1970	{"USC00086065 "}	6	26.7	97	27.13	-82.3	Sarasota, FL
715	WIPL	1970	1970	{"USC00086065 "}	6	26.7	95	27.13	-82.31	Sarasota, FL
727	WIPL	1966	1966	{"USC00087812 "}	6	24.8	137	29.9382	-81.4206	St. Johns, FL
723	WIPL	1966	1966	{"USC00087812 "}	6	24.8	137	29.9382	-81.4206	St. Johns, FL
724	WIPL	1966	1966	{"USC00087812 "}	6	24.8	137	29.9382	-81.4206	St. Johns, FL
725	WIPL	1966	1966	{"USC00087812 "}	6	24.8	137	29.9382	-81.4206	St. Johns, FL
726	WIPL	1966	1966	{"USC00087812 "}	6	24.8	137	29.9382	-81.4206	St. Johns, FL

## Sheet: Black-necked Stilt Precip
Nest ID	Species	Nest Year	Station Year	Station ID List Included in Average	Month	Average Precipitation (cm)	Nest Julian CID	Nest Latitude	Nest Longitude	County_State
42	BNST	1971	1971	{"USC00041048 ","USC00044223 ","USW00003144 ","USC00042713 ","USC00046197 ","USC00041288 "}	3	0	177	33	-115.4	Imperial , CA
43	BNST	1971	1971	{"USC00041048 ","USC00044223 ","USW00003144 ","USC00042713 ","USC00046197 ","USC00041288 "}	3	0	178	33	-115.4	Imperial , CA
44	BNST	1971	1971	{"USC00041048 ","USC00044223 ","USW00003144 ","USC00042713 ","USC00046197 ","USC00041288 "}	3	0	160	33	-115.4	Imperial , CA
45	BNST	1972	1972	{"USC00041048 ","USC00044223 ","USW00003144 ","USC00046197 ","USC00042713 ","USC00041288 "}	3	0	188	33.03	-115.37	Imperial , CA
37	BNST	1933	1933	{"USC00041048 ","USC00044223 ","USC00042713 "}	3	0	147	33.0271	-115.285	Imperial, CA
38	BNST	1933	1933	{"USC00041048 ","USC00044223 ","USC00042713 "}	3	0	147	33.0271	-115.285	Imperial, CA
39	BNST	1973	1973	{"USC00041048 ","USC00044223 ","USW00003144 ","USC00046197 ","USC00041288 "}	3	9.44	122	33	-115.4	Imperial, CA
371	BNST	1973	1973	{"USC00041048 ","USC00044223 ","USW00003144 ","USC00046197 ","USC00041288 "}	3	9.44	155	33	-115.4	Imperial, CA
372	BNST	1973	1973	{"USC00041048 ","USC00044223 ","USW00003144 ","USC00046197 ","USC00041288 "}	3	9.44	122	33	-115.4	Imperial, CA
373	BNST	1973	1973	{"USC00041048 ","USC00044223 ","USW00003144 ","USC00046197 ","USC00041288 "}	3	9.44	123	33	-115.4	Imperial, CA
374	BNST	1973	1973	{"USC00041048 ","USC00044223 ","USW00003144 ","USC00046197 ","USC00041288 "}	3	9.44	124	33	-115.4	Imperial, CA
375	BNST	1973	1973	{"USC00041048 ","USC00044223 ","USW00003144 ","USC00046197 ","USC00041288 "}	3	9.44	124	33	-115.4	Imperial, CA
376	BNST	1973	1973	{"USC00041048 ","USC00044223 ","USW00003144 ","USC00046197 ","USC00041288 "}	3	9.44	129	33	-115.4	Imperial, CA
377	BNST	1973	1973	{"USC00041048 ","USC00044223 ","USW00003144 ","USC00046197 ","USC00041288 "}	3	9.44	123	33	-115.4	Imperial, CA
378	BNST	1973	1973	{"USC00041048 ","USC00044223 ","USW00003144 ","USC00046197 ","USC00041288 "}	3	9.44	135	33	-115.4	Imperial, CA
379	BNST	1973	1973	{"USC00041048 ","USC00044223 ","USW00003144 ","USC00046197 ","USC00041288 "}	3	9.44	134	33	-115.4	Imperial, CA
380	BNST	1973	1973	{"USC00041048 ","USC00044223 ","USW00003144 ","USC00046197 ","USC00041288 "}	3	9.44	183	33	-115.4	Imperial, CA
381	BNST	1973	1973	{"USC00041048 ","USC00044223 ","USW00003144 ","USC00046197 ","USC00041288 "}	3	9.44	129	33	-115.4	Imperial, CA
382	BNST	1973	1973	{"USC00041048 ","USC00044223 ","USW00003144 ","USC00046197 ","USC00041288 "}	3	9.44	162	33	-115.4	Imperial, CA
383	BNST	1973	1973	{"USC00041048 ","USC00044223 ","USW00003144 ","USC00046197 ","USC00041288 "}	3	9.44	173	33	-115.4	Imperial, CA
384	BNST	1973	1973	{"USC00041048 ","USC00044223 ","USW00003144 ","USC00046197 ","USC00041288 "}	3	9.44	152	33	-115.4	Imperial, CA
385	BNST	1973	1973	{"USC00041048 ","USC00044223 ","USW00003144 ","USC00046197 ","USC00041288 "}	3	9.44	149	33	-115.4	Imperial, CA
386	BNST	1973	1973	{"USC00041048 ","USC00044223 ","USW00003144 ","USC00046197 ","USC00041288 "}	3	9.44	151	33	-115.4	Imperial, CA
387	BNST	1973	1973	{"USC00041048 ","USC00044223 ","USW00003144 ","USC00046197 ","USC00041288 "}	3	9.44	149	33	-115.4	Imperial, CA
388	BNST	1973	1973	{"USC00041048 ","USC00044223 ","USW00003144 ","USC00046197 ","USC00041288 "}	3	9.44	157	33	-115.4	Imperial, CA
389	BNST	1973	1973	{"USC00041048 ","USC00044223 ","USW00003144 ","USC00046197 ","USC00041288 "}	3	9.44	161	33	-115.4	Imperial, CA
390	BNST	1973	1973	{"USC00041048 ","USC00044223 ","USW00003144 ","USC00046197 ","USC00041288 "}	3	9.44	154	33	-115.4	Imperial, CA
391	BNST	1973	1973	{"USC00041048 ","USC00044223 ","USW00003144 ","USC00046197 ","USC00041288 "}	3	9.44	155	33	-115.4	Imperial, CA
40	BNST	1974	1974	{"USC00041048 ","USC00044223 ","USW00003144 ","USC00042713 ","USC00046197 ","USC00041288 "}	3	3.18333	161	33	-115.4	Imperial, CA
392	BNST	1974	1974	{"USC00041048 ","USC00044223 ","USW00003144 ","USC00042713 ","USC00046197 ","USC00041288 "}	3	3.18333	164	33	-115.4	Imperial, CA
393	BNST	1974	1974	{"USC00041048 ","USC00044223 ","USW00003144 ","USC00042713 ","USC00046197 ","USC00041288 "}	3	3.18333	161	33	-115.4	Imperial, CA
394	BNST	1974	1974	{"USC00041048 ","USC00044223 ","USW00003144 ","USC00042713 ","USC00046197 ","USC00041288 "}	3	3.18333	161	33	-115.4	Imperial, CA
395	BNST	1974	1974	{"USC00041048 ","USC00044223 ","USW00003144 ","USC00042713 ","USC00046197 ","USC00041288 "}	3	3.18333	147	33	-115.4	Imperial, CA
396	BNST	1974	1974	{"USC00041048 ","USC00044223 ","USW00003144 ","USC00042713 ","USC00046197 ","USC00041288 "}	3	3.18333	164	33	-115.4	Imperial, CA
41	BNST	1975	1975	{"USC00041048 ","USC00046197 ","USC00044223 ","USW00003144 ","USC00042713 "}	3	3.88	192	33.08	-115.39	Imperial, CA
46	BNST	1940	1940	{"USC00042092 ","USC00043603 ","USC00049035 "}	3	3.63333	133	36.6303	-117.219	Inyo, CA
47	BNST	1940	1940	{"USC00042092 ","USC00043603 ","USC00049035 "}	3	3.63333	133	36.6303	-117.219	Inyo, CA
48	BNST	1914	1914	{"USC00040439 ","USC00044520 "}	3	11.2	147	35.2956	-118.905	Kern, CA
49	BNST	1914	1914	{"USC00040439 ","USC00044520 "}	3	11.2	164	35.2956	-118.905	Kern, CA
51	BNST	1920	1920	{"USC00044520 ","USC00048839 "}	3	83.55	145	35.2956	-118.905	Kern, CA
52	BNST	1920	1920	{"USC00044520 ","USC00048839 "}	3	83.55	145	35.2956	-118.905	Kern, CA
53	BNST	1920	1920	{"USC00044520 ","USC00048839 "}	3	83.55	145	35.2956	-118.905	Kern, CA
54	BNST	1920	1920	{"USC00044520 ","USC00048839 "}	3	83.55	148	35.2956	-118.905	Kern, CA
55	BNST	1920	1920	{"USC00044520 ","USC00048839 "}	3	83.55	148	35.2956	-118.905	Kern, CA
56	BNST	1920	1920	{"USC00044520 ","USC00048839 "}	3	83.55	148	35.2956	-118.905	Kern, CA
57	BNST	1920	1920	{"USC00044520 ","USC00048839 "}	3	83.55	147	35.2956	-118.905	Kern, CA
58	BNST	1920	1920	{"USC00044520 ","USC00048839 "}	3	83.55	157	35.2956	-118.905	Kern, CA
67	BNST	1922	1922	{"USC00045338 ","USC00046754 "}	3	58.9	182	35.1881	-119.287	Kern, CA
59	BNST	1928	1928	{"USC00040439 ","USC00044520 ","USC00048839 "}	3	20.8	166	35.2956	-118.905	Kern, CA
68	BNST	1929	1929	{"USC00045338 ","USC00046754 "}	3	29.7	179	35.1881	-119.287	Kern, CA
69	BNST	1929	1929	{"USC00045338 ","USC00046754 "}	3	29.7	179	35.1881	-119.287	Kern, CA
60	BNST	1932	1932	{"USC00040439 ","USC00044520 ","USC00048839 "}	3	20.9	157	35.2956	-118.905	Kern, CA
61	BNST	1932	1932	{"USC00040439 ","USC00044520 ","USC00048839 "}	3	20.9	157	35.2956	-118.905	Kern, CA
62	BNST	1937	1937	{"USC00040439 ","USC00044520 ","USC00048839 "}	3	99.1333	168	35.2956	-118.905	Kern, CA
63	BNST	1937	1937	{"USC00040439 ","USC00044520 ","USC00048839 "}	3	99.1333	147	35.2956	-118.905	Kern, CA
64	BNST	1939	1939	{"USW00023155 ","USC00044520 ","USC00048839 "}	3	73.5333	132	35.2956	-118.905	Kern, CA
65	BNST	1939	1939	{"USW00023155 ","USC00044520 ","USC00048839 "}	3	73.5333	155	35.2956	-118.905	Kern, CA
66	BNST	1956	1956	{"USW00023155 ","USC00044520 ","USC00048839 "}	3	0	153	35.2956	-118.905	Kern, CA
75	BNST	1941	1941	{"USC00049560 ","USC00044536 "}	3	63.7	136	36.1395	-119.895	Kings, CA
76	BNST	1941	1941	{"USC00049560 ","USC00044536 "}	3	63.7	143	36.1395	-119.895	Kings, CA
77	BNST	1941	1941	{"USC00049560 ","USC00044536 "}	3	63.7	142	36.1395	-119.895	Kings, CA
78	BNST	1941	1941	{"USC00049560 ","USC00044536 "}	3	63.7	124	36.1395	-119.895	Kings, CA
79	BNST	1941	1941	{"USC00049560 ","USC00044536 "}	3	63.7	124	36.1395	-119.895	Kings, CA
80	BNST	1941	1941	{"USC00049560 ","USC00044536 "}	3	63.7	124	36.1395	-119.895	Kings, CA
81	BNST	1941	1941	{"USC00049560 ","USC00044536 "}	3	63.7	124	36.1395	-119.895	Kings, CA
166	BNST	1906	1906	{"USC00047876 ","USC00045082 "}	3	87.9	147	33.8373	-118.265	Los Angeles, CA
130	BNST	1931	1931	{"USC00047876 "}	3	4.6	125	33.8161	-118.299	Los Angeles, CA
131	BNST	1931	1931	{"USC00047876 "}	3	4.6	128	33.8161	-118.299	Los Angeles, CA
132	BNST	1931	1931	{"USC00047876 "}	3	4.6	128	33.8161	-118.299	Los Angeles, CA
133	BNST	1931	1931	{"USC00047876 "}	3	4.6	129	33.8161	-118.299	Los Angeles, CA
134	BNST	1931	1931	{"USC00047876 "}	3	4.6	129	33.8161	-118.299	Los Angeles, CA
135	BNST	1931	1931	{"USC00047876 "}	3	4.6	129	33.8161	-118.299	Los Angeles, CA
136	BNST	1931	1931	{"USC00047876 "}	3	4.6	131	33.8161	-118.299	Los Angeles, CA
137	BNST	1931	1931	{"USC00047876 "}	3	4.6	131	33.8161	-118.299	Los Angeles, CA
138	BNST	1931	1931	{"USC00047876 "}	3	4.6	131	33.8161	-118.299	Los Angeles, CA
139	BNST	1933	1933	{"USW00003122 ","USC00047876 "}	3	3.05	166	33.8161	-118.299	Los Angeles, CA
140	BNST	1933	1933	{"USW00003122 ","USC00047876 "}	3	3.05	146	33.8161	-118.299	Los Angeles, CA
141	BNST	1933	1933	{"USW00003122 ","USC00047876 "}	3	3.05	162	33.8161	-118.299	Los Angeles, CA
142	BNST	1933	1933	{"USW00003122 ","USC00047876 "}	3	3.05	146	33.8161	-118.299	Los Angeles, CA
143	BNST	1933	1933	{"USW00003122 ","USC00047876 "}	3	3.05	166	33.8161	-118.299	Los Angeles, CA
144	BNST	1934	1934	{"USW00003122 ","USC00047876 "}	3	0	144	33.8161	-118.299	Los Angeles, CA
145	BNST	1934	1934	{"USW00003122 ","USC00047876 "}	3	0	135	33.8161	-118.299	Los Angeles, CA
146	BNST	1934	1934	{"USW00003122 ","USC00047876 "}	3	0	123	33.8161	-118.299	Los Angeles, CA
147	BNST	1935	1935	{"USW00003122 ","USC00047876 "}	3	77.25	133	33.8161	-118.299	Los Angeles, CA
148	BNST	1935	1935	{"USW00003122 ","USC00047876 "}	3	77.25	133	33.8161	-118.299	Los Angeles, CA
149	BNST	1935	1935	{"USW00003122 ","USC00047876 "}	3	77.25	133	33.8161	-118.299	Los Angeles, CA
150	BNST	1935	1935	{"USW00003122 ","USC00047876 "}	3	77.25	133	33.8161	-118.299	Los Angeles, CA
151	BNST	1935	1935	{"USW00003122 ","USC00047876 "}	3	77.25	132	33.8161	-118.299	Los Angeles, CA
152	BNST	1935	1935	{"USW00003122 ","USC00047876 "}	3	77.25	132	33.8161	-118.299	Los Angeles, CA
153	BNST	1935	1935	{"USW00003122 ","USC00047876 "}	3	77.25	132	33.8161	-118.299	Los Angeles, CA
154	BNST	1935	1935	{"USW00003122 ","USC00047876 "}	3	77.25	132	33.8161	-118.299	Los Angeles, CA
155	BNST	1935	1935	{"USW00003122 ","USC00047876 "}	3	77.25	132	33.8161	-118.299	Los Angeles, CA
157	BNST	1937	1937	{"USW00003122 ","USC00047876 "}	3	71.3	143	33.8161	-118.299	Los Angeles, CA
158	BNST	1937	1937	{"USW00003122 ","USC00047876 "}	3	71.3	143	33.8161	-118.299	Los Angeles, CA
159	BNST	1939	1939	{"USW00003122 ","USC00047876 "}	3	18.6	137	33.8161	-118.299	Los Angeles, CA
160	BNST	1939	1939	{"USW00003122 ","USC00047876 "}	3	18.6	137	33.8161	-118.299	Los Angeles, CA
161	BNST	1939	1939	{"USW00003122 ","USC00047876 "}	3	18.6	138	33.8161	-118.299	Los Angeles, CA
176	BNST	1896	1896	{"USC00049073 "}	3	36.1	125	37.1883	-120.65	Merced, CA
177	BNST	1896	1896	{"USC00049073 "}	3	36.1	120	37.1883	-120.65	Merced, CA
178	BNST	1896	1896	{"USC00049073 "}	3	36.1	124	37.1883	-120.65	Merced, CA
179	BNST	1896	1896	{"USC00049073 "}	3	36.1	124	37.1883	-120.65	Merced, CA
298	BNST	1896	1896	{"USC00049073 "}	3	36.1	124	37.1883	-120.65	Merced, CA
299	BNST	1896	1896	{"USC00049073 "}	3	36.1	123	37.1883	-120.65	Merced, CA
185	BNST	1900	1900	{"USC00045532 "}	3	27.1	122	37.1883	-120.65	Merced, CA
186	BNST	1900	1900	{"USC00045532 "}	3	27.1	122	37.1883	-120.65	Merced, CA
188	BNST	1905	1905	{"USC00045532 "}	3	51.9	153	37.1883	-120.65	Merced, CA
189	BNST	1905	1905	{"USC00045532 "}	3	51.9	149	37.1883	-120.65	Merced, CA
190	BNST	1905	1905	{"USC00045532 "}	3	51.9	153	37.1883	-120.65	Merced, CA
191	BNST	1905	1905	{"USC00045532 "}	3	51.9	149	37.1883	-120.65	Merced, CA
192	BNST	1908	1908	{"USC00045532 ","USC00045118 "}	3	10	146	37.1883	-120.65	Merced, CA
193	BNST	1908	1908	{"USC00045532 ","USC00045118 "}	3	10	152	37.1883	-120.65	Merced, CA
195	BNST	1912	1912	{"USC00045118 "}	3	35.3	132	37.1883	-120.65	Merced, CA
196	BNST	1914	1914	{"USC00045532 "}	3	7.4	144	37.1883	-120.65	Merced, CA
197	BNST	1915	1915	{"USC00045532 "}	3	21.1	129	37.1883	-120.65	Merced, CA
312	BNST	1918	1918	{"USC00046168 "}	3	94.5	131	37.0536	-120.826	Merced, CA
313	BNST	1918	1918	{"USC00046168 "}	3	94.5	131	37.0536	-120.826	Merced, CA
314	BNST	1919	1919	{"USC00046168 "}	3	43.5	140	37.0565	-120.806	Merced, CA
198	BNST	1921	1921	{"USC00045532 ","USC00049073 "}	3	38.85	130	37.1883	-120.65	Merced, CA
200	BNST	1922	1922	{"USC00045532 ","USC00049073 "}	3	65.9	147	37.1883	-120.65	Merced, CA
201	BNST	1922	1922	{"USC00045532 ","USC00049073 "}	3	65.9	146	37.1883	-120.65	Merced, CA
204	BNST	1922	1922	{"USC00045532 ","USC00049073 "}	3	65.9	147	37.1883	-120.65	Merced, CA
205	BNST	1923	1923	{"USC00049073 "}	3	2.6	153	37.1883	-120.65	Merced, CA
206	BNST	1923	1923	{"USC00049073 "}	3	2.6	139	37.1883	-120.65	Merced, CA
207	BNST	1923	1923	{"USC00049073 "}	3	2.6	135	37.1883	-120.65	Merced, CA
208	BNST	1923	1923	{"USC00049073 "}	3	2.6	160	37.1883	-120.65	Merced, CA
209	BNST	1923	1923	{"USC00049073 "}	3	2.6	140	37.1883	-120.65	Merced, CA
210	BNST	1923	1923	{"USC00049073 "}	3	2.6	140	37.1883	-120.65	Merced, CA
211	BNST	1923	1923	{"USC00049073 "}	3	2.6	156	37.1883	-120.65	Merced, CA
212	BNST	1925	1925	{"USC00045532 ","USC00049073 "}	3	24.1	144	37.1883	-120.65	Merced, CA
213	BNST	1925	1925	{"USC00045532 ","USC00049073 "}	3	24.1	172	37.1883	-120.65	Merced, CA
214	BNST	1925	1925	{"USC00045532 ","USC00049073 "}	3	24.1	155	37.1883	-120.65	Merced, CA
215	BNST	1925	1925	{"USC00045532 ","USC00049073 "}	3	24.1	144	37.1883	-120.65	Merced, CA
216	BNST	1925	1925	{"USC00045532 ","USC00049073 "}	3	24.1	139	37.1883	-120.65	Merced, CA
217	BNST	1925	1925	{"USC00045532 ","USC00049073 "}	3	24.1	154	37.1883	-120.65	Merced, CA
218	BNST	1925	1925	{"USC00045532 ","USC00049073 "}	3	24.1	150	37.1883	-120.65	Merced, CA
219	BNST	1925	1925	{"USC00045532 ","USC00049073 "}	3	24.1	154	37.1883	-120.65	Merced, CA
220	BNST	1925	1925	{"USC00045532 ","USC00049073 "}	3	24.1	151	37.1883	-120.65	Merced, CA
221	BNST	1925	1925	{"USC00045532 ","USC00049073 "}	3	24.1	151	37.1883	-120.65	Merced, CA
318	BNST	1925	1925	{"USC00046168 "}	3	21.7	143	37.0605	-120.848	Merced, CA
319	BNST	1925	1925	{"USC00045532 ","USC00049073 "}	3	24.1	134	37.1883	-120.65	Merced, CA
222	BNST	1926	1926	{"USC00045532 ","USC00049073 "}	3	15.5	160	37.1883	-120.65	Merced, CA
223	BNST	1926	1926	{"USC00045532 ","USC00049073 "}	3	15.5	160	37.1883	-120.65	Merced, CA
224	BNST	1926	1926	{"USC00045532 ","USC00049073 "}	3	15.5	152	37.1883	-120.65	Merced, CA
225	BNST	1926	1926	{"USC00045532 ","USC00049073 "}	3	15.5	127	37.1883	-120.65	Merced, CA
228	BNST	1926	1926	{"USC00045532 ","USC00049073 "}	3	15.5	132	37.1883	-120.65	Merced, CA
229	BNST	1926	1926	{"USC00045532 ","USC00049073 "}	3	15.5	128	37.1883	-120.65	Merced, CA
230	BNST	1926	1926	{"USC00045532 ","USC00049073 "}	3	15.5	143	37.1883	-120.65	Merced, CA
231	BNST	1927	1927	{"USC00045532 ","USC00045118 ","USC00049073 "}	3	29.2333	142	37.1883	-120.65	Merced, CA
235	BNST	1928	1928	{"USC00045532 ","USC00045118 ","USC00049073 "}	3	47.9333	152	37.1883	-120.65	Merced, CA
236	BNST	1928	1928	{"USC00045532 ","USC00045118 ","USC00049073 "}	3	47.9333	148	37.1883	-120.65	Merced, CA
237	BNST	1929	1929	{"USC00045532 ","USC00045118 ","USC00049073 "}	3	19.7333	153	37.1883	-120.65	Merced, CA
250	BNST	1931	1931	{"USC00045532 ","USC00045118 ","USC00049073 "}	3	14.7333	129	37.1883	-120.65	Merced, CA
254	BNST	1931	1931	{"USC00045532 ","USC00045118 ","USC00049073 "}	3	14.7333	118	37.1883	-120.65	Merced, CA
255	BNST	1931	1931	{"USC00045532 ","USC00045118 ","USC00049073 "}	3	14.7333	118	37.1883	-120.65	Merced, CA
256	BNST	1931	1931	{"USC00045532 ","USC00045118 ","USC00049073 "}	3	14.7333	119	37.1883	-120.65	Merced, CA
257	BNST	1931	1931	{"USC00045532 ","USC00045118 ","USC00049073 "}	3	14.7333	118	37.1883	-120.65	Merced, CA
258	BNST	1931	1931	{"USC00045532 ","USC00045118 ","USC00049073 "}	3	14.7333	132	37.1883	-120.65	Merced, CA
259	BNST	1931	1931	{"USC00045532 ","USC00045118 ","USC00049073 "}	3	14.7333	131	37.1883	-120.65	Merced, CA
260	BNST	1932	1932	{"USC00045532 ","USC00045118 ","USC00049073 "}	3	15.5	126	37.1883	-120.65	Merced, CA
261	BNST	1932	1932	{"USC00045532 ","USC00045118 ","USC00049073 "}	3	15.5	141	37.1883	-120.65	Merced, CA
262	BNST	1932	1932	{"USC00045532 ","USC00045118 ","USC00049073 "}	3	15.5	141	37.1883	-120.65	Merced, CA
263	BNST	1932	1932	{"USC00045532 ","USC00045118 ","USC00049073 "}	3	15.5	163	37.1883	-120.65	Merced, CA
320	BNST	1932	1932	{"USC00045118 ","USC00046168 "}	3	18.6	111	37.0605	-120.848	Merced, CA
321	BNST	1932	1932	{"USC00045118 ","USC00046168 "}	3	18.6	127	37.0605	-120.848	Merced, CA
266	BNST	1933	1933	{"USC00045532 ","USC00045118 ","USC00049073 "}	3	23.3667	166	37.1883	-120.65	Merced, CA
267	BNST	1933	1933	{"USC00045532 ","USC00045118 ","USC00049073 "}	3	23.3667	162	37.1883	-120.65	Merced, CA
268	BNST	1934	1934	{"USC00045532 ","USC00045118 ","USC00049073 "}	3	0	109	37.1883	-120.65	Merced, CA
269	BNST	1934	1934	{"USC00045532 ","USC00045118 ","USC00049073 "}	3	0	102	37.1883	-120.65	Merced, CA
270	BNST	1934	1934	{"USC00045532 ","USC00045118 ","USC00049073 "}	3	0	122	37.1883	-120.65	Merced, CA
271	BNST	1934	1934	{"USC00045532 ","USC00045118 ","USC00049073 "}	3	0	122	37.1883	-120.65	Merced, CA
272	BNST	1934	1934	{"USC00045532 ","USC00045118 ","USC00049073 "}	3	0	109	37.1883	-120.65	Merced, CA
273	BNST	1934	1934	{"USC00045532 ","USC00045118 ","USC00049073 "}	3	0	146	37.1883	-120.65	Merced, CA
274	BNST	1934	1934	{"USC00045532 ","USC00045118 ","USC00049073 "}	3	0	140	37.1883	-120.65	Merced, CA
322	BNST	1935	1935	{"USC00046168 ","USC00045118 ","USC00049073 ","USC00042389 "}	3	76.75	131	37.2604	-120.906	Merced, CA
323	BNST	1935	1935	{"USC00045532 ","USC00045118 ","USC00049073 "}	3	68.0333	115	37.1883	-120.65	Merced, CA
324	BNST	1935	1935	{"USC00045532 ","USC00045118 ","USC00049073 "}	3	68.0333	115	37.1883	-120.65	Merced, CA
325	BNST	1935	1935	{"USC00045532 ","USC00045118 ","USC00049073 "}	3	68.0333	124	37.1883	-120.65	Merced, CA
276	BNST	1936	1936	{"USC00045532 ","USC00045118 ","USC00049073 "}	3	33.2	117	37.1883	-120.65	Merced, CA
277	BNST	1936	1936	{"USC00045532 ","USC00045118 ","USC00049073 "}	3	33.2	152	37.1883	-120.65	Merced, CA
278	BNST	1936	1936	{"USC00045532 ","USC00045118 ","USC00049073 "}	3	33.2	145	37.1883	-120.65	Merced, CA
279	BNST	1937	1937	{"USC00045532 ","USC00045118 ","USC00049073 "}	3	89.6333	117	37.1883	-120.65	Merced, CA
280	BNST	1937	1937	{"USC00045532 ","USC00045118 ","USC00049073 "}	3	89.6333	126	37.1883	-120.65	Merced, CA
281	BNST	1939	1939	{"USC00045532 ","USC00045118 ","USC00049073 "}	3	42.0667	148	37.1883	-120.65	Merced, CA
282	BNST	1939	1939	{"USC00045532 ","USC00045118 ","USC00049073 "}	3	42.0667	158	37.1883	-120.65	Merced, CA
283	BNST	1940	1940	{"USC00045118 ","USC00049073 "}	3	45.25	124	37.1883	-120.65	Merced, CA
284	BNST	1944	1944	{"USC00045532 ","USC00045118 ","USC00049073 "}	3	12.9667	147	37.1883	-120.65	Merced, CA
326	BNST	1945	1945	{"USC00045118 ","USC00046168 "}	3	47.15	175	37.0605	-120.848	Merced, CA
285	BNST	1946	1946	{"USC00045532 ","USC00045118 ","USC00049073 "}	3	19.0667	126	37.1883	-120.65	Merced, CA
286	BNST	1946	1946	{"USC00045532 ","USC00045118 ","USC00049073 "}	3	19.0667	126	37.1883	-120.65	Merced, CA
287	BNST	1946	1946	{"USC00045532 ","USC00045118 ","USC00049073 "}	3	19.0667	126	37.1883	-120.65	Merced, CA
288	BNST	1946	1946	{"USC00045532 ","USC00045118 ","USC00049073 "}	3	19.0667	122	37.1883	-120.65	Merced, CA
289	BNST	1948	1948	{"USC00045532 ","USC00045118 ","USC00049073 "}	3	72.7	183	37.1883	-120.65	Merced, CA
290	BNST	1948	1948	{"USC00045532 ","USC00045118 ","USC00049073 "}	3	72.7	183	37.1883	-120.65	Merced, CA
291	BNST	1948	1948	{"USC00045532 ","USC00045118 ","USC00049073 "}	3	72.7	172	37.1883	-120.65	Merced, CA
329	BNST	1959	1959	{"USC00046926 ","USC00044555 ","USC00048338 ","USC00043925 "}	3	1.925	136	36.3564	-121.133	Monterey, CA
330	BNST	1959	1959	{"USC00046926 ","USC00044555 ","USC00048338 ","USC00043925 "}	3	1.925	137	36.3564	-121.133	Monterey, CA
331	BNST	1959	1959	{"USC00046926 ","USC00044555 ","USC00048338 ","USC00043925 "}	3	1.925	161	36.3564	-121.133	Monterey, CA
335	BNST	1920	1920	{"USC00049087 "}	3	94.5	123	33.6414	-117.769	Orange, CA
336	BNST	1920	1920	{"USC00049087 "}	3	94.5	103	33.6414	-117.769	Orange, CA
337	BNST	1920	1920	{"USC00049087 "}	3	94.5	123	33.6414	-117.769	Orange, CA
338	BNST	1920	1920	{"USC00049087 "}	3	94.5	158	33.6414	-117.769	Orange, CA
339	BNST	1928	1928	{"USC00049087 "}	3	47.2	106	33.6414	-117.769	Orange, CA
340	BNST	1961	1961	{"USW00093101 ","USC00049087 "}	3	24.15	123	33.6414	-117.769	Orange, CA
341	BNST	1962	1962	{"USW00093101 ","USC00049087 "}	3	31.45	129	33.6414	-117.769	Orange, CA
344	BNST	1916	1916	{"USC00044259 ","USC00045502 "}	3	2.8	140	33.7536	-116.056	Riverside, CA
347	BNST	1921	1921	{"USC00040682 "}	3	48.9	125	38.3782	-121.445	Sacramento, CA
348	BNST	1921	1921	{"USC00040682 "}	3	48.9	125	38.3782	-121.445	Sacramento, CA
349	BNST	1921	1921	{"USC00040682 "}	3	48.9	146	38.3782	-121.445	Sacramento, CA
350	BNST	1921	1921	{"USC00040682 "}	3	48.9	126	38.3782	-121.445	Sacramento, CA
351	BNST	1921	1921	{"USC00040682 "}	3	48.9	126	38.3782	-121.445	Sacramento, CA
352	BNST	1922	1922	{"USC00040682 "}	3	29	134	38.3782	-121.445	Sacramento, CA
353	BNST	1923	1923	{"USC00040682 "}	3	0	139	38.3782	-121.445	Sacramento, CA
354	BNST	1931	1931	{"USC00047226 "}	3	3.3	135	33.0188	-116.846	San Diego, CA
359	BNST	1972	1972	{"USW00093115 ","USC00041758 ","USW00093112 "}	3	0.1	143	32.57	-117.15	San Diego, CA
365	BNST	1934	1934	{"USC00048557 ","USC00044823 ","USC00048560 "}	3	0	180	37.8921	-121.251	San Joaquin, CA
366	BNST	1934	1934	{"USC00048557 ","USC00044823 ","USC00048560 "}	3	0	176	37.8921	-121.251	San Joaquin, CA
367	BNST	1987	1987	{"USC00040850 "}	3	116.3	111	37.28	-122.16	Santa Clara, CA
368	BNST	1987	1987	{"USC00040850 "}	3	116.3	105	37.28	-122.16	Santa Clara, CA
397	BNST	1935	1935	{"USC00049285 ","USC00046569 "}	3	74.2	155	34.2782	-119.29	Ventura, CA
398	BNST	1935	1935	{"USC00049285 ","USC00046569 "}	3	74.2	148	34.2782	-119.29	Ventura, CA
399	BNST	1935	1935	{"USC00049285 ","USC00046569 "}	3	74.2	171	34.2782	-119.29	Ventura, CA
400	BNST	1935	1935	{"USC00049285 ","USC00046569 "}	3	74.2	171	34.2782	-119.29	Ventura, CA
401	BNST	1936	1936	{"USC00049285 ","USC00046569 "}	3	39.15	143	34.2782	-119.29	Ventura, CA
42	BNST	1971	1971	{"USC00041048 ","USC00044223 ","USW00003144 ","USC00042713 ","USC00046197 ","USC00041288 "}	4	2.16667	177	33	-115.4	Imperial , CA
43	BNST	1971	1971	{"USC00041048 ","USC00044223 ","USW00003144 ","USC00042713 ","USC00046197 ","USC00041288 "}	4	2.16667	178	33	-115.4	Imperial , CA
44	BNST	1971	1971	{"USC00041048 ","USC00044223 ","USW00003144 ","USC00042713 ","USC00046197 ","USC00041288 "}	4	2.16667	160	33	-115.4	Imperial , CA
45	BNST	1972	1972	{"USC00041048 ","USC00044223 ","USW00003144 ","USC00046197 ","USC00042713 ","USC00041288 "}	4	0	188	33.03	-115.37	Imperial , CA
37	BNST	1933	1933	{"USC00041048 ","USC00044223 ","USC00042713 "}	4	17.8333	147	33.0271	-115.285	Imperial, CA
38	BNST	1933	1933	{"USC00041048 ","USC00044223 ","USC00042713 "}	4	17.8333	147	33.0271	-115.285	Imperial, CA
39	BNST	1973	1973	{"USC00041048 ","USC00044223 ","USW00003144 ","USC00042713 ","USC00046197 ","USC00041288 "}	4	0	122	33	-115.4	Imperial, CA
371	BNST	1973	1973	{"USC00041048 ","USC00044223 ","USW00003144 ","USC00042713 ","USC00046197 ","USC00041288 "}	4	0	155	33	-115.4	Imperial, CA
372	BNST	1973	1973	{"USC00041048 ","USC00044223 ","USW00003144 ","USC00042713 ","USC00046197 ","USC00041288 "}	4	0	122	33	-115.4	Imperial, CA
373	BNST	1973	1973	{"USC00041048 ","USC00044223 ","USW00003144 ","USC00042713 ","USC00046197 ","USC00041288 "}	4	0	123	33	-115.4	Imperial, CA
374	BNST	1973	1973	{"USC00041048 ","USC00044223 ","USW00003144 ","USC00042713 ","USC00046197 ","USC00041288 "}	4	0	124	33	-115.4	Imperial, CA
375	BNST	1973	1973	{"USC00041048 ","USC00044223 ","USW00003144 ","USC00042713 ","USC00046197 ","USC00041288 "}	4	0	124	33	-115.4	Imperial, CA
376	BNST	1973	1973	{"USC00041048 ","USC00044223 ","USW00003144 ","USC00042713 ","USC00046197 ","USC00041288 "}	4	0	129	33	-115.4	Imperial, CA
377	BNST	1973	1973	{"USC00041048 ","USC00044223 ","USW00003144 ","USC00042713 ","USC00046197 ","USC00041288 "}	4	0	123	33	-115.4	Imperial, CA
378	BNST	1973	1973	{"USC00041048 ","USC00044223 ","USW00003144 ","USC00042713 ","USC00046197 ","USC00041288 "}	4	0	135	33	-115.4	Imperial, CA
379	BNST	1973	1973	{"USC00041048 ","USC00044223 ","USW00003144 ","USC00042713 ","USC00046197 ","USC00041288 "}	4	0	134	33	-115.4	Imperial, CA
380	BNST	1973	1973	{"USC00041048 ","USC00044223 ","USW00003144 ","USC00042713 ","USC00046197 ","USC00041288 "}	4	0	183	33	-115.4	Imperial, CA
381	BNST	1973	1973	{"USC00041048 ","USC00044223 ","USW00003144 ","USC00042713 ","USC00046197 ","USC00041288 "}	4	0	129	33	-115.4	Imperial, CA
382	BNST	1973	1973	{"USC00041048 ","USC00044223 ","USW00003144 ","USC00042713 ","USC00046197 ","USC00041288 "}	4	0	162	33	-115.4	Imperial, CA
383	BNST	1973	1973	{"USC00041048 ","USC00044223 ","USW00003144 ","USC00042713 ","USC00046197 ","USC00041288 "}	4	0	173	33	-115.4	Imperial, CA
384	BNST	1973	1973	{"USC00041048 ","USC00044223 ","USW00003144 ","USC00042713 ","USC00046197 ","USC00041288 "}	4	0	152	33	-115.4	Imperial, CA
385	BNST	1973	1973	{"USC00041048 ","USC00044223 ","USW00003144 ","USC00042713 ","USC00046197 ","USC00041288 "}	4	0	149	33	-115.4	Imperial, CA
386	BNST	1973	1973	{"USC00041048 ","USC00044223 ","USW00003144 ","USC00042713 ","USC00046197 ","USC00041288 "}	4	0	151	33	-115.4	Imperial, CA
387	BNST	1973	1973	{"USC00041048 ","USC00044223 ","USW00003144 ","USC00042713 ","USC00046197 ","USC00041288 "}	4	0	149	33	-115.4	Imperial, CA
388	BNST	1973	1973	{"USC00041048 ","USC00044223 ","USW00003144 ","USC00042713 ","USC00046197 ","USC00041288 "}	4	0	157	33	-115.4	Imperial, CA
389	BNST	1973	1973	{"USC00041048 ","USC00044223 ","USW00003144 ","USC00042713 ","USC00046197 ","USC00041288 "}	4	0	161	33	-115.4	Imperial, CA
390	BNST	1973	1973	{"USC00041048 ","USC00044223 ","USW00003144 ","USC00042713 ","USC00046197 ","USC00041288 "}	4	0	154	33	-115.4	Imperial, CA
391	BNST	1973	1973	{"USC00041048 ","USC00044223 ","USW00003144 ","USC00042713 ","USC00046197 ","USC00041288 "}	4	0	155	33	-115.4	Imperial, CA
40	BNST	1974	1974	{"USC00041048 ","USC00044223 ","USW00003144 ","USC00042713 ","USC00046197 ","USC00041288 "}	4	0	161	33	-115.4	Imperial, CA
392	BNST	1974	1974	{"USC00041048 ","USC00044223 ","USW00003144 ","USC00042713 ","USC00046197 ","USC00041288 "}	4	0	164	33	-115.4	Imperial, CA
393	BNST	1974	1974	{"USC00041048 ","USC00044223 ","USW00003144 ","USC00042713 ","USC00046197 ","USC00041288 "}	4	0	161	33	-115.4	Imperial, CA
394	BNST	1974	1974	{"USC00041048 ","USC00044223 ","USW00003144 ","USC00042713 ","USC00046197 ","USC00041288 "}	4	0	161	33	-115.4	Imperial, CA
395	BNST	1974	1974	{"USC00041048 ","USC00044223 ","USW00003144 ","USC00042713 ","USC00046197 ","USC00041288 "}	4	0	147	33	-115.4	Imperial, CA
396	BNST	1974	1974	{"USC00041048 ","USC00044223 ","USW00003144 ","USC00042713 ","USC00046197 ","USC00041288 "}	4	0	164	33	-115.4	Imperial, CA
41	BNST	1975	1975	{"USC00041048 ","USC00046197 ","USC00044223 ","USW00003144 ","USC00042713 "}	4	15.18	192	33.08	-115.39	Imperial, CA
46	BNST	1940	1940	{"USC00042092 ","USC00043603 ","USC00043710 ","USC00049035 "}	4	10.225	133	36.6303	-117.219	Inyo, CA
47	BNST	1940	1940	{"USC00042092 ","USC00043603 ","USC00043710 ","USC00049035 "}	4	10.225	133	36.6303	-117.219	Inyo, CA
48	BNST	1914	1914	{"USC00040439 ","USC00044520 "}	4	18.45	147	35.2956	-118.905	Kern, CA
49	BNST	1914	1914	{"USC00040439 ","USC00044520 "}	4	18.45	164	35.2956	-118.905	Kern, CA
67	BNST	1922	1922	{"USC00046754 "}	4	2.5	182	35.1881	-119.287	Kern, CA
59	BNST	1928	1928	{"USC00040439 ","USC00044520 ","USC00048839 "}	4	5.03333	166	35.2956	-118.905	Kern, CA
68	BNST	1929	1929	{"USC00045338 ","USC00046754 "}	4	8.9	179	35.1881	-119.287	Kern, CA
69	BNST	1929	1929	{"USC00045338 ","USC00046754 "}	4	8.9	179	35.1881	-119.287	Kern, CA
60	BNST	1932	1932	{"USC00040439 ","USC00044520 ","USC00048839 "}	4	26.8667	157	35.2956	-118.905	Kern, CA
61	BNST	1932	1932	{"USC00040439 ","USC00044520 ","USC00048839 "}	4	26.8667	157	35.2956	-118.905	Kern, CA
62	BNST	1937	1937	{"USC00040439 ","USC00044520 ","USC00048839 "}	4	25.6333	168	35.2956	-118.905	Kern, CA
63	BNST	1937	1937	{"USC00040439 ","USC00044520 ","USC00048839 "}	4	25.6333	147	35.2956	-118.905	Kern, CA
64	BNST	1939	1939	{"USW00023155 ","USC00044520 ","USC00048839 "}	4	18.2333	132	35.2956	-118.905	Kern, CA
65	BNST	1939	1939	{"USW00023155 ","USC00044520 ","USC00048839 "}	4	18.2333	155	35.2956	-118.905	Kern, CA
66	BNST	1956	1956	{"USW00023155 ","USC00044520 ","USC00048839 "}	4	41.5	153	35.2956	-118.905	Kern, CA
75	BNST	1941	1941	{"USC00049560 ","USC00044536 "}	4	41.4	136	36.1395	-119.895	Kings, CA
76	BNST	1941	1941	{"USC00049560 ","USC00044536 "}	4	41.4	143	36.1395	-119.895	Kings, CA
77	BNST	1941	1941	{"USC00049560 ","USC00044536 "}	4	41.4	142	36.1395	-119.895	Kings, CA
78	BNST	1941	1941	{"USC00049560 ","USC00044536 "}	4	41.4	124	36.1395	-119.895	Kings, CA
79	BNST	1941	1941	{"USC00049560 ","USC00044536 "}	4	41.4	124	36.1395	-119.895	Kings, CA
80	BNST	1941	1941	{"USC00049560 ","USC00044536 "}	4	41.4	124	36.1395	-119.895	Kings, CA
81	BNST	1941	1941	{"USC00049560 ","USC00044536 "}	4	41.4	124	36.1395	-119.895	Kings, CA
166	BNST	1906	1906	{"USC00047876 "}	4	12.4	147	33.8373	-118.265	Los Angeles, CA
130	BNST	1931	1931	{"USC00047876 "}	4	56.4	125	33.8161	-118.299	Los Angeles, CA
131	BNST	1931	1931	{"USC00047876 "}	4	56.4	128	33.8161	-118.299	Los Angeles, CA
132	BNST	1931	1931	{"USC00047876 "}	4	56.4	128	33.8161	-118.299	Los Angeles, CA
133	BNST	1931	1931	{"USC00047876 "}	4	56.4	129	33.8161	-118.299	Los Angeles, CA
134	BNST	1931	1931	{"USC00047876 "}	4	56.4	129	33.8161	-118.299	Los Angeles, CA
135	BNST	1931	1931	{"USC00047876 "}	4	56.4	129	33.8161	-118.299	Los Angeles, CA
136	BNST	1931	1931	{"USC00047876 "}	4	56.4	131	33.8161	-118.299	Los Angeles, CA
137	BNST	1931	1931	{"USC00047876 "}	4	56.4	131	33.8161	-118.299	Los Angeles, CA
138	BNST	1931	1931	{"USC00047876 "}	4	56.4	131	33.8161	-118.299	Los Angeles, CA
139	BNST	1933	1933	{"USW00003122 ","USC00047876 "}	4	15.75	166	33.8161	-118.299	Los Angeles, CA
140	BNST	1933	1933	{"USW00003122 ","USC00047876 "}	4	15.75	146	33.8161	-118.299	Los Angeles, CA
141	BNST	1933	1933	{"USW00003122 ","USC00047876 "}	4	15.75	162	33.8161	-118.299	Los Angeles, CA
142	BNST	1933	1933	{"USW00003122 ","USC00047876 "}	4	15.75	146	33.8161	-118.299	Los Angeles, CA
143	BNST	1933	1933	{"USW00003122 ","USC00047876 "}	4	15.75	166	33.8161	-118.299	Los Angeles, CA
144	BNST	1934	1934	{"USW00003122 ","USC00047876 "}	4	0	144	33.8161	-118.299	Los Angeles, CA
145	BNST	1934	1934	{"USW00003122 ","USC00047876 "}	4	0	135	33.8161	-118.299	Los Angeles, CA
146	BNST	1934	1934	{"USW00003122 ","USC00047876 "}	4	0	123	33.8161	-118.299	Los Angeles, CA
147	BNST	1935	1935	{"USW00003122 ","USC00047876 "}	4	41.1	133	33.8161	-118.299	Los Angeles, CA
148	BNST	1935	1935	{"USW00003122 ","USC00047876 "}	4	41.1	133	33.8161	-118.299	Los Angeles, CA
149	BNST	1935	1935	{"USW00003122 ","USC00047876 "}	4	41.1	133	33.8161	-118.299	Los Angeles, CA
150	BNST	1935	1935	{"USW00003122 ","USC00047876 "}	4	41.1	133	33.8161	-118.299	Los Angeles, CA
151	BNST	1935	1935	{"USW00003122 ","USC00047876 "}	4	41.1	132	33.8161	-118.299	Los Angeles, CA
152	BNST	1935	1935	{"USW00003122 ","USC00047876 "}	4	41.1	132	33.8161	-118.299	Los Angeles, CA
153	BNST	1935	1935	{"USW00003122 ","USC00047876 "}	4	41.1	132	33.8161	-118.299	Los Angeles, CA
154	BNST	1935	1935	{"USW00003122 ","USC00047876 "}	4	41.1	132	33.8161	-118.299	Los Angeles, CA
155	BNST	1935	1935	{"USW00003122 ","USC00047876 "}	4	41.1	132	33.8161	-118.299	Los Angeles, CA
157	BNST	1937	1937	{"USW00003122 ","USC00047876 "}	4	7.95	143	33.8161	-118.299	Los Angeles, CA
158	BNST	1937	1937	{"USW00003122 ","USC00047876 "}	4	7.95	143	33.8161	-118.299	Los Angeles, CA
159	BNST	1939	1939	{"USW00003122 ","USC00047876 "}	4	7.55	137	33.8161	-118.299	Los Angeles, CA
160	BNST	1939	1939	{"USW00003122 ","USC00047876 "}	4	7.55	137	33.8161	-118.299	Los Angeles, CA
161	BNST	1939	1939	{"USW00003122 ","USC00047876 "}	4	7.55	138	33.8161	-118.299	Los Angeles, CA
175	BNST	1921	1921	{"USC00044884 "}	4	19.1	156	36.8562	-120.454	Madera, CA
176	BNST	1896	1896	{"USC00049073 "}	4	61	125	37.1883	-120.65	Merced, CA
177	BNST	1896	1896	{"USC00049073 "}	4	61	120	37.1883	-120.65	Merced, CA
178	BNST	1896	1896	{"USC00049073 "}	4	61	124	37.1883	-120.65	Merced, CA
179	BNST	1896	1896	{"USC00049073 "}	4	61	124	37.1883	-120.65	Merced, CA
298	BNST	1896	1896	{"USC00049073 "}	4	61	124	37.1883	-120.65	Merced, CA
299	BNST	1896	1896	{"USC00049073 "}	4	61	123	37.1883	-120.65	Merced, CA
185	BNST	1900	1900	{"USC00045532 "}	4	46.4	122	37.1883	-120.65	Merced, CA
186	BNST	1900	1900	{"USC00045532 "}	4	46.4	122	37.1883	-120.65	Merced, CA
188	BNST	1905	1905	{"USC00045532 "}	4	6.3	153	37.1883	-120.65	Merced, CA
189	BNST	1905	1905	{"USC00045532 "}	4	6.3	149	37.1883	-120.65	Merced, CA
190	BNST	1905	1905	{"USC00045532 "}	4	6.3	153	37.1883	-120.65	Merced, CA
191	BNST	1905	1905	{"USC00045532 "}	4	6.3	149	37.1883	-120.65	Merced, CA
192	BNST	1908	1908	{"USC00045532 ","USC00045118 ","USC00049073 "}	4	5.23333	146	37.1883	-120.65	Merced, CA
193	BNST	1908	1908	{"USC00045532 ","USC00045118 ","USC00049073 "}	4	5.23333	152	37.1883	-120.65	Merced, CA
195	BNST	1912	1912	{"USC00045532 ","USC00045118 "}	4	44.9	132	37.1883	-120.65	Merced, CA
196	BNST	1914	1914	{"USC00045532 ","USC00045118 "}	4	23.05	144	37.1883	-120.65	Merced, CA
311	BNST	1914	1914	{"USC00045118 "}	4	15.2	140	37.0336	-120.764	Merced, CA
197	BNST	1915	1915	{"USC00045532 ","USC00045118 "}	4	7.75	129	37.1883	-120.65	Merced, CA
312	BNST	1918	1918	{"USC00046168 "}	4	2.8	131	37.0536	-120.826	Merced, CA
313	BNST	1918	1918	{"USC00046168 "}	4	2.8	131	37.0536	-120.826	Merced, CA
314	BNST	1919	1919	{"USC00046168 "}	4	5.8	140	37.0565	-120.806	Merced, CA
198	BNST	1921	1921	{"USC00049073 "}	4	6	130	37.1883	-120.65	Merced, CA
200	BNST	1922	1922	{"USC00049073 "}	4	8.9	147	37.1883	-120.65	Merced, CA
201	BNST	1922	1922	{"USC00049073 "}	4	8.9	146	37.1883	-120.65	Merced, CA
204	BNST	1922	1922	{"USC00049073 "}	4	8.9	147	37.1883	-120.65	Merced, CA
205	BNST	1923	1923	{"USC00049073 "}	4	82.8	153	37.1883	-120.65	Merced, CA
206	BNST	1923	1923	{"USC00049073 "}	4	82.8	139	37.1883	-120.65	Merced, CA
207	BNST	1923	1923	{"USC00049073 "}	4	82.8	135	37.1883	-120.65	Merced, CA
208	BNST	1923	1923	{"USC00049073 "}	4	82.8	160	37.1883	-120.65	Merced, CA
209	BNST	1923	1923	{"USC00049073 "}	4	82.8	140	37.1883	-120.65	Merced, CA
210	BNST	1923	1923	{"USC00049073 "}	4	82.8	140	37.1883	-120.65	Merced, CA
211	BNST	1923	1923	{"USC00049073 "}	4	82.8	156	37.1883	-120.65	Merced, CA
212	BNST	1925	1925	{"USC00045532 ","USC00049073 "}	4	70.5	144	37.1883	-120.65	Merced, CA
213	BNST	1925	1925	{"USC00045532 ","USC00049073 "}	4	70.5	172	37.1883	-120.65	Merced, CA
214	BNST	1925	1925	{"USC00045532 ","USC00049073 "}	4	70.5	155	37.1883	-120.65	Merced, CA
215	BNST	1925	1925	{"USC00045532 ","USC00049073 "}	4	70.5	144	37.1883	-120.65	Merced, CA
216	BNST	1925	1925	{"USC00045532 ","USC00049073 "}	4	70.5	139	37.1883	-120.65	Merced, CA
217	BNST	1925	1925	{"USC00045532 ","USC00049073 "}	4	70.5	154	37.1883	-120.65	Merced, CA
218	BNST	1925	1925	{"USC00045532 ","USC00049073 "}	4	70.5	150	37.1883	-120.65	Merced, CA
219	BNST	1925	1925	{"USC00045532 ","USC00049073 "}	4	70.5	154	37.1883	-120.65	Merced, CA
220	BNST	1925	1925	{"USC00045532 ","USC00049073 "}	4	70.5	151	37.1883	-120.65	Merced, CA
221	BNST	1925	1925	{"USC00045532 ","USC00049073 "}	4	70.5	151	37.1883	-120.65	Merced, CA
318	BNST	1925	1925	{"USC00046168 "}	4	27.4	143	37.0605	-120.848	Merced, CA
319	BNST	1925	1925	{"USC00045532 ","USC00049073 "}	4	70.5	134	37.1883	-120.65	Merced, CA
222	BNST	1926	1926	{"USC00045532 ","USC00045118 ","USC00049073 "}	4	67.5667	160	37.1883	-120.65	Merced, CA
223	BNST	1926	1926	{"USC00045532 ","USC00045118 ","USC00049073 "}	4	67.5667	160	37.1883	-120.65	Merced, CA
224	BNST	1926	1926	{"USC00045532 ","USC00045118 ","USC00049073 "}	4	67.5667	152	37.1883	-120.65	Merced, CA
225	BNST	1926	1926	{"USC00045532 ","USC00045118 ","USC00049073 "}	4	67.5667	127	37.1883	-120.65	Merced, CA
228	BNST	1926	1926	{"USC00045532 ","USC00045118 ","USC00049073 "}	4	67.5667	132	37.1883	-120.65	Merced, CA
229	BNST	1926	1926	{"USC00045532 ","USC00045118 ","USC00049073 "}	4	67.5667	128	37.1883	-120.65	Merced, CA
230	BNST	1926	1926	{"USC00045532 ","USC00045118 ","USC00049073 "}	4	67.5667	143	37.1883	-120.65	Merced, CA
231	BNST	1927	1927	{"USC00045532 ","USC00045118 ","USC00049073 "}	4	19.9	142	37.1883	-120.65	Merced, CA
235	BNST	1928	1928	{"USC00045532 ","USC00045118 ","USC00049073 "}	4	17.2667	152	37.1883	-120.65	Merced, CA
236	BNST	1928	1928	{"USC00045532 ","USC00045118 ","USC00049073 "}	4	17.2667	148	37.1883	-120.65	Merced, CA
237	BNST	1929	1929	{"USC00045532 ","USC00045118 ","USC00049073 "}	4	24.1	153	37.1883	-120.65	Merced, CA
250	BNST	1931	1931	{"USC00045532 ","USC00045118 ","USC00049073 "}	4	5.6	129	37.1883	-120.65	Merced, CA
254	BNST	1931	1931	{"USC00045532 ","USC00045118 ","USC00049073 "}	4	5.6	118	37.1883	-120.65	Merced, CA
255	BNST	1931	1931	{"USC00045532 ","USC00045118 ","USC00049073 "}	4	5.6	118	37.1883	-120.65	Merced, CA
256	BNST	1931	1931	{"USC00045532 ","USC00045118 ","USC00049073 "}	4	5.6	119	37.1883	-120.65	Merced, CA
257	BNST	1931	1931	{"USC00045532 ","USC00045118 ","USC00049073 "}	4	5.6	118	37.1883	-120.65	Merced, CA
258	BNST	1931	1931	{"USC00045532 ","USC00045118 ","USC00049073 "}	4	5.6	132	37.1883	-120.65	Merced, CA
259	BNST	1931	1931	{"USC00045532 ","USC00045118 ","USC00049073 "}	4	5.6	131	37.1883	-120.65	Merced, CA
260	BNST	1932	1932	{"USC00045532 ","USC00045118 ","USC00049073 "}	4	7.4	126	37.1883	-120.65	Merced, CA
261	BNST	1932	1932	{"USC00045532 ","USC00045118 ","USC00049073 "}	4	7.4	141	37.1883	-120.65	Merced, CA
262	BNST	1932	1932	{"USC00045532 ","USC00045118 ","USC00049073 "}	4	7.4	141	37.1883	-120.65	Merced, CA
263	BNST	1932	1932	{"USC00045532 ","USC00045118 ","USC00049073 "}	4	7.4	163	37.1883	-120.65	Merced, CA
320	BNST	1932	1932	{"USC00045118 ","USC00046168 "}	4	11.55	111	37.0605	-120.848	Merced, CA
321	BNST	1932	1932	{"USC00045118 ","USC00046168 "}	4	11.55	127	37.0605	-120.848	Merced, CA
266	BNST	1933	1933	{"USC00045532 ","USC00045118 ","USC00049073 "}	4	1.26667	166	37.1883	-120.65	Merced, CA
267	BNST	1933	1933	{"USC00045532 ","USC00045118 ","USC00049073 "}	4	1.26667	162	37.1883	-120.65	Merced, CA
268	BNST	1934	1934	{"USC00045532 ","USC00045118 ","USC00049073 "}	4	0.6	109	37.1883	-120.65	Merced, CA
269	BNST	1934	1934	{"USC00045532 ","USC00045118 ","USC00049073 "}	4	0.6	102	37.1883	-120.65	Merced, CA
270	BNST	1934	1934	{"USC00045532 ","USC00045118 ","USC00049073 "}	4	0.6	122	37.1883	-120.65	Merced, CA
271	BNST	1934	1934	{"USC00045532 ","USC00045118 ","USC00049073 "}	4	0.6	122	37.1883	-120.65	Merced, CA
272	BNST	1934	1934	{"USC00045532 ","USC00045118 ","USC00049073 "}	4	0.6	109	37.1883	-120.65	Merced, CA
273	BNST	1934	1934	{"USC00045532 ","USC00045118 ","USC00049073 "}	4	0.6	146	37.1883	-120.65	Merced, CA
274	BNST	1934	1934	{"USC00045532 ","USC00045118 ","USC00049073 "}	4	0.6	140	37.1883	-120.65	Merced, CA
322	BNST	1935	1935	{"USC00046168 ","USC00045118 ","USC00049073 ","USC00042389 "}	4	70.275	131	37.2604	-120.906	Merced, CA
323	BNST	1935	1935	{"USC00045532 ","USC00045118 ","USC00049073 "}	4	76.5	115	37.1883	-120.65	Merced, CA
324	BNST	1935	1935	{"USC00045532 ","USC00045118 ","USC00049073 "}	4	76.5	115	37.1883	-120.65	Merced, CA
325	BNST	1935	1935	{"USC00045532 ","USC00045118 ","USC00049073 "}	4	76.5	124	37.1883	-120.65	Merced, CA
276	BNST	1936	1936	{"USC00045532 ","USC00045118 ","USC00049073 "}	4	21.4333	117	37.1883	-120.65	Merced, CA
277	BNST	1936	1936	{"USC00045532 ","USC00045118 ","USC00049073 "}	4	21.4333	152	37.1883	-120.65	Merced, CA
278	BNST	1936	1936	{"USC00045532 ","USC00045118 ","USC00049073 "}	4	21.4333	145	37.1883	-120.65	Merced, CA
279	BNST	1937	1937	{"USC00045532 ","USC00045118 ","USC00049073 "}	4	25.1	117	37.1883	-120.65	Merced, CA
280	BNST	1937	1937	{"USC00045532 ","USC00045118 ","USC00049073 "}	4	25.1	126	37.1883	-120.65	Merced, CA
281	BNST	1939	1939	{"USC00045532 ","USC00045118 ","USC00049073 "}	4	10.3333	148	37.1883	-120.65	Merced, CA
282	BNST	1939	1939	{"USC00045532 ","USC00045118 ","USC00049073 "}	4	10.3333	158	37.1883	-120.65	Merced, CA
283	BNST	1940	1940	{"USC00045532 ","USC00045118 ","USC00049073 "}	4	18.4333	124	37.1883	-120.65	Merced, CA
284	BNST	1944	1944	{"USC00045532 ","USC00045118 ","USC00049073 "}	4	31.5667	147	37.1883	-120.65	Merced, CA
326	BNST	1945	1945	{"USC00045118 ","USC00046168 "}	4	3.4	175	37.0605	-120.848	Merced, CA
285	BNST	1946	1946	{"USC00045532 ","USC00045118 ","USC00049073 "}	4	5.6	126	37.1883	-120.65	Merced, CA
286	BNST	1946	1946	{"USC00045532 ","USC00045118 ","USC00049073 "}	4	5.6	126	37.1883	-120.65	Merced, CA
287	BNST	1946	1946	{"USC00045532 ","USC00045118 ","USC00049073 "}	4	5.6	126	37.1883	-120.65	Merced, CA
288	BNST	1946	1946	{"USC00045532 ","USC00045118 ","USC00049073 "}	4	5.6	122	37.1883	-120.65	Merced, CA
289	BNST	1948	1948	{"USC00045532 ","USC00045118 ","USC00049073 "}	4	64.7333	183	37.1883	-120.65	Merced, CA
290	BNST	1948	1948	{"USC00045532 ","USC00045118 ","USC00049073 "}	4	64.7333	183	37.1883	-120.65	Merced, CA
291	BNST	1948	1948	{"USC00045532 ","USC00045118 ","USC00049073 "}	4	64.7333	172	37.1883	-120.65	Merced, CA
329	BNST	1959	1959	{"USC00046926 ","USC00044555 ","USC00048338 ","USC00043925 "}	4	6.3	136	36.3564	-121.133	Monterey, CA
330	BNST	1959	1959	{"USC00046926 ","USC00044555 ","USC00048338 ","USC00043925 "}	4	6.3	137	36.3564	-121.133	Monterey, CA
331	BNST	1959	1959	{"USC00046926 ","USC00044555 ","USC00048338 ","USC00043925 "}	4	6.3	161	36.3564	-121.133	Monterey, CA
335	BNST	1920	1920	{"USC00049087 "}	4	18.4	123	33.6414	-117.769	Orange, CA
336	BNST	1920	1920	{"USC00049087 "}	4	18.4	103	33.6414	-117.769	Orange, CA
337	BNST	1920	1920	{"USC00049087 "}	4	18.4	123	33.6414	-117.769	Orange, CA
338	BNST	1920	1920	{"USC00049087 "}	4	18.4	158	33.6414	-117.769	Orange, CA
339	BNST	1928	1928	{"USC00049087 "}	4	0	106	33.6414	-117.769	Orange, CA
340	BNST	1961	1961	{"USW00093101 ","USC00049087 "}	4	0.7	123	33.6414	-117.769	Orange, CA
341	BNST	1962	1962	{"USW00093101 ","USC00049087 "}	4	0	129	33.6414	-117.769	Orange, CA
344	BNST	1916	1916	{"USC00045502 "}	4	0	140	33.7536	-116.056	Riverside, CA
347	BNST	1921	1921	{"USC00040682 "}	4	5.6	125	38.3782	-121.445	Sacramento, CA
348	BNST	1921	1921	{"USC00040682 "}	4	5.6	125	38.3782	-121.445	Sacramento, CA
349	BNST	1921	1921	{"USC00040682 "}	4	5.6	146	38.3782	-121.445	Sacramento, CA
350	BNST	1921	1921	{"USC00040682 "}	4	5.6	126	38.3782	-121.445	Sacramento, CA
351	BNST	1921	1921	{"USC00040682 "}	4	5.6	126	38.3782	-121.445	Sacramento, CA
352	BNST	1922	1922	{"USC00040682 "}	4	19.3	134	38.3782	-121.445	Sacramento, CA
353	BNST	1923	1923	{"USC00040682 "}	4	91.8	139	38.3782	-121.445	Sacramento, CA
354	BNST	1931	1931	{"USC00047226 "}	4	77.4	135	33.0188	-116.846	San Diego, CA
359	BNST	1972	1972	{"USW00093115 ","USC00041758 ","USW00093112 "}	4	2.13333	143	32.57	-117.15	San Diego, CA
365	BNST	1934	1934	{"USC00048557 ","USC00044823 ","USC00048560 "}	4	1.76667	180	37.8921	-121.251	San Joaquin, CA
366	BNST	1934	1934	{"USC00048557 ","USC00044823 ","USC00048560 "}	4	1.76667	176	37.8921	-121.251	San Joaquin, CA
367	BNST	1987	1987	{"USC00040850 "}	4	5	111	37.28	-122.16	Santa Clara, CA
368	BNST	1987	1987	{"USC00040850 "}	4	5	105	37.28	-122.16	Santa Clara, CA
397	BNST	1935	1935	{"USC00049285 ","USC00046569 "}	4	77.05	155	34.2782	-119.29	Ventura, CA
398	BNST	1935	1935	{"USC00049285 ","USC00046569 "}	4	77.05	148	34.2782	-119.29	Ventura, CA
399	BNST	1935	1935	{"USC00049285 ","USC00046569 "}	4	77.05	171	34.2782	-119.29	Ventura, CA
400	BNST	1935	1935	{"USC00049285 ","USC00046569 "}	4	77.05	171	34.2782	-119.29	Ventura, CA
401	BNST	1936	1936	{"USC00049285 ","USC00046569 "}	4	1.5	143	34.2782	-119.29	Ventura, CA
36	BNST	1917	1917	{"USC00043747 "}	5	7.9	124	36.4311	-119.859	Fresno, CA
42	BNST	1971	1971	{"USC00041048 ","USC00044223 ","USW00003144 ","USC00042713 ","USC00046197 ","USC00041288 "}	5	0	177	33	-115.4	Imperial , CA
43	BNST	1971	1971	{"USC00041048 ","USC00044223 ","USW00003144 ","USC00042713 ","USC00046197 ","USC00041288 "}	5	0	178	33	-115.4	Imperial , CA
44	BNST	1971	1971	{"USC00041048 ","USC00044223 ","USW00003144 ","USC00042713 ","USC00046197 ","USC00041288 "}	5	0	160	33	-115.4	Imperial , CA
45	BNST	1972	1972	{"USC00041048 ","USC00044223 ","USW00003144 ","USC00046197 ","USC00042713 ","USC00041288 "}	5	0	188	33.03	-115.37	Imperial , CA
37	BNST	1933	1933	{"USC00041048 ","USC00044223 ","USC00042713 "}	5	1.43	147	33.0271	-115.285	Imperial, CA
38	BNST	1933	1933	{"USC00041048 ","USC00044223 ","USC00042713 "}	5	1.43	147	33.0271	-115.285	Imperial, CA
39	BNST	1973	1973	{"USC00041048 ","USC00044223 ","USW00003144 ","USC00042713 ","USC00046197 ","USC00041288 "}	5	0	122	33	-115.4	Imperial, CA
371	BNST	1973	1973	{"USC00041048 ","USC00044223 ","USW00003144 ","USC00042713 ","USC00046197 ","USC00041288 "}	5	0	155	33	-115.4	Imperial, CA
372	BNST	1973	1973	{"USC00041048 ","USC00044223 ","USW00003144 ","USC00042713 ","USC00046197 ","USC00041288 "}	5	0	122	33	-115.4	Imperial, CA
373	BNST	1973	1973	{"USC00041048 ","USC00044223 ","USW00003144 ","USC00042713 ","USC00046197 ","USC00041288 "}	5	0	123	33	-115.4	Imperial, CA
374	BNST	1973	1973	{"USC00041048 ","USC00044223 ","USW00003144 ","USC00042713 ","USC00046197 ","USC00041288 "}	5	0	124	33	-115.4	Imperial, CA
375	BNST	1973	1973	{"USC00041048 ","USC00044223 ","USW00003144 ","USC00042713 ","USC00046197 ","USC00041288 "}	5	0	124	33	-115.4	Imperial, CA
376	BNST	1973	1973	{"USC00041048 ","USC00044223 ","USW00003144 ","USC00042713 ","USC00046197 ","USC00041288 "}	5	0	129	33	-115.4	Imperial, CA
377	BNST	1973	1973	{"USC00041048 ","USC00044223 ","USW00003144 ","USC00042713 ","USC00046197 ","USC00041288 "}	5	0	123	33	-115.4	Imperial, CA
378	BNST	1973	1973	{"USC00041048 ","USC00044223 ","USW00003144 ","USC00042713 ","USC00046197 ","USC00041288 "}	5	0	135	33	-115.4	Imperial, CA
379	BNST	1973	1973	{"USC00041048 ","USC00044223 ","USW00003144 ","USC00042713 ","USC00046197 ","USC00041288 "}	5	0	134	33	-115.4	Imperial, CA
380	BNST	1973	1973	{"USC00041048 ","USC00044223 ","USW00003144 ","USC00042713 ","USC00046197 ","USC00041288 "}	5	0	183	33	-115.4	Imperial, CA
381	BNST	1973	1973	{"USC00041048 ","USC00044223 ","USW00003144 ","USC00042713 ","USC00046197 ","USC00041288 "}	5	0	129	33	-115.4	Imperial, CA
382	BNST	1973	1973	{"USC00041048 ","USC00044223 ","USW00003144 ","USC00042713 ","USC00046197 ","USC00041288 "}	5	0	162	33	-115.4	Imperial, CA
383	BNST	1973	1973	{"USC00041048 ","USC00044223 ","USW00003144 ","USC00042713 ","USC00046197 ","USC00041288 "}	5	0	173	33	-115.4	Imperial, CA
384	BNST	1973	1973	{"USC00041048 ","USC00044223 ","USW00003144 ","USC00042713 ","USC00046197 ","USC00041288 "}	5	0	152	33	-115.4	Imperial, CA
385	BNST	1973	1973	{"USC00041048 ","USC00044223 ","USW00003144 ","USC00042713 ","USC00046197 ","USC00041288 "}	5	0	149	33	-115.4	Imperial, CA
386	BNST	1973	1973	{"USC00041048 ","USC00044223 ","USW00003144 ","USC00042713 ","USC00046197 ","USC00041288 "}	5	0	151	33	-115.4	Imperial, CA
387	BNST	1973	1973	{"USC00041048 ","USC00044223 ","USW00003144 ","USC00042713 ","USC00046197 ","USC00041288 "}	5	0	149	33	-115.4	Imperial, CA
388	BNST	1973	1973	{"USC00041048 ","USC00044223 ","USW00003144 ","USC00042713 ","USC00046197 ","USC00041288 "}	5	0	157	33	-115.4	Imperial, CA
389	BNST	1973	1973	{"USC00041048 ","USC00044223 ","USW00003144 ","USC00042713 ","USC00046197 ","USC00041288 "}	5	0	161	33	-115.4	Imperial, CA
390	BNST	1973	1973	{"USC00041048 ","USC00044223 ","USW00003144 ","USC00042713 ","USC00046197 ","USC00041288 "}	5	0	154	33	-115.4	Imperial, CA
391	BNST	1973	1973	{"USC00041048 ","USC00044223 ","USW00003144 ","USC00042713 ","USC00046197 ","USC00041288 "}	5	0	155	33	-115.4	Imperial, CA
40	BNST	1974	1974	{"USC00041048 ","USC00044223 ","USW00003144 ","USC00042713 ","USC00046197 ","USC00041288 "}	5	0	161	33	-115.4	Imperial, CA
392	BNST	1974	1974	{"USC00041048 ","USC00044223 ","USW00003144 ","USC00042713 ","USC00046197 ","USC00041288 "}	5	0	164	33	-115.4	Imperial, CA
393	BNST	1974	1974	{"USC00041048 ","USC00044223 ","USW00003144 ","USC00042713 ","USC00046197 ","USC00041288 "}	5	0	161	33	-115.4	Imperial, CA
394	BNST	1974	1974	{"USC00041048 ","USC00044223 ","USW00003144 ","USC00042713 ","USC00046197 ","USC00041288 "}	5	0	161	33	-115.4	Imperial, CA
395	BNST	1974	1974	{"USC00041048 ","USC00044223 ","USW00003144 ","USC00042713 ","USC00046197 ","USC00041288 "}	5	0	147	33	-115.4	Imperial, CA
396	BNST	1974	1974	{"USC00041048 ","USC00044223 ","USW00003144 ","USC00042713 ","USC00046197 ","USC00041288 "}	5	0	164	33	-115.4	Imperial, CA
41	BNST	1975	1975	{"USC00041048 ","USC00046197 ","USC00044223 ","USW00003144 ","USC00042713 "}	5	0	192	33.08	-115.39	Imperial, CA
46	BNST	1940	1940	{"USC00042092 ","USC00043603 ","USC00049035 "}	5	1.7	133	36.6303	-117.219	Inyo, CA
47	BNST	1940	1940	{"USC00042092 ","USC00043603 ","USC00049035 "}	5	1.7	133	36.6303	-117.219	Inyo, CA
48	BNST	1914	1914	{"USC00040439 ","USC00044520 "}	5	8.15	147	35.2956	-118.905	Kern, CA
49	BNST	1914	1914	{"USC00040439 ","USC00044520 "}	5	8.15	164	35.2956	-118.905	Kern, CA
67	BNST	1922	1922	{"USC00046754 "}	5	31.2	182	35.1881	-119.287	Kern, CA
59	BNST	1928	1928	{"USC00040439 ","USC00044520 ","USC00048839 "}	5	41.97	166	35.2956	-118.905	Kern, CA
68	BNST	1929	1929	{"USC00045338 ","USC00046754 "}	5	0	179	35.1881	-119.287	Kern, CA
69	BNST	1929	1929	{"USC00045338 ","USC00046754 "}	5	0	179	35.1881	-119.287	Kern, CA
60	BNST	1932	1932	{"USC00040439 ","USC00044520 ","USC00048839 "}	5	26.63	157	35.2956	-118.905	Kern, CA
61	BNST	1932	1932	{"USC00040439 ","USC00044520 ","USC00048839 "}	5	26.63	157	35.2956	-118.905	Kern, CA
62	BNST	1937	1937	{"USC00040439 ","USC00044520 ","USC00048839 "}	5	1.7	168	35.2956	-118.905	Kern, CA
63	BNST	1937	1937	{"USC00040439 ","USC00044520 ","USC00048839 "}	5	1.7	147	35.2956	-118.905	Kern, CA
64	BNST	1939	1939	{"USW00023155 ","USC00044520 ","USC00048839 "}	5	16.27	132	35.2956	-118.905	Kern, CA
65	BNST	1939	1939	{"USW00023155 ","USC00044520 ","USC00048839 "}	5	16.27	155	35.2956	-118.905	Kern, CA
66	BNST	1956	1956	{"USW00023155 ","USC00044520 ","USC00048839 "}	5	20.17	153	35.2956	-118.905	Kern, CA
75	BNST	1941	1941	{"USC00049560 ","USC00044536 "}	5	0.4	136	36.1395	-119.895	Kings, CA
76	BNST	1941	1941	{"USC00049560 ","USC00044536 "}	5	0.4	143	36.1395	-119.895	Kings, CA
77	BNST	1941	1941	{"USC00049560 ","USC00044536 "}	5	0.4	142	36.1395	-119.895	Kings, CA
78	BNST	1941	1941	{"USC00049560 ","USC00044536 "}	5	0.4	124	36.1395	-119.895	Kings, CA
79	BNST	1941	1941	{"USC00049560 ","USC00044536 "}	5	0.4	124	36.1395	-119.895	Kings, CA
80	BNST	1941	1941	{"USC00049560 ","USC00044536 "}	5	0.4	124	36.1395	-119.895	Kings, CA
81	BNST	1941	1941	{"USC00049560 ","USC00044536 "}	5	0.4	124	36.1395	-119.895	Kings, CA
130	BNST	1931	1931	{"USC00047876 "}	5	22.1	125	33.8161	-118.299	Los Angeles, CA
131	BNST	1931	1931	{"USC00047876 "}	5	22.1	128	33.8161	-118.299	Los Angeles, CA
132	BNST	1931	1931	{"USC00047876 "}	5	22.1	128	33.8161	-118.299	Los Angeles, CA
133	BNST	1931	1931	{"USC00047876 "}	5	22.1	129	33.8161	-118.299	Los Angeles, CA
134	BNST	1931	1931	{"USC00047876 "}	5	22.1	129	33.8161	-118.299	Los Angeles, CA
135	BNST	1931	1931	{"USC00047876 "}	5	22.1	129	33.8161	-118.299	Los Angeles, CA
136	BNST	1931	1931	{"USC00047876 "}	5	22.1	131	33.8161	-118.299	Los Angeles, CA
137	BNST	1931	1931	{"USC00047876 "}	5	22.1	131	33.8161	-118.299	Los Angeles, CA
138	BNST	1931	1931	{"USC00047876 "}	5	22.1	131	33.8161	-118.299	Los Angeles, CA
139	BNST	1933	1933	{"USW00003122 ","USC00047876 "}	5	8.95	166	33.8161	-118.299	Los Angeles, CA
140	BNST	1933	1933	{"USW00003122 ","USC00047876 "}	5	8.95	146	33.8161	-118.299	Los Angeles, CA
141	BNST	1933	1933	{"USW00003122 ","USC00047876 "}	5	8.95	162	33.8161	-118.299	Los Angeles, CA
142	BNST	1933	1933	{"USW00003122 ","USC00047876 "}	5	8.95	146	33.8161	-118.299	Los Angeles, CA
143	BNST	1933	1933	{"USW00003122 ","USC00047876 "}	5	8.95	166	33.8161	-118.299	Los Angeles, CA
144	BNST	1934	1934	{"USW00003122 ","USC00047876 "}	5	0	144	33.8161	-118.299	Los Angeles, CA
145	BNST	1934	1934	{"USW00003122 ","USC00047876 "}	5	0	135	33.8161	-118.299	Los Angeles, CA
146	BNST	1934	1934	{"USW00003122 ","USC00047876 "}	5	0	123	33.8161	-118.299	Los Angeles, CA
147	BNST	1935	1935	{"USW00003122 ","USC00047876 "}	5	0.4	133	33.8161	-118.299	Los Angeles, CA
148	BNST	1935	1935	{"USW00003122 ","USC00047876 "}	5	0.4	133	33.8161	-118.299	Los Angeles, CA
149	BNST	1935	1935	{"USW00003122 ","USC00047876 "}	5	0.4	133	33.8161	-118.299	Los Angeles, CA
150	BNST	1935	1935	{"USW00003122 ","USC00047876 "}	5	0.4	133	33.8161	-118.299	Los Angeles, CA
151	BNST	1935	1935	{"USW00003122 ","USC00047876 "}	5	0.4	132	33.8161	-118.299	Los Angeles, CA
152	BNST	1935	1935	{"USW00003122 ","USC00047876 "}	5	0.4	132	33.8161	-118.299	Los Angeles, CA
153	BNST	1935	1935	{"USW00003122 ","USC00047876 "}	5	0.4	132	33.8161	-118.299	Los Angeles, CA
154	BNST	1935	1935	{"USW00003122 ","USC00047876 "}	5	0.4	132	33.8161	-118.299	Los Angeles, CA
155	BNST	1935	1935	{"USW00003122 ","USC00047876 "}	5	0.4	132	33.8161	-118.299	Los Angeles, CA
157	BNST	1937	1937	{"USW00003122 ","USC00047876 "}	5	5.45	143	33.8161	-118.299	Los Angeles, CA
158	BNST	1937	1937	{"USW00003122 ","USC00047876 "}	5	5.45	143	33.8161	-118.299	Los Angeles, CA
159	BNST	1939	1939	{"USW00003122 ","USC00047876 "}	5	2.15	137	33.8161	-118.299	Los Angeles, CA
160	BNST	1939	1939	{"USW00003122 ","USC00047876 "}	5	2.15	137	33.8161	-118.299	Los Angeles, CA
161	BNST	1939	1939	{"USW00003122 ","USC00047876 "}	5	2.15	138	33.8161	-118.299	Los Angeles, CA
175	BNST	1921	1921	{"USC00044884 "}	5	45.5	156	36.8562	-120.454	Madera, CA
176	BNST	1896	1896	{"USC00049073 "}	5	18.3	125	37.1883	-120.65	Merced, CA
177	BNST	1896	1896	{"USC00049073 "}	5	18.3	120	37.1883	-120.65	Merced, CA
178	BNST	1896	1896	{"USC00049073 "}	5	18.3	124	37.1883	-120.65	Merced, CA
179	BNST	1896	1896	{"USC00049073 "}	5	18.3	124	37.1883	-120.65	Merced, CA
298	BNST	1896	1896	{"USC00049073 "}	5	18.3	124	37.1883	-120.65	Merced, CA
299	BNST	1896	1896	{"USC00049073 "}	5	18.3	123	37.1883	-120.65	Merced, CA
185	BNST	1900	1900	{"USC00045532 "}	5	24.6	122	37.1883	-120.65	Merced, CA
186	BNST	1900	1900	{"USC00045532 "}	5	24.6	122	37.1883	-120.65	Merced, CA
192	BNST	1908	1908	{"USC00045532 ","USC00045118 "}	5	13.75	146	37.1883	-120.65	Merced, CA
193	BNST	1908	1908	{"USC00045532 ","USC00045118 "}	5	13.75	152	37.1883	-120.65	Merced, CA
195	BNST	1912	1912	{"USC00045532 "}	5	8.9	132	37.1883	-120.65	Merced, CA
196	BNST	1914	1914	{"USC00045532 ","USC00045118 "}	5	0	144	37.1883	-120.65	Merced, CA
311	BNST	1914	1914	{"USC00045118 "}	5	0	140	37.0336	-120.764	Merced, CA
197	BNST	1915	1915	{"USC00045532 ","USC00045118 "}	5	55	129	37.1883	-120.65	Merced, CA
198	BNST	1921	1921	{"USC00049073 "}	5	23	130	37.1883	-120.65	Merced, CA
200	BNST	1922	1922	{"USC00049073 "}	5	13.7	147	37.1883	-120.65	Merced, CA
201	BNST	1922	1922	{"USC00049073 "}	5	13.7	146	37.1883	-120.65	Merced, CA
204	BNST	1922	1922	{"USC00049073 "}	5	13.7	147	37.1883	-120.65	Merced, CA
205	BNST	1923	1923	{"USC00049073 "}	5	13	153	37.1883	-120.65	Merced, CA
206	BNST	1923	1923	{"USC00049073 "}	5	13	139	37.1883	-120.65	Merced, CA
207	BNST	1923	1923	{"USC00049073 "}	5	13	135	37.1883	-120.65	Merced, CA
208	BNST	1923	1923	{"USC00049073 "}	5	13	160	37.1883	-120.65	Merced, CA
209	BNST	1923	1923	{"USC00049073 "}	5	13	140	37.1883	-120.65	Merced, CA
210	BNST	1923	1923	{"USC00049073 "}	5	13	140	37.1883	-120.65	Merced, CA
211	BNST	1923	1923	{"USC00049073 "}	5	13	156	37.1883	-120.65	Merced, CA
212	BNST	1925	1925	{"USC00049073 "}	5	42.5	144	37.1883	-120.65	Merced, CA
213	BNST	1925	1925	{"USC00049073 "}	5	42.5	172	37.1883	-120.65	Merced, CA
214	BNST	1925	1925	{"USC00049073 "}	5	42.5	155	37.1883	-120.65	Merced, CA
215	BNST	1925	1925	{"USC00049073 "}	5	42.5	144	37.1883	-120.65	Merced, CA
216	BNST	1925	1925	{"USC00049073 "}	5	42.5	139	37.1883	-120.65	Merced, CA
217	BNST	1925	1925	{"USC00049073 "}	5	42.5	154	37.1883	-120.65	Merced, CA
218	BNST	1925	1925	{"USC00049073 "}	5	42.5	150	37.1883	-120.65	Merced, CA
219	BNST	1925	1925	{"USC00049073 "}	5	42.5	154	37.1883	-120.65	Merced, CA
220	BNST	1925	1925	{"USC00049073 "}	5	42.5	151	37.1883	-120.65	Merced, CA
221	BNST	1925	1925	{"USC00049073 "}	5	42.5	151	37.1883	-120.65	Merced, CA
319	BNST	1925	1925	{"USC00049073 "}	5	42.5	134	37.1883	-120.65	Merced, CA
222	BNST	1926	1926	{"USC00045532 ","USC00049073 "}	5	1.4	160	37.1883	-120.65	Merced, CA
223	BNST	1926	1926	{"USC00045532 ","USC00049073 "}	5	1.4	160	37.1883	-120.65	Merced, CA
224	BNST	1926	1926	{"USC00045532 ","USC00049073 "}	5	1.4	152	37.1883	-120.65	Merced, CA
225	BNST	1926	1926	{"USC00045532 ","USC00049073 "}	5	1.4	127	37.1883	-120.65	Merced, CA
228	BNST	1926	1926	{"USC00045532 ","USC00049073 "}	5	1.4	132	37.1883	-120.65	Merced, CA
229	BNST	1926	1926	{"USC00045532 ","USC00049073 "}	5	1.4	128	37.1883	-120.65	Merced, CA
230	BNST	1926	1926	{"USC00045532 ","USC00049073 "}	5	1.4	143	37.1883	-120.65	Merced, CA
231	BNST	1927	1927	{"USC00045532 ","USC00045118 ","USC00049073 "}	5	2.7	142	37.1883	-120.65	Merced, CA
235	BNST	1928	1928	{"USC00045532 ","USC00045118 ","USC00049073 "}	5	0.5	152	37.1883	-120.65	Merced, CA
236	BNST	1928	1928	{"USC00045532 ","USC00045118 ","USC00049073 "}	5	0.5	148	37.1883	-120.65	Merced, CA
237	BNST	1929	1929	{"USC00045532 ","USC00045118 ","USC00049073 "}	5	1.2	153	37.1883	-120.65	Merced, CA
250	BNST	1931	1931	{"USC00045532 ","USC00045118 ","USC00049073 "}	5	18.73	129	37.1883	-120.65	Merced, CA
254	BNST	1931	1931	{"USC00045532 ","USC00045118 ","USC00049073 "}	5	18.73	118	37.1883	-120.65	Merced, CA
255	BNST	1931	1931	{"USC00045532 ","USC00045118 ","USC00049073 "}	5	18.73	118	37.1883	-120.65	Merced, CA
256	BNST	1931	1931	{"USC00045532 ","USC00045118 ","USC00049073 "}	5	18.73	119	37.1883	-120.65	Merced, CA
257	BNST	1931	1931	{"USC00045532 ","USC00045118 ","USC00049073 "}	5	18.73	118	37.1883	-120.65	Merced, CA
258	BNST	1931	1931	{"USC00045532 ","USC00045118 ","USC00049073 "}	5	18.73	132	37.1883	-120.65	Merced, CA
259	BNST	1931	1931	{"USC00045532 ","USC00045118 ","USC00049073 "}	5	18.73	131	37.1883	-120.65	Merced, CA
260	BNST	1932	1932	{"USC00045532 ","USC00045118 ","USC00049073 "}	5	14.83	126	37.1883	-120.65	Merced, CA
261	BNST	1932	1932	{"USC00045532 ","USC00045118 ","USC00049073 "}	5	14.83	141	37.1883	-120.65	Merced, CA
262	BNST	1932	1932	{"USC00045532 ","USC00045118 ","USC00049073 "}	5	14.83	141	37.1883	-120.65	Merced, CA
263	BNST	1932	1932	{"USC00045532 ","USC00045118 ","USC00049073 "}	5	14.83	163	37.1883	-120.65	Merced, CA
320	BNST	1932	1932	{"USC00045118 ","USC00046168 "}	5	10.8	111	37.0605	-120.848	Merced, CA
321	BNST	1932	1932	{"USC00045118 ","USC00046168 "}	5	10.8	127	37.0605	-120.848	Merced, CA
266	BNST	1933	1933	{"USC00045532 ","USC00045118 ","USC00049073 "}	5	15.07	166	37.1883	-120.65	Merced, CA
267	BNST	1933	1933	{"USC00045532 ","USC00045118 ","USC00049073 "}	5	15.07	162	37.1883	-120.65	Merced, CA
268	BNST	1934	1934	{"USC00045532 ","USC00045118 ","USC00049073 "}	5	9.7	109	37.1883	-120.65	Merced, CA
269	BNST	1934	1934	{"USC00045532 ","USC00045118 ","USC00049073 "}	5	9.7	102	37.1883	-120.65	Merced, CA
270	BNST	1934	1934	{"USC00045532 ","USC00045118 ","USC00049073 "}	5	9.7	122	37.1883	-120.65	Merced, CA
271	BNST	1934	1934	{"USC00045532 ","USC00045118 ","USC00049073 "}	5	9.7	122	37.1883	-120.65	Merced, CA
272	BNST	1934	1934	{"USC00045532 ","USC00045118 ","USC00049073 "}	5	9.7	109	37.1883	-120.65	Merced, CA
273	BNST	1934	1934	{"USC00045532 ","USC00045118 ","USC00049073 "}	5	9.7	146	37.1883	-120.65	Merced, CA
274	BNST	1934	1934	{"USC00045532 ","USC00045118 ","USC00049073 "}	5	9.7	140	37.1883	-120.65	Merced, CA
322	BNST	1935	1935	{"USC00046168 ","USC00045118 ","USC00049073 ","USC00042389 "}	5	0	131	37.2604	-120.906	Merced, CA
323	BNST	1935	1935	{"USC00045532 ","USC00045118 ","USC00049073 "}	5	0	115	37.1883	-120.65	Merced, CA
324	BNST	1935	1935	{"USC00045532 ","USC00045118 ","USC00049073 "}	5	0	115	37.1883	-120.65	Merced, CA
325	BNST	1935	1935	{"USC00045532 ","USC00045118 ","USC00049073 "}	5	0	124	37.1883	-120.65	Merced, CA
276	BNST	1936	1936	{"USC00045532 ","USC00045118 ","USC00049073 "}	5	8.33	117	37.1883	-120.65	Merced, CA
277	BNST	1936	1936	{"USC00045532 ","USC00045118 ","USC00049073 "}	5	8.33	152	37.1883	-120.65	Merced, CA
278	BNST	1936	1936	{"USC00045532 ","USC00045118 ","USC00049073 "}	5	8.33	145	37.1883	-120.65	Merced, CA
279	BNST	1937	1937	{"USC00045532 ","USC00045118 ","USC00049073 "}	5	0	117	37.1883	-120.65	Merced, CA
280	BNST	1937	1937	{"USC00045532 ","USC00045118 ","USC00049073 "}	5	0	126	37.1883	-120.65	Merced, CA
281	BNST	1939	1939	{"USC00045532 ","USC00045118 ","USC00049073 "}	5	5.83	148	37.1883	-120.65	Merced, CA
282	BNST	1939	1939	{"USC00045532 ","USC00045118 ","USC00049073 "}	5	5.83	158	37.1883	-120.65	Merced, CA
283	BNST	1940	1940	{"USC00045532 ","USC00045118 ","USC00049073 "}	5	0.2	124	37.1883	-120.65	Merced, CA
284	BNST	1944	1944	{"USC00045532 ","USC00045118 ","USC00049073 "}	5	11.17	147	37.1883	-120.65	Merced, CA
326	BNST	1945	1945	{"USC00045118 ","USC00046168 "}	5	3.95	175	37.0605	-120.848	Merced, CA
285	BNST	1946	1946	{"USC00045532 ","USC00045118 ","USC00049073 "}	5	27.4	126	37.1883	-120.65	Merced, CA
286	BNST	1946	1946	{"USC00045532 ","USC00045118 ","USC00049073 "}	5	27.4	126	37.1883	-120.65	Merced, CA
287	BNST	1946	1946	{"USC00045532 ","USC00045118 ","USC00049073 "}	5	27.4	126	37.1883	-120.65	Merced, CA
288	BNST	1946	1946	{"USC00045532 ","USC00045118 ","USC00049073 "}	5	27.4	122	37.1883	-120.65	Merced, CA
289	BNST	1948	1948	{"USC00045532 ","USC00045118 ","USC00049073 "}	5	32.77	183	37.1883	-120.65	Merced, CA
290	BNST	1948	1948	{"USC00045532 ","USC00045118 ","USC00049073 "}	5	32.77	183	37.1883	-120.65	Merced, CA
291	BNST	1948	1948	{"USC00045532 ","USC00045118 ","USC00049073 "}	5	32.77	172	37.1883	-120.65	Merced, CA
329	BNST	1959	1959	{"USC00046926 ","USC00044555 ","USC00043925 "}	5	1.7	136	36.3564	-121.133	Monterey, CA
330	BNST	1959	1959	{"USC00046926 ","USC00044555 ","USC00043925 "}	5	1.7	137	36.3564	-121.133	Monterey, CA
331	BNST	1959	1959	{"USC00046926 ","USC00044555 ","USC00043925 "}	5	1.7	161	36.3564	-121.133	Monterey, CA
335	BNST	1920	1920	{"USC00049087 "}	5	16.6	123	33.6414	-117.769	Orange, CA
336	BNST	1920	1920	{"USC00049087 "}	5	16.6	103	33.6414	-117.769	Orange, CA
337	BNST	1920	1920	{"USC00049087 "}	5	16.6	123	33.6414	-117.769	Orange, CA
338	BNST	1920	1920	{"USC00049087 "}	5	16.6	158	33.6414	-117.769	Orange, CA
339	BNST	1928	1928	{"USC00049087 "}	5	8.2	106	33.6414	-117.769	Orange, CA
340	BNST	1961	1961	{"USW00093101 ","USC00049087 "}	5	0.15	123	33.6414	-117.769	Orange, CA
341	BNST	1962	1962	{"USW00093101 ","USC00049087 "}	5	14.6	129	33.6414	-117.769	Orange, CA
344	BNST	1916	1916	{"USC00044259 ","USC00045502 "}	5	0	140	33.7536	-116.056	Riverside, CA
347	BNST	1921	1921	{"USC00040682 "}	5	17.5	125	38.3782	-121.445	Sacramento, CA
348	BNST	1921	1921	{"USC00040682 "}	5	17.5	125	38.3782	-121.445	Sacramento, CA
349	BNST	1921	1921	{"USC00040682 "}	5	17.5	146	38.3782	-121.445	Sacramento, CA
350	BNST	1921	1921	{"USC00040682 "}	5	17.5	126	38.3782	-121.445	Sacramento, CA
351	BNST	1921	1921	{"USC00040682 "}	5	17.5	126	38.3782	-121.445	Sacramento, CA
352	BNST	1922	1922	{"USC00040682 "}	5	12.4	134	38.3782	-121.445	Sacramento, CA
353	BNST	1923	1923	{"USC00040682 "}	5	0	139	38.3782	-121.445	Sacramento, CA
354	BNST	1931	1931	{"USC00047226 "}	5	30.5	135	33.0188	-116.846	San Diego, CA
359	BNST	1972	1972	{"USW00093115 ","USC00041758 ","USW00093112 "}	5	3.03	143	32.57	-117.15	San Diego, CA
365	BNST	1934	1934	{"USC00048557 ","USC00044823 ","USC00048560 "}	5	8.3	180	37.8921	-121.251	San Joaquin, CA
366	BNST	1934	1934	{"USC00048557 ","USC00044823 ","USC00048560 "}	5	8.3	176	37.8921	-121.251	San Joaquin, CA
367	BNST	1987	1987	{"USC00040850 "}	5	3.8	111	37.28	-122.16	Santa Clara, CA
368	BNST	1987	1987	{"USC00040850 "}	5	3.8	105	37.28	-122.16	Santa Clara, CA
397	BNST	1935	1935	{"USC00049285 ","USC00046569 "}	5	0	155	34.2782	-119.29	Ventura, CA
398	BNST	1935	1935	{"USC00049285 ","USC00046569 "}	5	0	148	34.2782	-119.29	Ventura, CA
399	BNST	1935	1935	{"USC00049285 ","USC00046569 "}	5	0	171	34.2782	-119.29	Ventura, CA
400	BNST	1935	1935	{"USC00049285 ","USC00046569 "}	5	0	171	34.2782	-119.29	Ventura, CA
401	BNST	1936	1936	{"USC00049285 ","USC00046569 "}	5	0	143	34.2782	-119.29	Ventura, CA
42	BNST	1971	1971	{"USC00041048 ","USC00044223 ","USW00003144 ","USC00042713 ","USC00046197 ","USC00041288 "}	6	0	177	33	-115.4	Imperial , CA
43	BNST	1971	1971	{"USC00041048 ","USC00044223 ","USW00003144 ","USC00042713 ","USC00046197 ","USC00041288 "}	6	0	178	33	-115.4	Imperial , CA
44	BNST	1971	1971	{"USC00041048 ","USC00044223 ","USW00003144 ","USC00042713 ","USC00046197 ","USC00041288 "}	6	0	160	33	-115.4	Imperial , CA
45	BNST	1972	1972	{"USC00041048 ","USC00044223 ","USW00003144 ","USC00046197 ","USC00042713 ","USC00041288 "}	6	2.82	188	33.03	-115.37	Imperial , CA
37	BNST	1933	1933	{"USC00041048 ","USC00042713 "}	6	0	147	33.0271	-115.285	Imperial, CA
38	BNST	1933	1933	{"USC00041048 ","USC00042713 "}	6	0	147	33.0271	-115.285	Imperial, CA
39	BNST	1973	1973	{"USC00041048 ","USC00044223 ","USW00003144 ","USC00042713 ","USC00046197 ","USC00041288 "}	6	0	122	33	-115.4	Imperial, CA
371	BNST	1973	1973	{"USC00041048 ","USC00044223 ","USW00003144 ","USC00042713 ","USC00046197 ","USC00041288 "}	6	0	155	33	-115.4	Imperial, CA
372	BNST	1973	1973	{"USC00041048 ","USC00044223 ","USW00003144 ","USC00042713 ","USC00046197 ","USC00041288 "}	6	0	122	33	-115.4	Imperial, CA
373	BNST	1973	1973	{"USC00041048 ","USC00044223 ","USW00003144 ","USC00042713 ","USC00046197 ","USC00041288 "}	6	0	123	33	-115.4	Imperial, CA
374	BNST	1973	1973	{"USC00041048 ","USC00044223 ","USW00003144 ","USC00042713 ","USC00046197 ","USC00041288 "}	6	0	124	33	-115.4	Imperial, CA
375	BNST	1973	1973	{"USC00041048 ","USC00044223 ","USW00003144 ","USC00042713 ","USC00046197 ","USC00041288 "}	6	0	124	33	-115.4	Imperial, CA
376	BNST	1973	1973	{"USC00041048 ","USC00044223 ","USW00003144 ","USC00042713 ","USC00046197 ","USC00041288 "}	6	0	129	33	-115.4	Imperial, CA
377	BNST	1973	1973	{"USC00041048 ","USC00044223 ","USW00003144 ","USC00042713 ","USC00046197 ","USC00041288 "}	6	0	123	33	-115.4	Imperial, CA
378	BNST	1973	1973	{"USC00041048 ","USC00044223 ","USW00003144 ","USC00042713 ","USC00046197 ","USC00041288 "}	6	0	135	33	-115.4	Imperial, CA
379	BNST	1973	1973	{"USC00041048 ","USC00044223 ","USW00003144 ","USC00042713 ","USC00046197 ","USC00041288 "}	6	0	134	33	-115.4	Imperial, CA
380	BNST	1973	1973	{"USC00041048 ","USC00044223 ","USW00003144 ","USC00042713 ","USC00046197 ","USC00041288 "}	6	0	183	33	-115.4	Imperial, CA
381	BNST	1973	1973	{"USC00041048 ","USC00044223 ","USW00003144 ","USC00042713 ","USC00046197 ","USC00041288 "}	6	0	129	33	-115.4	Imperial, CA
382	BNST	1973	1973	{"USC00041048 ","USC00044223 ","USW00003144 ","USC00042713 ","USC00046197 ","USC00041288 "}	6	0	162	33	-115.4	Imperial, CA
383	BNST	1973	1973	{"USC00041048 ","USC00044223 ","USW00003144 ","USC00042713 ","USC00046197 ","USC00041288 "}	6	0	173	33	-115.4	Imperial, CA
384	BNST	1973	1973	{"USC00041048 ","USC00044223 ","USW00003144 ","USC00042713 ","USC00046197 ","USC00041288 "}	6	0	152	33	-115.4	Imperial, CA
385	BNST	1973	1973	{"USC00041048 ","USC00044223 ","USW00003144 ","USC00042713 ","USC00046197 ","USC00041288 "}	6	0	149	33	-115.4	Imperial, CA
386	BNST	1973	1973	{"USC00041048 ","USC00044223 ","USW00003144 ","USC00042713 ","USC00046197 ","USC00041288 "}	6	0	151	33	-115.4	Imperial, CA
387	BNST	1973	1973	{"USC00041048 ","USC00044223 ","USW00003144 ","USC00042713 ","USC00046197 ","USC00041288 "}	6	0	149	33	-115.4	Imperial, CA
388	BNST	1973	1973	{"USC00041048 ","USC00044223 ","USW00003144 ","USC00042713 ","USC00046197 ","USC00041288 "}	6	0	157	33	-115.4	Imperial, CA
389	BNST	1973	1973	{"USC00041048 ","USC00044223 ","USW00003144 ","USC00042713 ","USC00046197 ","USC00041288 "}	6	0	161	33	-115.4	Imperial, CA
390	BNST	1973	1973	{"USC00041048 ","USC00044223 ","USW00003144 ","USC00042713 ","USC00046197 ","USC00041288 "}	6	0	154	33	-115.4	Imperial, CA
391	BNST	1973	1973	{"USC00041048 ","USC00044223 ","USW00003144 ","USC00042713 ","USC00046197 ","USC00041288 "}	6	0	155	33	-115.4	Imperial, CA
40	BNST	1974	1974	{"USC00041048 ","USC00044223 ","USW00003144 ","USC00042713 ","USC00046197 ","USC00041288 "}	6	0	161	33	-115.4	Imperial, CA
392	BNST	1974	1974	{"USC00041048 ","USC00044223 ","USW00003144 ","USC00042713 ","USC00046197 ","USC00041288 "}	6	0	164	33	-115.4	Imperial, CA
393	BNST	1974	1974	{"USC00041048 ","USC00044223 ","USW00003144 ","USC00042713 ","USC00046197 ","USC00041288 "}	6	0	161	33	-115.4	Imperial, CA
394	BNST	1974	1974	{"USC00041048 ","USC00044223 ","USW00003144 ","USC00042713 ","USC00046197 ","USC00041288 "}	6	0	161	33	-115.4	Imperial, CA
395	BNST	1974	1974	{"USC00041048 ","USC00044223 ","USW00003144 ","USC00042713 ","USC00046197 ","USC00041288 "}	6	0	147	33	-115.4	Imperial, CA
396	BNST	1974	1974	{"USC00041048 ","USC00044223 ","USW00003144 ","USC00042713 ","USC00046197 ","USC00041288 "}	6	0	164	33	-115.4	Imperial, CA
41	BNST	1975	1975	{"USC00041048 ","USC00046197 ","USC00044223 ","USW00003144 ","USC00042713 "}	6	0	192	33.08	-115.39	Imperial, CA
46	BNST	1940	1940	{"USC00042092 ","USC00043603 ","USC00043710 ","USC00049035 "}	6	0	133	36.6303	-117.219	Inyo, CA
47	BNST	1940	1940	{"USC00042092 ","USC00043603 ","USC00043710 ","USC00049035 "}	6	0	133	36.6303	-117.219	Inyo, CA
48	BNST	1914	1914	{"USC00040439 ","USC00044520 "}	6	0.55	147	35.2956	-118.905	Kern, CA
49	BNST	1914	1914	{"USC00040439 ","USC00044520 "}	6	0.55	164	35.2956	-118.905	Kern, CA
51	BNST	1920	1920	{"USC00044520 "}	6	2	145	35.2956	-118.905	Kern, CA
52	BNST	1920	1920	{"USC00044520 "}	6	2	145	35.2956	-118.905	Kern, CA
53	BNST	1920	1920	{"USC00044520 "}	6	2	145	35.2956	-118.905	Kern, CA
54	BNST	1920	1920	{"USC00044520 "}	6	2	148	35.2956	-118.905	Kern, CA
55	BNST	1920	1920	{"USC00044520 "}	6	2	148	35.2956	-118.905	Kern, CA
56	BNST	1920	1920	{"USC00044520 "}	6	2	148	35.2956	-118.905	Kern, CA
57	BNST	1920	1920	{"USC00044520 "}	6	2	147	35.2956	-118.905	Kern, CA
58	BNST	1920	1920	{"USC00044520 "}	6	2	157	35.2956	-118.905	Kern, CA
59	BNST	1928	1928	{"USC00040439 ","USC00044520 ","USC00048839 "}	6	0	166	35.2956	-118.905	Kern, CA
68	BNST	1929	1929	{"USC00045338 ","USC00046754 "}	6	1.55	179	35.1881	-119.287	Kern, CA
69	BNST	1929	1929	{"USC00045338 ","USC00046754 "}	6	1.55	179	35.1881	-119.287	Kern, CA
60	BNST	1932	1932	{"USC00040439 ","USC00044520 ","USC00048839 "}	6	0	157	35.2956	-118.905	Kern, CA
61	BNST	1932	1932	{"USC00040439 ","USC00044520 ","USC00048839 "}	6	0	157	35.2956	-118.905	Kern, CA
62	BNST	1937	1937	{"USC00040439 ","USC00044520 ","USC00048839 "}	6	0	168	35.2956	-118.905	Kern, CA
63	BNST	1937	1937	{"USC00040439 ","USC00044520 ","USC00048839 "}	6	0	147	35.2956	-118.905	Kern, CA
64	BNST	1939	1939	{"USW00023155 ","USC00044520 "}	6	0.4	132	35.2956	-118.905	Kern, CA
65	BNST	1939	1939	{"USW00023155 ","USC00044520 "}	6	0.4	155	35.2956	-118.905	Kern, CA
66	BNST	1956	1956	{"USW00023155 ","USC00044520 ","USC00048839 "}	6	0	153	35.2956	-118.905	Kern, CA
75	BNST	1941	1941	{"USC00044536 "}	6	13.7	136	36.1395	-119.895	Kings, CA
76	BNST	1941	1941	{"USC00044536 "}	6	13.7	143	36.1395	-119.895	Kings, CA
77	BNST	1941	1941	{"USC00044536 "}	6	13.7	142	36.1395	-119.895	Kings, CA
78	BNST	1941	1941	{"USC00044536 "}	6	13.7	124	36.1395	-119.895	Kings, CA
79	BNST	1941	1941	{"USC00044536 "}	6	13.7	124	36.1395	-119.895	Kings, CA
80	BNST	1941	1941	{"USC00044536 "}	6	13.7	124	36.1395	-119.895	Kings, CA
81	BNST	1941	1941	{"USC00044536 "}	6	13.7	124	36.1395	-119.895	Kings, CA
166	BNST	1906	1906	{"USC00045082 "}	6	0	147	33.8373	-118.265	Los Angeles, CA
130	BNST	1931	1931	{"USC00047876 "}	6	0	125	33.8161	-118.299	Los Angeles, CA
131	BNST	1931	1931	{"USC00047876 "}	6	0	128	33.8161	-118.299	Los Angeles, CA
132	BNST	1931	1931	{"USC00047876 "}	6	0	128	33.8161	-118.299	Los Angeles, CA
133	BNST	1931	1931	{"USC00047876 "}	6	0	129	33.8161	-118.299	Los Angeles, CA
134	BNST	1931	1931	{"USC00047876 "}	6	0	129	33.8161	-118.299	Los Angeles, CA
135	BNST	1931	1931	{"USC00047876 "}	6	0	129	33.8161	-118.299	Los Angeles, CA
136	BNST	1931	1931	{"USC00047876 "}	6	0	131	33.8161	-118.299	Los Angeles, CA
137	BNST	1931	1931	{"USC00047876 "}	6	0	131	33.8161	-118.299	Los Angeles, CA
138	BNST	1931	1931	{"USC00047876 "}	6	0	131	33.8161	-118.299	Los Angeles, CA
139	BNST	1933	1933	{"USW00003122 ","USC00047876 "}	6	16.5	166	33.8161	-118.299	Los Angeles, CA
140	BNST	1933	1933	{"USW00003122 ","USC00047876 "}	6	16.5	146	33.8161	-118.299	Los Angeles, CA
141	BNST	1933	1933	{"USW00003122 ","USC00047876 "}	6	16.5	162	33.8161	-118.299	Los Angeles, CA
142	BNST	1933	1933	{"USW00003122 ","USC00047876 "}	6	16.5	146	33.8161	-118.299	Los Angeles, CA
143	BNST	1933	1933	{"USW00003122 ","USC00047876 "}	6	16.5	166	33.8161	-118.299	Los Angeles, CA
144	BNST	1934	1934	{"USW00003122 ","USC00047876 "}	6	14.35	144	33.8161	-118.299	Los Angeles, CA
145	BNST	1934	1934	{"USW00003122 ","USC00047876 "}	6	14.35	135	33.8161	-118.299	Los Angeles, CA
146	BNST	1934	1934	{"USW00003122 ","USC00047876 "}	6	14.35	123	33.8161	-118.299	Los Angeles, CA
147	BNST	1935	1935	{"USW00003122 ","USC00047876 "}	6	0	133	33.8161	-118.299	Los Angeles, CA
148	BNST	1935	1935	{"USW00003122 ","USC00047876 "}	6	0	133	33.8161	-118.299	Los Angeles, CA
149	BNST	1935	1935	{"USW00003122 ","USC00047876 "}	6	0	133	33.8161	-118.299	Los Angeles, CA
150	BNST	1935	1935	{"USW00003122 ","USC00047876 "}	6	0	133	33.8161	-118.299	Los Angeles, CA
151	BNST	1935	1935	{"USW00003122 ","USC00047876 "}	6	0	132	33.8161	-118.299	Los Angeles, CA
152	BNST	1935	1935	{"USW00003122 ","USC00047876 "}	6	0	132	33.8161	-118.299	Los Angeles, CA
153	BNST	1935	1935	{"USW00003122 ","USC00047876 "}	6	0	132	33.8161	-118.299	Los Angeles, CA
154	BNST	1935	1935	{"USW00003122 ","USC00047876 "}	6	0	132	33.8161	-118.299	Los Angeles, CA
155	BNST	1935	1935	{"USW00003122 ","USC00047876 "}	6	0	132	33.8161	-118.299	Los Angeles, CA
157	BNST	1937	1937	{"USW00003122 ","USC00047876 "}	6	0	143	33.8161	-118.299	Los Angeles, CA
158	BNST	1937	1937	{"USW00003122 ","USC00047876 "}	6	0	143	33.8161	-118.299	Los Angeles, CA
159	BNST	1939	1939	{"USC00047876 "}	6	0	137	33.8161	-118.299	Los Angeles, CA
160	BNST	1939	1939	{"USC00047876 "}	6	0	137	33.8161	-118.299	Los Angeles, CA
161	BNST	1939	1939	{"USC00047876 "}	6	0	138	33.8161	-118.299	Los Angeles, CA
176	BNST	1896	1896	{"USC00049073 "}	6	0	125	37.1883	-120.65	Merced, CA
177	BNST	1896	1896	{"USC00049073 "}	6	0	120	37.1883	-120.65	Merced, CA
178	BNST	1896	1896	{"USC00049073 "}	6	0	124	37.1883	-120.65	Merced, CA
179	BNST	1896	1896	{"USC00049073 "}	6	0	124	37.1883	-120.65	Merced, CA
298	BNST	1896	1896	{"USC00049073 "}	6	0	124	37.1883	-120.65	Merced, CA
299	BNST	1896	1896	{"USC00049073 "}	6	0	123	37.1883	-120.65	Merced, CA
181	BNST	1899	1899	{"USC00045532 "}	6	15.2	129	37.1883	-120.65	Merced, CA
182	BNST	1899	1899	{"USC00045532 "}	6	15.2	138	37.1883	-120.65	Merced, CA
183	BNST	1899	1899	{"USC00045532 "}	6	15.2	135	37.1883	-120.65	Merced, CA
184	BNST	1899	1899	{"USC00045532 "}	6	15.2	138	37.1883	-120.65	Merced, CA
308	BNST	1899	1899	{"USC00045532 "}	6	15.2	118	37.1883	-120.65	Merced, CA
309	BNST	1899	1899	{"USC00045532 "}	6	15.2	139	37.1883	-120.65	Merced, CA
185	BNST	1900	1900	{"USC00045532 "}	6	0	122	37.1883	-120.65	Merced, CA
186	BNST	1900	1900	{"USC00045532 "}	6	0	122	37.1883	-120.65	Merced, CA
188	BNST	1905	1905	{"USC00045532 "}	6	0	153	37.1883	-120.65	Merced, CA
189	BNST	1905	1905	{"USC00045532 "}	6	0	149	37.1883	-120.65	Merced, CA
190	BNST	1905	1905	{"USC00045532 "}	6	0	153	37.1883	-120.65	Merced, CA
191	BNST	1905	1905	{"USC00045532 "}	6	0	149	37.1883	-120.65	Merced, CA
192	BNST	1908	1908	{"USC00045532 ","USC00045118 "}	6	0	146	37.1883	-120.65	Merced, CA
193	BNST	1908	1908	{"USC00045532 ","USC00045118 "}	6	0	152	37.1883	-120.65	Merced, CA
195	BNST	1912	1912	{"USC00045532 "}	6	1	132	37.1883	-120.65	Merced, CA
196	BNST	1914	1914	{"USC00045532 "}	6	5.6	144	37.1883	-120.65	Merced, CA
197	BNST	1915	1915	{"USC00045118 "}	6	0	129	37.1883	-120.65	Merced, CA
200	BNST	1922	1922	{"USC00049073 "}	6	0.3	147	37.1883	-120.65	Merced, CA
201	BNST	1922	1922	{"USC00049073 "}	6	0.3	146	37.1883	-120.65	Merced, CA
204	BNST	1922	1922	{"USC00049073 "}	6	0.3	147	37.1883	-120.65	Merced, CA
212	BNST	1925	1925	{"USC00049073 "}	6	0	144	37.1883	-120.65	Merced, CA
213	BNST	1925	1925	{"USC00049073 "}	6	0	172	37.1883	-120.65	Merced, CA
214	BNST	1925	1925	{"USC00049073 "}	6	0	155	37.1883	-120.65	Merced, CA
215	BNST	1925	1925	{"USC00049073 "}	6	0	144	37.1883	-120.65	Merced, CA
216	BNST	1925	1925	{"USC00049073 "}	6	0	139	37.1883	-120.65	Merced, CA
217	BNST	1925	1925	{"USC00049073 "}	6	0	154	37.1883	-120.65	Merced, CA
218	BNST	1925	1925	{"USC00049073 "}	6	0	150	37.1883	-120.65	Merced, CA
219	BNST	1925	1925	{"USC00049073 "}	6	0	154	37.1883	-120.65	Merced, CA
220	BNST	1925	1925	{"USC00049073 "}	6	0	151	37.1883	-120.65	Merced, CA
221	BNST	1925	1925	{"USC00049073 "}	6	0	151	37.1883	-120.65	Merced, CA
319	BNST	1925	1925	{"USC00049073 "}	6	0	134	37.1883	-120.65	Merced, CA
222	BNST	1926	1926	{"USC00045532 ","USC00045118 "}	6	0	160	37.1883	-120.65	Merced, CA
223	BNST	1926	1926	{"USC00045532 ","USC00045118 "}	6	0	160	37.1883	-120.65	Merced, CA
224	BNST	1926	1926	{"USC00045532 ","USC00045118 "}	6	0	152	37.1883	-120.65	Merced, CA
225	BNST	1926	1926	{"USC00045532 ","USC00045118 "}	6	0	127	37.1883	-120.65	Merced, CA
228	BNST	1926	1926	{"USC00045532 ","USC00045118 "}	6	0	132	37.1883	-120.65	Merced, CA
229	BNST	1926	1926	{"USC00045532 ","USC00045118 "}	6	0	128	37.1883	-120.65	Merced, CA
230	BNST	1926	1926	{"USC00045532 ","USC00045118 "}	6	0	143	37.1883	-120.65	Merced, CA
231	BNST	1927	1927	{"USC00045532 ","USC00045118 ","USC00049073 "}	6	4.47	142	37.1883	-120.65	Merced, CA
235	BNST	1928	1928	{"USC00045532 ","USC00045118 ","USC00049073 "}	6	0	152	37.1883	-120.65	Merced, CA
236	BNST	1928	1928	{"USC00045532 ","USC00045118 ","USC00049073 "}	6	0	148	37.1883	-120.65	Merced, CA
237	BNST	1929	1929	{"USC00045532 ","USC00045118 ","USC00049073 "}	6	21.43	153	37.1883	-120.65	Merced, CA
250	BNST	1931	1931	{"USC00045532 ","USC00045118 ","USC00049073 "}	6	2.63	129	37.1883	-120.65	Merced, CA
254	BNST	1931	1931	{"USC00045532 ","USC00045118 ","USC00049073 "}	6	2.63	118	37.1883	-120.65	Merced, CA
255	BNST	1931	1931	{"USC00045532 ","USC00045118 ","USC00049073 "}	6	2.63	118	37.1883	-120.65	Merced, CA
256	BNST	1931	1931	{"USC00045532 ","USC00045118 ","USC00049073 "}	6	2.63	119	37.1883	-120.65	Merced, CA
257	BNST	1931	1931	{"USC00045532 ","USC00045118 ","USC00049073 "}	6	2.63	118	37.1883	-120.65	Merced, CA
258	BNST	1931	1931	{"USC00045532 ","USC00045118 ","USC00049073 "}	6	2.63	132	37.1883	-120.65	Merced, CA
259	BNST	1931	1931	{"USC00045532 ","USC00045118 ","USC00049073 "}	6	2.63	131	37.1883	-120.65	Merced, CA
260	BNST	1932	1932	{"USC00045532 ","USC00045118 ","USC00049073 "}	6	0	126	37.1883	-120.65	Merced, CA
261	BNST	1932	1932	{"USC00045532 ","USC00045118 ","USC00049073 "}	6	0	141	37.1883	-120.65	Merced, CA
262	BNST	1932	1932	{"USC00045532 ","USC00045118 ","USC00049073 "}	6	0	141	37.1883	-120.65	Merced, CA
263	BNST	1932	1932	{"USC00045532 ","USC00045118 ","USC00049073 "}	6	0	163	37.1883	-120.65	Merced, CA
320	BNST	1932	1932	{"USC00045118 "}	6	0	111	37.0605	-120.848	Merced, CA
321	BNST	1932	1932	{"USC00045118 "}	6	0	127	37.0605	-120.848	Merced, CA
266	BNST	1933	1933	{"USC00045532 ","USC00045118 ","USC00049073 "}	6	0.43	166	37.1883	-120.65	Merced, CA
267	BNST	1933	1933	{"USC00045532 ","USC00045118 ","USC00049073 "}	6	0.43	162	37.1883	-120.65	Merced, CA
268	BNST	1934	1934	{"USC00045532 ","USC00045118 ","USC00049073 "}	6	10.57	109	37.1883	-120.65	Merced, CA
269	BNST	1934	1934	{"USC00045532 ","USC00045118 ","USC00049073 "}	6	10.57	102	37.1883	-120.65	Merced, CA
270	BNST	1934	1934	{"USC00045532 ","USC00045118 ","USC00049073 "}	6	10.57	122	37.1883	-120.65	Merced, CA
271	BNST	1934	1934	{"USC00045532 ","USC00045118 ","USC00049073 "}	6	10.57	122	37.1883	-120.65	Merced, CA
272	BNST	1934	1934	{"USC00045532 ","USC00045118 ","USC00049073 "}	6	10.57	109	37.1883	-120.65	Merced, CA
273	BNST	1934	1934	{"USC00045532 ","USC00045118 ","USC00049073 "}	6	10.57	146	37.1883	-120.65	Merced, CA
274	BNST	1934	1934	{"USC00045532 ","USC00045118 ","USC00049073 "}	6	10.57	140	37.1883	-120.65	Merced, CA
322	BNST	1935	1935	{"USC00046168 ","USC00045118 ","USC00049073 ","USC00042389 "}	6	0	131	37.2604	-120.906	Merced, CA
323	BNST	1935	1935	{"USC00045532 ","USC00045118 ","USC00049073 "}	6	0	115	37.1883	-120.65	Merced, CA
324	BNST	1935	1935	{"USC00045532 ","USC00045118 ","USC00049073 "}	6	0	115	37.1883	-120.65	Merced, CA
325	BNST	1935	1935	{"USC00045532 ","USC00045118 ","USC00049073 "}	6	0	124	37.1883	-120.65	Merced, CA
276	BNST	1936	1936	{"USC00045532 ","USC00045118 ","USC00049073 "}	6	3.8	117	37.1883	-120.65	Merced, CA
277	BNST	1936	1936	{"USC00045532 ","USC00045118 ","USC00049073 "}	6	3.8	152	37.1883	-120.65	Merced, CA
278	BNST	1936	1936	{"USC00045532 ","USC00045118 ","USC00049073 "}	6	3.8	145	37.1883	-120.65	Merced, CA
279	BNST	1937	1937	{"USC00045532 ","USC00045118 ","USC00049073 "}	6	0	117	37.1883	-120.65	Merced, CA
280	BNST	1937	1937	{"USC00045532 ","USC00045118 ","USC00049073 "}	6	0	126	37.1883	-120.65	Merced, CA
281	BNST	1939	1939	{"USC00045532 ","USC00045118 ","USC00049073 "}	6	0	148	37.1883	-120.65	Merced, CA
282	BNST	1939	1939	{"USC00045532 ","USC00045118 ","USC00049073 "}	6	0	158	37.1883	-120.65	Merced, CA
283	BNST	1940	1940	{"USC00045532 ","USC00045118 ","USC00049073 "}	6	0	124	37.1883	-120.65	Merced, CA
284	BNST	1944	1944	{"USC00045532 ","USC00045118 ","USC00049073 "}	6	4.3	147	37.1883	-120.65	Merced, CA
326	BNST	1945	1945	{"USC00045118 ","USC00046168 "}	6	0	175	37.0605	-120.848	Merced, CA
285	BNST	1946	1946	{"USC00045532 ","USC00045118 ","USC00049073 "}	6	0	126	37.1883	-120.65	Merced, CA
286	BNST	1946	1946	{"USC00045532 ","USC00045118 ","USC00049073 "}	6	0	126	37.1883	-120.65	Merced, CA
287	BNST	1946	1946	{"USC00045532 ","USC00045118 ","USC00049073 "}	6	0	126	37.1883	-120.65	Merced, CA
288	BNST	1946	1946	{"USC00045532 ","USC00045118 ","USC00049073 "}	6	0	122	37.1883	-120.65	Merced, CA
289	BNST	1948	1948	{"USC00045532 ","USC00045118 ","USC00049073 "}	6	0	183	37.1883	-120.65	Merced, CA
290	BNST	1948	1948	{"USC00045532 ","USC00045118 ","USC00049073 "}	6	0	183	37.1883	-120.65	Merced, CA
291	BNST	1948	1948	{"USC00045532 ","USC00045118 ","USC00049073 "}	6	0	172	37.1883	-120.65	Merced, CA
329	BNST	1959	1959	{"USC00046926 ","USC00044555 ","USC00048338 ","USC00043925 "}	6	0	136	36.3564	-121.133	Monterey, CA
330	BNST	1959	1959	{"USC00046926 ","USC00044555 ","USC00048338 ","USC00043925 "}	6	0	137	36.3564	-121.133	Monterey, CA
331	BNST	1959	1959	{"USC00046926 ","USC00044555 ","USC00048338 ","USC00043925 "}	6	0	161	36.3564	-121.133	Monterey, CA
335	BNST	1920	1920	{"USC00049087 "}	6	0.8	123	33.6414	-117.769	Orange, CA
336	BNST	1920	1920	{"USC00049087 "}	6	0.8	103	33.6414	-117.769	Orange, CA
337	BNST	1920	1920	{"USC00049087 "}	6	0.8	123	33.6414	-117.769	Orange, CA
338	BNST	1920	1920	{"USC00049087 "}	6	0.8	158	33.6414	-117.769	Orange, CA
339	BNST	1928	1928	{"USC00049087 "}	6	0	106	33.6414	-117.769	Orange, CA
340	BNST	1961	1961	{"USW00093101 ","USC00049087 "}	6	1.55	123	33.6414	-117.769	Orange, CA
341	BNST	1962	1962	{"USW00093101 ","USC00049087 "}	6	2.65	129	33.6414	-117.769	Orange, CA
347	BNST	1921	1921	{"USC00040682 "}	6	4.1	125	38.3782	-121.445	Sacramento, CA
348	BNST	1921	1921	{"USC00040682 "}	6	4.1	125	38.3782	-121.445	Sacramento, CA
349	BNST	1921	1921	{"USC00040682 "}	6	4.1	146	38.3782	-121.445	Sacramento, CA
350	BNST	1921	1921	{"USC00040682 "}	6	4.1	126	38.3782	-121.445	Sacramento, CA
351	BNST	1921	1921	{"USC00040682 "}	6	4.1	126	38.3782	-121.445	Sacramento, CA
352	BNST	1922	1922	{"USC00040682 "}	6	0	134	38.3782	-121.445	Sacramento, CA
353	BNST	1923	1923	{"USC00040682 "}	6	3.8	139	38.3782	-121.445	Sacramento, CA
354	BNST	1931	1931	{"USC00047226 "}	6	1.8	135	33.0188	-116.846	San Diego, CA
359	BNST	1972	1972	{"USW00093115 ","USC00041758 ","USW00093112 "}	6	10.97	143	32.57	-117.15	San Diego, CA
365	BNST	1934	1934	{"USC00048557 ","USC00044823 ","USC00048560 "}	6	4.43	180	37.8921	-121.251	San Joaquin, CA
366	BNST	1934	1934	{"USC00048557 ","USC00044823 ","USC00048560 "}	6	4.43	176	37.8921	-121.251	San Joaquin, CA
367	BNST	1987	1987	{"USC00040850 "}	6	0	111	37.28	-122.16	Santa Clara, CA
368	BNST	1987	1987	{"USC00040850 "}	6	0	105	37.28	-122.16	Santa Clara, CA
397	BNST	1935	1935	{"USC00049285 ","USC00046569 "}	6	0	155	34.2782	-119.29	Ventura, CA
398	BNST	1935	1935	{"USC00049285 ","USC00046569 "}	6	0	148	34.2782	-119.29	Ventura, CA
399	BNST	1935	1935	{"USC00049285 ","USC00046569 "}	6	0	171	34.2782	-119.29	Ventura, CA
400	BNST	1935	1935	{"USC00049285 ","USC00046569 "}	6	0	171	34.2782	-119.29	Ventura, CA
401	BNST	1936	1936	{"USC00049285 ","USC00046569 "}	6	0.75	143	34.2782	-119.29	Ventura, CA

## Sheet: Willet Precip
Nest ID	Species	Nest Year	Station Year	Station ID List Included in Average	Month	Average Precipitation (cm)	Nest Julian CID	Nest Latitude	Nest Longitude	County_State
599	WILL	1936	1936	{"USC00446362 "}	3	138.5	174	37.7196	-75.6655	Accomack, VA
602	WILL	1972	1972	{"USC00445983 "}	3	85.2	161	37.7196	-75.6655	Accomack, VA
488	WILL	1923	1923	{"USC00380559 "}	3	78.7	154	32.3932	-80.6898	Beaufort, SC
489	WILL	1932	1932	{"USC00380559 "}	3	85	96	32.3932	-80.6898	Beaufort, SC
490	WILL	1932	1932	{"USC00380559 "}	3	85	159	32.3932	-80.6898	Beaufort, SC
491	WILL	1932	1932	{"USC00380559 "}	3	85	117	32.3932	-80.6898	Beaufort, SC
492	WILL	1932	1932	{"USC00380559 "}	3	85	122	32.3932	-80.6898	Beaufort, SC
493	WILL	1932	1932	{"USC00380559 "}	3	85	113	32.3932	-80.6898	Beaufort, SC
537	WILL	1932	1932	{"USC00380559 "}	3	85	93	32.3932	-80.6898	Beaufort, SC
538	WILL	1932	1932	{"USC00380559 "}	3	85	129	32.3932	-80.6898	Beaufort, SC
494	WILL	1933	1933	{"USC00380559 "}	3	28.7	110	32.3932	-80.6898	Beaufort, SC
495	WILL	1933	1933	{"USC00380559 "}	3	28.7	117	32.3932	-80.6898	Beaufort, SC
496	WILL	1933	1933	{"USC00380559 "}	3	28.7	102	32.3932	-80.6898	Beaufort, SC
497	WILL	1933	1933	{"USC00380559 "}	3	28.7	130	32.3932	-80.6898	Beaufort, SC
498	WILL	1933	1933	{"USC00380559 "}	3	28.7	131	32.3932	-80.6898	Beaufort, SC
499	WILL	1933	1933	{"USC00380559 "}	3	28.7	117	32.3932	-80.6898	Beaufort, SC
500	WILL	1933	1933	{"USC00380559 "}	3	28.7	101	32.3932	-80.6898	Beaufort, SC
501	WILL	1933	1933	{"USC00380559 "}	3	28.7	112	32.3932	-80.6898	Beaufort, SC
502	WILL	1933	1933	{"USC00380559 "}	3	28.7	140	32.3932	-80.6898	Beaufort, SC
503	WILL	1933	1933	{"USC00380559 "}	3	28.7	113	32.3932	-80.6898	Beaufort, SC
504	WILL	1933	1933	{"USC00380559 "}	3	28.7	112	32.3932	-80.6898	Beaufort, SC
505	WILL	1933	1933	{"USC00380559 "}	3	28.7	141	32.3932	-80.6898	Beaufort, SC
506	WILL	1934	1934	{"USC00380559 "}	3	28.5	121	32.3932	-80.6898	Beaufort, SC
507	WILL	1934	1934	{"USC00380559 "}	3	28.5	132	32.3932	-80.6898	Beaufort, SC
508	WILL	1934	1934	{"USC00380559 "}	3	28.5	149	32.3932	-80.6898	Beaufort, SC
509	WILL	1934	1934	{"USC00380559 "}	3	28.5	131	32.3932	-80.6898	Beaufort, SC
510	WILL	1936	1936	{"USC00380559 "}	3	79	83	32.3932	-80.6898	Beaufort, SC
511	WILL	1936	1936	{"USC00380559 "}	3	79	104	32.3932	-80.6898	Beaufort, SC
512	WILL	1937	1937	{"USC00380559 "}	3	61.9	95	32.3932	-80.6898	Beaufort, SC
513	WILL	1937	1937	{"USC00380559 "}	3	61.9	95	32.3932	-80.6898	Beaufort, SC
541	WILL	1938	1938	{"USC00380559 "}	3	21.1	157	32.3932	-80.6898	Beaufort, SC
542	WILL	1938	1938	{"USC00380559 "}	3	21.1	101	32.3932	-80.6898	Beaufort, SC
543	WILL	1938	1938	{"USC00380559 "}	3	21.1	119	32.3932	-80.6898	Beaufort, SC
544	WILL	1938	1938	{"USC00380559 "}	3	21.1	136	32.3932	-80.6898	Beaufort, SC
545	WILL	1938	1938	{"USC00380559 "}	3	21.1	151	32.3932	-80.6898	Beaufort, SC
546	WILL	1938	1938	{"USC00380559 "}	3	21.1	140	32.3932	-80.6898	Beaufort, SC
547	WILL	1938	1938	{"USC00380559 "}	3	21.1	111	32.446	-80.7256	Beaufort, SC
548	WILL	1938	1938	{"USC00380559 "}	3	21.1	104	32.446	-80.7256	Beaufort, SC
549	WILL	1938	1938	{"USC00380559 "}	3	21.1	104	32.446	-80.7256	Beaufort, SC
550	WILL	1938	1938	{"USC00380559 "}	3	21.1	111	32.446	-80.7256	Beaufort, SC
533	WILL	1940	1940	{"USC00380559 "}	3	90.1	120	32.3932	-80.6898	Beaufort, SC
534	WILL	1940	1940	{"USC00380559 "}	3	90.1	113	32.3932	-80.6898	Beaufort, SC
535	WILL	1940	1940	{"USC00380559 "}	3	90.1	123	32.3932	-80.6898	Beaufort, SC
536	WILL	1945	1945	{"USC00380559 "}	3	37.8	158	32.3932	-80.6898	Beaufort, SC
551	WILL	1896	1896	{"USW00013782 "}	3	92.4	132	32.7765	-79.9311	Charleston, SC
552	WILL	1898	1898	{"USW00013782 "}	3	43.5	124	32.7765	-79.9311	Charleston, SC
553	WILL	1900	1900	{"USW00013782 "}	3	89.1	135	32.7765	-79.9311	Charleston, SC
554	WILL	1901	1901	{"USW00013782 "}	3	61	118	32.7765	-79.9311	Charleston, SC
555	WILL	1901	1901	{"USW00013782 "}	3	61	123	32.7765	-79.9311	Charleston, SC
556	WILL	1901	1901	{"USW00013782 "}	3	61	124	32.7765	-79.9311	Charleston, SC
558	WILL	1902	1902	{"USW00013782 "}	3	110.8	105	32.7765	-79.9311	Charleston, SC
559	WILL	1902	1902	{"USW00013782 "}	3	110.8	125	32.7765	-79.9311	Charleston, SC
560	WILL	1904	1904	{"USW00013782 "}	3	39.2	121	32.7765	-79.9311	Charleston, SC
561	WILL	1904	1904	{"USW00013782 "}	3	39.2	128	32.7765	-79.9311	Charleston, SC
562	WILL	1904	1904	{"USW00013782 "}	3	39.2	124	32.7765	-79.9311	Charleston, SC
563	WILL	1904	1904	{"USW00013782 "}	3	39.2	122	32.7765	-79.9311	Charleston, SC
564	WILL	1904	1904	{"USW00013782 "}	3	39.2	122	32.7765	-79.9311	Charleston, SC
565	WILL	1904	1904	{"USW00013782 "}	3	39.2	124	32.7765	-79.9311	Charleston, SC
566	WILL	1904	1904	{"USW00013782 "}	3	39.2	128	32.7765	-79.9311	Charleston, SC
567	WILL	1904	1904	{"USW00013782 "}	3	39.2	151	32.7765	-79.9311	Charleston, SC
568	WILL	1904	1904	{"USW00013782 "}	3	39.2	121	32.7765	-79.9311	Charleston, SC
569	WILL	1905	1905	{"USW00013782 "}	3	63.6	113	32.7765	-79.9311	Charleston, SC
570	WILL	1907	1907	{"USW00013782 "}	3	25.6	122	32.7765	-79.9311	Charleston, SC
572	WILL	1909	1909	{"USW00013782 "}	3	149.7	125	32.7765	-79.9311	Charleston, SC
573	WILL	1909	1909	{"USW00013782 "}	3	149.7	124	32.7765	-79.9311	Charleston, SC
574	WILL	1909	1909	{"USW00013782 "}	3	149.7	124	32.7765	-79.9311	Charleston, SC
575	WILL	1909	1909	{"USW00013782 "}	3	149.7	125	32.7765	-79.9311	Charleston, SC
576	WILL	1909	1909	{"USW00013782 "}	3	149.7	127	32.7765	-79.9311	Charleston, SC
577	WILL	1909	1909	{"USW00013782 "}	3	149.7	129	32.7765	-79.9311	Charleston, SC
578	WILL	1909	1909	{"USW00013782 "}	3	149.7	129	32.7765	-79.9311	Charleston, SC
579	WILL	1909	1909	{"USW00013782 "}	3	149.7	127	32.7765	-79.9311	Charleston, SC
580	WILL	1909	1909	{"USW00013782 "}	3	149.7	126	32.7765	-79.9311	Charleston, SC
581	WILL	1909	1909	{"USW00013782 "}	3	149.7	127	32.7765	-79.9311	Charleston, SC
582	WILL	1909	1909	{"USW00013782 "}	3	149.7	125	32.7765	-79.9311	Charleston, SC
583	WILL	1909	1909	{"USW00013782 "}	3	149.7	125	32.7765	-79.9311	Charleston, SC
585	WILL	1910	1910	{"USW00013782 "}	3	16	127	32.7765	-79.9311	Charleston, SC
586	WILL	1934	1934	{"USW00013782 "}	3	30.2	126	32.7765	-79.9311	Charleston, SC
591	WILL	1934	1934	{"USW00013782 "}	3	30.2	125	32.7765	-79.9311	Charleston, SC
587	WILL	1973	1973	{"USW00013782 "}	3	171.6	121	32.7765	-79.9311	Charleston, SC
471	WILL	1972	1972	{"USC00310935 ","USW00013766 "}	3	82.85	131	35.6947	-75.7234	Dare, NC
472	WILL	1972	1972	{"USC00310935 "}	3	91.1	125	35.7177	-75.4964	Dare, NC
594	WILL	1937	1937	{"USC00383468 "}	3	50.2	160	33.4381	-79.333	Georgetown, SC
596	WILL	1989	1989	{"USC00383468 "}	3	101.3	140	33	-79	Murrels Inlet, SC
415	WILL	1946	1946	{"USW00013889 "}	3	87.7	123	30.5522	-81.6984	Nassau, FL
608	WILL	1881	1881	{"USC00440755 "}	3	128.1	153	37.2268	-75.9928	Northampton, VA
609	WILL	1881	1881	{"USC00440755 "}	3	128.1	142	37.2268	-75.9928	Northampton, VA
610	WILL	1881	1881	{"USC00440755 "}	3	128.1	142	37.2268	-75.9928	Northampton, VA
613	WILL	1883	1883	{"USC00440755 "}	3	92.8	154	37.2268	-75.9928	Northampton, VA
622	WILL	1889	1889	{"USC00440755 "}	3	183	126	37.2268	-75.9928	Northampton, VA
623	WILL	1889	1889	{"USC00440755 "}	3	183	129	37.2268	-75.9928	Northampton, VA
624	WILL	1889	1889	{"USC00440755 "}	3	183	131	37.2268	-75.9928	Northampton, VA
625	WILL	1889	1889	{"USC00440755 "}	3	183	134	37.2268	-75.9928	Northampton, VA
627	WILL	1898	1898	{"USC00440755 "}	3	106.6	140	37.2268	-75.9928	Northampton, VA
628	WILL	1901	1901	{"USC00440755 "}	3	97.8	115	37.2268	-75.9928	Northampton, VA
653	WILL	1953	1953	{"USC00441636 "}	3	81.3	161	37.2268	-75.9928	Northampton, VA
654	WILL	1968	1968	{"USC00441636 ","USC00445931 "}	3	119.6	133	37.2268	-75.9928	Northampton, VA
655	WILL	1968	1968	{"USC00441636 ","USC00445931 "}	3	119.6	133	37.2268	-75.9928	Northampton, VA
656	WILL	1970	1970	{"USC00441636 ","USC00445931 "}	3	129.15	119	37.2268	-75.9928	Northampton, VA
418	WILL	1950	1950	{"USC00087812 "}	3	98.6	106	29.9382	-81.4206	St. Johns, FL
419	WILL	1956	1956	{"USC00087812 "}	3	19.3	102	29.9382	-81.4206	St. Johns, FL
420	WILL	1956	1956	{"USC00087812 "}	3	19.3	100	29.9382	-81.4206	St. Johns, FL
421	WILL	1957	1957	{"USC00087812 "}	3	124.7	99	29.9382	-81.4206	St. Johns, FL
422	WILL	1957	1957	{"USC00087812 "}	3	124.7	103	29.9382	-81.4206	St. Johns, FL
423	WILL	1958	1958	{"USC00087812 "}	3	169.1	122	29.9382	-81.4206	St. Johns, FL
424	WILL	1958	1958	{"USC00087812 "}	3	169.1	105	29.9382	-81.4206	St. Johns, FL
425	WILL	1958	1958	{"USC00087812 "}	3	169.1	119	29.9382	-81.4206	St. Johns, FL
426	WILL	1958	1958	{"USC00087812 "}	3	169.1	111	29.9382	-81.4206	St. Johns, FL
427	WILL	1958	1958	{"USC00087812 "}	3	169.1	116	29.9382	-81.4206	St. Johns, FL
428	WILL	1958	1958	{"USC00087812 "}	3	169.1	117	29.9382	-81.4206	St. Johns, FL
429	WILL	1958	1958	{"USC00087812 "}	3	169.1	133	29.9382	-81.4206	St. Johns, FL
430	WILL	1959	1959	{"USC00087812 "}	3	246.8	107	29.9382	-81.4206	St. Johns, FL
431	WILL	1959	1959	{"USC00087812 "}	3	246.8	107	29.9382	-81.4206	St. Johns, FL
432	WILL	1960	1960	{"USC00087812 "}	3	279.9	126	29.9382	-81.4206	St. Johns, FL
433	WILL	1960	1960	{"USC00087812 "}	3	279.9	104	29.9382	-81.4206	St. Johns, FL
434	WILL	1961	1961	{"USC00087812 "}	3	36.1	111	29.9382	-81.4206	St. Johns, FL
435	WILL	1961	1961	{"USC00087812 "}	3	36.1	93	29.9382	-81.4206	St. Johns, FL
436	WILL	1961	1961	{"USC00087812 "}	3	36.1	121	29.9382	-81.4206	St. Johns, FL
437	WILL	1962	1962	{"USC00087812 "}	3	80.9	95	29.9382	-81.4206	St. Johns, FL
438	WILL	1966	1966	{"USC00087812 "}	3	21.6	115	29.9382	-81.4206	St. Johns, FL
439	WILL	1968	1968	{"USC00087812 "}	3	49.6	102	29.9382	-81.4206	St. Johns, FL
440	WILL	1968	1968	{"USC00087812 "}	3	49.6	102	29.9382	-81.4206	St. Johns, FL
441	WILL	1968	1968	{"USC00087812 "}	3	49.6	102	29.9382	-81.4206	St. Johns, FL
442	WILL	1968	1968	{"USC00087812 "}	3	49.6	102	29.9382	-81.4206	St. Johns, FL
443	WILL	1968	1968	{"USC00087812 "}	3	49.6	102	29.9382	-81.4206	St. Johns, FL
444	WILL	1968	1968	{"USC00087812 "}	3	49.6	102	29.9382	-81.4206	St. Johns, FL
445	WILL	1973	1973	{"USC00087867 "}	3	189.2	117	30.1309	-84.4067	Wakulla, FL
599	WILL	1936	1936	{"USC00446362 "}	4	101.3	174	37.7196	-75.6655	Accomack, VA
602	WILL	1972	1972	{"USC00445983 "}	4	109.6	161	37.7196	-75.6655	Accomack, VA
488	WILL	1923	1923	{"USC00380559 "}	4	17.8	154	32.3932	-80.6898	Beaufort, SC
489	WILL	1932	1932	{"USC00380559 "}	4	14.7	96	32.3932	-80.6898	Beaufort, SC
490	WILL	1932	1932	{"USC00380559 "}	4	14.7	159	32.3932	-80.6898	Beaufort, SC
491	WILL	1932	1932	{"USC00380559 "}	4	14.7	117	32.3932	-80.6898	Beaufort, SC
492	WILL	1932	1932	{"USC00380559 "}	4	14.7	122	32.3932	-80.6898	Beaufort, SC
493	WILL	1932	1932	{"USC00380559 "}	4	14.7	113	32.3932	-80.6898	Beaufort, SC
537	WILL	1932	1932	{"USC00380559 "}	4	14.7	93	32.3932	-80.6898	Beaufort, SC
538	WILL	1932	1932	{"USC00380559 "}	4	14.7	129	32.3932	-80.6898	Beaufort, SC
494	WILL	1933	1933	{"USC00380559 "}	4	51	110	32.3932	-80.6898	Beaufort, SC
495	WILL	1933	1933	{"USC00380559 "}	4	51	117	32.3932	-80.6898	Beaufort, SC
496	WILL	1933	1933	{"USC00380559 "}	4	51	102	32.3932	-80.6898	Beaufort, SC
497	WILL	1933	1933	{"USC00380559 "}	4	51	130	32.3932	-80.6898	Beaufort, SC
498	WILL	1933	1933	{"USC00380559 "}	4	51	131	32.3932	-80.6898	Beaufort, SC
499	WILL	1933	1933	{"USC00380559 "}	4	51	117	32.3932	-80.6898	Beaufort, SC
500	WILL	1933	1933	{"USC00380559 "}	4	51	101	32.3932	-80.6898	Beaufort, SC
501	WILL	1933	1933	{"USC00380559 "}	4	51	112	32.3932	-80.6898	Beaufort, SC
502	WILL	1933	1933	{"USC00380559 "}	4	51	140	32.3932	-80.6898	Beaufort, SC
503	WILL	1933	1933	{"USC00380559 "}	4	51	113	32.3932	-80.6898	Beaufort, SC
504	WILL	1933	1933	{"USC00380559 "}	4	51	112	32.3932	-80.6898	Beaufort, SC
505	WILL	1933	1933	{"USC00380559 "}	4	51	141	32.3932	-80.6898	Beaufort, SC
506	WILL	1934	1934	{"USC00380559 "}	4	27	121	32.3932	-80.6898	Beaufort, SC
507	WILL	1934	1934	{"USC00380559 "}	4	27	132	32.3932	-80.6898	Beaufort, SC
508	WILL	1934	1934	{"USC00380559 "}	4	27	149	32.3932	-80.6898	Beaufort, SC
509	WILL	1934	1934	{"USC00380559 "}	4	27	131	32.3932	-80.6898	Beaufort, SC
510	WILL	1936	1936	{"USC00380559 "}	4	63.6	83	32.3932	-80.6898	Beaufort, SC
511	WILL	1936	1936	{"USC00380559 "}	4	63.6	104	32.3932	-80.6898	Beaufort, SC
512	WILL	1937	1937	{"USC00380559 "}	4	145.6	95	32.3932	-80.6898	Beaufort, SC
513	WILL	1937	1937	{"USC00380559 "}	4	145.6	95	32.3932	-80.6898	Beaufort, SC
541	WILL	1938	1938	{"USC00380559 "}	4	60.1	157	32.3932	-80.6898	Beaufort, SC
542	WILL	1938	1938	{"USC00380559 "}	4	60.1	101	32.3932	-80.6898	Beaufort, SC
543	WILL	1938	1938	{"USC00380559 "}	4	60.1	119	32.3932	-80.6898	Beaufort, SC
544	WILL	1938	1938	{"USC00380559 "}	4	60.1	136	32.3932	-80.6898	Beaufort, SC
545	WILL	1938	1938	{"USC00380559 "}	4	60.1	151	32.3932	-80.6898	Beaufort, SC
546	WILL	1938	1938	{"USC00380559 "}	4	60.1	140	32.3932	-80.6898	Beaufort, SC
547	WILL	1938	1938	{"USC00380559 "}	4	60.1	111	32.446	-80.7256	Beaufort, SC
548	WILL	1938	1938	{"USC00380559 "}	4	60.1	104	32.446	-80.7256	Beaufort, SC
549	WILL	1938	1938	{"USC00380559 "}	4	60.1	104	32.446	-80.7256	Beaufort, SC
550	WILL	1938	1938	{"USC00380559 "}	4	60.1	111	32.446	-80.7256	Beaufort, SC
533	WILL	1940	1940	{"USC00380559 "}	4	43.9	120	32.3932	-80.6898	Beaufort, SC
534	WILL	1940	1940	{"USC00380559 "}	4	43.9	113	32.3932	-80.6898	Beaufort, SC
535	WILL	1940	1940	{"USC00380559 "}	4	43.9	123	32.3932	-80.6898	Beaufort, SC
536	WILL	1945	1945	{"USC00380559 "}	4	83.3	158	32.3932	-80.6898	Beaufort, SC
551	WILL	1896	1896	{"USW00013782 "}	4	18	132	32.7765	-79.9311	Charleston, SC
552	WILL	1898	1898	{"USW00013782 "}	4	63.2	124	32.7765	-79.9311	Charleston, SC
553	WILL	1900	1900	{"USW00013782 "}	4	87	135	32.7765	-79.9311	Charleston, SC
554	WILL	1901	1901	{"USW00013782 "}	4	41.7	118	32.7765	-79.9311	Charleston, SC
555	WILL	1901	1901	{"USW00013782 "}	4	41.7	123	32.7765	-79.9311	Charleston, SC
556	WILL	1901	1901	{"USW00013782 "}	4	41.7	124	32.7765	-79.9311	Charleston, SC
558	WILL	1902	1902	{"USW00013782 "}	4	26.2	105	32.7765	-79.9311	Charleston, SC
559	WILL	1902	1902	{"USW00013782 "}	4	26.2	125	32.7765	-79.9311	Charleston, SC
560	WILL	1904	1904	{"USW00013782 "}	4	4.3	121	32.7765	-79.9311	Charleston, SC
561	WILL	1904	1904	{"USW00013782 "}	4	4.3	128	32.7765	-79.9311	Charleston, SC
562	WILL	1904	1904	{"USW00013782 "}	4	4.3	124	32.7765	-79.9311	Charleston, SC
563	WILL	1904	1904	{"USW00013782 "}	4	4.3	122	32.7765	-79.9311	Charleston, SC
564	WILL	1904	1904	{"USW00013782 "}	4	4.3	122	32.7765	-79.9311	Charleston, SC
565	WILL	1904	1904	{"USW00013782 "}	4	4.3	124	32.7765	-79.9311	Charleston, SC
566	WILL	1904	1904	{"USW00013782 "}	4	4.3	128	32.7765	-79.9311	Charleston, SC
567	WILL	1904	1904	{"USW00013782 "}	4	4.3	151	32.7765	-79.9311	Charleston, SC
568	WILL	1904	1904	{"USW00013782 "}	4	4.3	121	32.7765	-79.9311	Charleston, SC
569	WILL	1905	1905	{"USW00013782 "}	4	58.6	113	32.7765	-79.9311	Charleston, SC
570	WILL	1907	1907	{"USW00013782 "}	4	94.5	122	32.7765	-79.9311	Charleston, SC
572	WILL	1909	1909	{"USW00013782 "}	4	90.9	125	32.7765	-79.9311	Charleston, SC
573	WILL	1909	1909	{"USW00013782 "}	4	90.9	124	32.7765	-79.9311	Charleston, SC
574	WILL	1909	1909	{"USW00013782 "}	4	90.9	124	32.7765	-79.9311	Charleston, SC
575	WILL	1909	1909	{"USW00013782 "}	4	90.9	125	32.7765	-79.9311	Charleston, SC
576	WILL	1909	1909	{"USW00013782 "}	4	90.9	127	32.7765	-79.9311	Charleston, SC
577	WILL	1909	1909	{"USW00013782 "}	4	90.9	129	32.7765	-79.9311	Charleston, SC
578	WILL	1909	1909	{"USW00013782 "}	4	90.9	129	32.7765	-79.9311	Charleston, SC
579	WILL	1909	1909	{"USW00013782 "}	4	90.9	127	32.7765	-79.9311	Charleston, SC
580	WILL	1909	1909	{"USW00013782 "}	4	90.9	126	32.7765	-79.9311	Charleston, SC
581	WILL	1909	1909	{"USW00013782 "}	4	90.9	127	32.7765	-79.9311	Charleston, SC
582	WILL	1909	1909	{"USW00013782 "}	4	90.9	125	32.7765	-79.9311	Charleston, SC
583	WILL	1909	1909	{"USW00013782 "}	4	90.9	125	32.7765	-79.9311	Charleston, SC
585	WILL	1910	1910	{"USW00013782 "}	4	25.3	127	32.7765	-79.9311	Charleston, SC
586	WILL	1934	1934	{"USW00013782 "}	4	43.7	126	32.7765	-79.9311	Charleston, SC
591	WILL	1934	1934	{"USW00013782 "}	4	43.7	125	32.7765	-79.9311	Charleston, SC
587	WILL	1973	1973	{"USW00013782 "}	4	56.4	121	32.7765	-79.9311	Charleston, SC
471	WILL	1972	1972	{"USC00310935 ","USW00013766 "}	4	62	131	35.6947	-75.7234	Dare, NC
472	WILL	1972	1972	{"USC00310935 "}	4	97.8	125	35.7177	-75.4964	Dare, NC
594	WILL	1937	1937	{"USC00383468 "}	4	119.6	160	33.4381	-79.333	Georgetown, SC
596	WILL	1989	1989	{"USC00383468 "}	4	141	140	33	-79	Murrels Inlet, SC
415	WILL	1946	1946	{"USW00013889 "}	4	100.1	123	30.5522	-81.6984	Nassau, FL
613	WILL	1883	1883	{"USC00440755 "}	4	169.1	154	37.2268	-75.9928	Northampton, VA
622	WILL	1889	1889	{"USC00440755 "}	4	285.7	126	37.2268	-75.9928	Northampton, VA
623	WILL	1889	1889	{"USC00440755 "}	4	285.7	129	37.2268	-75.9928	Northampton, VA
624	WILL	1889	1889	{"USC00440755 "}	4	285.7	131	37.2268	-75.9928	Northampton, VA
625	WILL	1889	1889	{"USC00440755 "}	4	285.7	134	37.2268	-75.9928	Northampton, VA
628	WILL	1901	1901	{"USC00440755 "}	4	77.6	115	37.2268	-75.9928	Northampton, VA
653	WILL	1953	1953	{"USC00441636 "}	4	77.2	161	37.2268	-75.9928	Northampton, VA
654	WILL	1968	1968	{"USC00441636 ","USC00445931 "}	4	61.65	133	37.2268	-75.9928	Northampton, VA
655	WILL	1968	1968	{"USC00441636 ","USC00445931 "}	4	61.65	133	37.2268	-75.9928	Northampton, VA
656	WILL	1970	1970	{"USC00441636 ","USC00445931 "}	4	95.85	119	37.2268	-75.9928	Northampton, VA
418	WILL	1950	1950	{"USC00087812 "}	4	53.4	106	29.9382	-81.4206	St. Johns, FL
421	WILL	1957	1957	{"USC00087812 "}	4	36	99	29.9382	-81.4206	St. Johns, FL
422	WILL	1957	1957	{"USC00087812 "}	4	36	103	29.9382	-81.4206	St. Johns, FL
423	WILL	1958	1958	{"USC00087812 "}	4	109.5	122	29.9382	-81.4206	St. Johns, FL
424	WILL	1958	1958	{"USC00087812 "}	4	109.5	105	29.9382	-81.4206	St. Johns, FL
425	WILL	1958	1958	{"USC00087812 "}	4	109.5	119	29.9382	-81.4206	St. Johns, FL
426	WILL	1958	1958	{"USC00087812 "}	4	109.5	111	29.9382	-81.4206	St. Johns, FL
427	WILL	1958	1958	{"USC00087812 "}	4	109.5	116	29.9382	-81.4206	St. Johns, FL
428	WILL	1958	1958	{"USC00087812 "}	4	109.5	117	29.9382	-81.4206	St. Johns, FL
429	WILL	1958	1958	{"USC00087812 "}	4	109.5	133	29.9382	-81.4206	St. Johns, FL
430	WILL	1959	1959	{"USC00087812 "}	4	132.4	107	29.9382	-81.4206	St. Johns, FL
431	WILL	1959	1959	{"USC00087812 "}	4	132.4	107	29.9382	-81.4206	St. Johns, FL
432	WILL	1960	1960	{"USC00087812 "}	4	15.9	126	29.9382	-81.4206	St. Johns, FL
433	WILL	1960	1960	{"USC00087812 "}	4	15.9	104	29.9382	-81.4206	St. Johns, FL
434	WILL	1961	1961	{"USC00087812 "}	4	101.7	111	29.9382	-81.4206	St. Johns, FL
435	WILL	1961	1961	{"USC00087812 "}	4	101.7	93	29.9382	-81.4206	St. Johns, FL
436	WILL	1961	1961	{"USC00087812 "}	4	101.7	121	29.9382	-81.4206	St. Johns, FL
437	WILL	1962	1962	{"USC00087812 "}	4	41	95	29.9382	-81.4206	St. Johns, FL
438	WILL	1966	1966	{"USC00087812 "}	4	31	115	29.9382	-81.4206	St. Johns, FL
439	WILL	1968	1968	{"USC00087812 "}	4	7.9	102	29.9382	-81.4206	St. Johns, FL
440	WILL	1968	1968	{"USC00087812 "}	4	7.9	102	29.9382	-81.4206	St. Johns, FL
441	WILL	1968	1968	{"USC00087812 "}	4	7.9	102	29.9382	-81.4206	St. Johns, FL
442	WILL	1968	1968	{"USC00087812 "}	4	7.9	102	29.9382	-81.4206	St. Johns, FL
443	WILL	1968	1968	{"USC00087812 "}	4	7.9	102	29.9382	-81.4206	St. Johns, FL
444	WILL	1968	1968	{"USC00087812 "}	4	7.9	102	29.9382	-81.4206	St. Johns, FL
445	WILL	1973	1973	{"USC00087867 "}	4	285.8	117	30.1309	-84.4067	Wakulla, FL
599	WILL	1936	1936	{"USC00446362 "}	5	12.3	174	37.7196	-75.6655	Accomack, VA
602	WILL	1972	1972	{"USC00445983 "}	5	233.7	161	37.7196	-75.6655	Accomack, VA
488	WILL	1923	1923	{"USC00380559 "}	5	157.6	154	32.3932	-80.6898	Beaufort, SC
489	WILL	1932	1932	{"USC00380559 "}	5	55.6	96	32.3932	-80.6898	Beaufort, SC
490	WILL	1932	1932	{"USC00380559 "}	5	55.6	159	32.3932	-80.6898	Beaufort, SC
491	WILL	1932	1932	{"USC00380559 "}	5	55.6	117	32.3932	-80.6898	Beaufort, SC
492	WILL	1932	1932	{"USC00380559 "}	5	55.6	122	32.3932	-80.6898	Beaufort, SC
493	WILL	1932	1932	{"USC00380559 "}	5	55.6	113	32.3932	-80.6898	Beaufort, SC
537	WILL	1932	1932	{"USC00380559 "}	5	55.6	93	32.3932	-80.6898	Beaufort, SC
538	WILL	1932	1932	{"USC00380559 "}	5	55.6	129	32.3932	-80.6898	Beaufort, SC
494	WILL	1933	1933	{"USC00380559 "}	5	51.6	110	32.3932	-80.6898	Beaufort, SC
495	WILL	1933	1933	{"USC00380559 "}	5	51.6	117	32.3932	-80.6898	Beaufort, SC
496	WILL	1933	1933	{"USC00380559 "}	5	51.6	102	32.3932	-80.6898	Beaufort, SC
497	WILL	1933	1933	{"USC00380559 "}	5	51.6	130	32.3932	-80.6898	Beaufort, SC
498	WILL	1933	1933	{"USC00380559 "}	5	51.6	131	32.3932	-80.6898	Beaufort, SC
499	WILL	1933	1933	{"USC00380559 "}	5	51.6	117	32.3932	-80.6898	Beaufort, SC
500	WILL	1933	1933	{"USC00380559 "}	5	51.6	101	32.3932	-80.6898	Beaufort, SC
501	WILL	1933	1933	{"USC00380559 "}	5	51.6	112	32.3932	-80.6898	Beaufort, SC
502	WILL	1933	1933	{"USC00380559 "}	5	51.6	140	32.3932	-80.6898	Beaufort, SC
503	WILL	1933	1933	{"USC00380559 "}	5	51.6	113	32.3932	-80.6898	Beaufort, SC
504	WILL	1933	1933	{"USC00380559 "}	5	51.6	112	32.3932	-80.6898	Beaufort, SC
505	WILL	1933	1933	{"USC00380559 "}	5	51.6	141	32.3932	-80.6898	Beaufort, SC
506	WILL	1934	1934	{"USC00380559 "}	5	132	121	32.3932	-80.6898	Beaufort, SC
507	WILL	1934	1934	{"USC00380559 "}	5	132	132	32.3932	-80.6898	Beaufort, SC
508	WILL	1934	1934	{"USC00380559 "}	5	132	149	32.3932	-80.6898	Beaufort, SC
509	WILL	1934	1934	{"USC00380559 "}	5	132	131	32.3932	-80.6898	Beaufort, SC
510	WILL	1936	1936	{"USC00380559 "}	5	10.5	83	32.3932	-80.6898	Beaufort, SC
511	WILL	1936	1936	{"USC00380559 "}	5	10.5	104	32.3932	-80.6898	Beaufort, SC
512	WILL	1937	1937	{"USC00380559 "}	5	38.6	95	32.3932	-80.6898	Beaufort, SC
513	WILL	1937	1937	{"USC00380559 "}	5	38.6	95	32.3932	-80.6898	Beaufort, SC
541	WILL	1938	1938	{"USC00380559 "}	5	109.3	157	32.3932	-80.6898	Beaufort, SC
542	WILL	1938	1938	{"USC00380559 "}	5	109.3	101	32.3932	-80.6898	Beaufort, SC
543	WILL	1938	1938	{"USC00380559 "}	5	109.3	119	32.3932	-80.6898	Beaufort, SC
544	WILL	1938	1938	{"USC00380559 "}	5	109.3	136	32.3932	-80.6898	Beaufort, SC
545	WILL	1938	1938	{"USC00380559 "}	5	109.3	151	32.3932	-80.6898	Beaufort, SC
546	WILL	1938	1938	{"USC00380559 "}	5	109.3	140	32.3932	-80.6898	Beaufort, SC
547	WILL	1938	1938	{"USC00380559 "}	5	109.3	111	32.446	-80.7256	Beaufort, SC
548	WILL	1938	1938	{"USC00380559 "}	5	109.3	104	32.446	-80.7256	Beaufort, SC
549	WILL	1938	1938	{"USC00380559 "}	5	109.3	104	32.446	-80.7256	Beaufort, SC
550	WILL	1938	1938	{"USC00380559 "}	5	109.3	111	32.446	-80.7256	Beaufort, SC
533	WILL	1940	1940	{"USC00380559 "}	5	23.1	120	32.3932	-80.6898	Beaufort, SC
534	WILL	1940	1940	{"USC00380559 "}	5	23.1	113	32.3932	-80.6898	Beaufort, SC
535	WILL	1940	1940	{"USC00380559 "}	5	23.1	123	32.3932	-80.6898	Beaufort, SC
536	WILL	1945	1945	{"USC00380559 "}	5	51.6	158	32.3932	-80.6898	Beaufort, SC
551	WILL	1896	1896	{"USW00013782 "}	5	13.2	132	32.7765	-79.9311	Charleston, SC
552	WILL	1898	1898	{"USW00013782 "}	5	16.3	124	32.7765	-79.9311	Charleston, SC
553	WILL	1900	1900	{"USW00013782 "}	5	35.3	135	32.7765	-79.9311	Charleston, SC
554	WILL	1901	1901	{"USW00013782 "}	5	109.4	118	32.7765	-79.9311	Charleston, SC
555	WILL	1901	1901	{"USW00013782 "}	5	109.4	123	32.7765	-79.9311	Charleston, SC
556	WILL	1901	1901	{"USW00013782 "}	5	109.4	124	32.7765	-79.9311	Charleston, SC
558	WILL	1902	1902	{"USW00013782 "}	5	36.4	105	32.7765	-79.9311	Charleston, SC
559	WILL	1902	1902	{"USW00013782 "}	5	36.4	125	32.7765	-79.9311	Charleston, SC
560	WILL	1904	1904	{"USW00013782 "}	5	37.1	121	32.7765	-79.9311	Charleston, SC
561	WILL	1904	1904	{"USW00013782 "}	5	37.1	128	32.7765	-79.9311	Charleston, SC
562	WILL	1904	1904	{"USW00013782 "}	5	37.1	124	32.7765	-79.9311	Charleston, SC
563	WILL	1904	1904	{"USW00013782 "}	5	37.1	122	32.7765	-79.9311	Charleston, SC
564	WILL	1904	1904	{"USW00013782 "}	5	37.1	122	32.7765	-79.9311	Charleston, SC
565	WILL	1904	1904	{"USW00013782 "}	5	37.1	124	32.7765	-79.9311	Charleston, SC
566	WILL	1904	1904	{"USW00013782 "}	5	37.1	128	32.7765	-79.9311	Charleston, SC
567	WILL	1904	1904	{"USW00013782 "}	5	37.1	151	32.7765	-79.9311	Charleston, SC
568	WILL	1904	1904	{"USW00013782 "}	5	37.1	121	32.7765	-79.9311	Charleston, SC
569	WILL	1905	1905	{"USW00013782 "}	5	110.1	113	32.7765	-79.9311	Charleston, SC
570	WILL	1907	1907	{"USW00013782 "}	5	75.9	122	32.7765	-79.9311	Charleston, SC
572	WILL	1909	1909	{"USW00013782 "}	5	39.1	125	32.7765	-79.9311	Charleston, SC
573	WILL	1909	1909	{"USW00013782 "}	5	39.1	124	32.7765	-79.9311	Charleston, SC
574	WILL	1909	1909	{"USW00013782 "}	5	39.1	124	32.7765	-79.9311	Charleston, SC
575	WILL	1909	1909	{"USW00013782 "}	5	39.1	125	32.7765	-79.9311	Charleston, SC
576	WILL	1909	1909	{"USW00013782 "}	5	39.1	127	32.7765	-79.9311	Charleston, SC
577	WILL	1909	1909	{"USW00013782 "}	5	39.1	129	32.7765	-79.9311	Charleston, SC
578	WILL	1909	1909	{"USW00013782 "}	5	39.1	129	32.7765	-79.9311	Charleston, SC
579	WILL	1909	1909	{"USW00013782 "}	5	39.1	127	32.7765	-79.9311	Charleston, SC
580	WILL	1909	1909	{"USW00013782 "}	5	39.1	126	32.7765	-79.9311	Charleston, SC
581	WILL	1909	1909	{"USW00013782 "}	5	39.1	127	32.7765	-79.9311	Charleston, SC
582	WILL	1909	1909	{"USW00013782 "}	5	39.1	125	32.7765	-79.9311	Charleston, SC
583	WILL	1909	1909	{"USW00013782 "}	5	39.1	125	32.7765	-79.9311	Charleston, SC
585	WILL	1910	1910	{"USW00013782 "}	5	25.6	127	32.7765	-79.9311	Charleston, SC
586	WILL	1934	1934	{"USW00013782 "}	5	137.4	126	32.7765	-79.9311	Charleston, SC
591	WILL	1934	1934	{"USW00013782 "}	5	137.4	125	32.7765	-79.9311	Charleston, SC
587	WILL	1973	1973	{"USW00013782 "}	5	25	121	32.7765	-79.9311	Charleston, SC
471	WILL	1972	1972	{"USC00310935 ","USW00013766 "}	5	120.2	131	35.6947	-75.7234	Dare, NC
472	WILL	1972	1972	{"USC00310935 "}	5	160.1	125	35.7177	-75.4964	Dare, NC
594	WILL	1937	1937	{"USC00383468 "}	5	35.2	160	33.4381	-79.333	Georgetown, SC
596	WILL	1989	1989	{"USC00383468 "}	5	68.8	140	33	-79	Murrels Inlet, SC
415	WILL	1946	1946	{"USW00013889 "}	5	149.9	123	30.5522	-81.6984	Nassau, FL
608	WILL	1881	1881	{"USC00440755 "}	5	17.7	153	37.2268	-75.9928	Northampton, VA
609	WILL	1881	1881	{"USC00440755 "}	5	17.7	142	37.2268	-75.9928	Northampton, VA
610	WILL	1881	1881	{"USC00440755 "}	5	17.7	142	37.2268	-75.9928	Northampton, VA
613	WILL	1883	1883	{"USC00440755 "}	5	62.2	154	37.2268	-75.9928	Northampton, VA
616	WILL	1886	1886	{"USC00440755 "}	5	195.8	140	37.2268	-75.9928	Northampton, VA
617	WILL	1886	1886	{"USC00440755 "}	5	195.8	140	37.2268	-75.9928	Northampton, VA
618	WILL	1886	1886	{"USC00440755 "}	5	195.8	140	37.2268	-75.9928	Northampton, VA
622	WILL	1889	1889	{"USC00440755 "}	5	95.3	126	37.2268	-75.9928	Northampton, VA
623	WILL	1889	1889	{"USC00440755 "}	5	95.3	129	37.2268	-75.9928	Northampton, VA
624	WILL	1889	1889	{"USC00440755 "}	5	95.3	131	37.2268	-75.9928	Northampton, VA
625	WILL	1889	1889	{"USC00440755 "}	5	95.3	134	37.2268	-75.9928	Northampton, VA
628	WILL	1901	1901	{"USC00440755 "}	5	64.9	115	37.2268	-75.9928	Northampton, VA
653	WILL	1953	1953	{"USC00441636 "}	5	76.8	161	37.2268	-75.9928	Northampton, VA
654	WILL	1968	1968	{"USC00441636 ","USC00445931 "}	5	64.6	133	37.2268	-75.9928	Northampton, VA
655	WILL	1968	1968	{"USC00441636 ","USC00445931 "}	5	64.6	133	37.2268	-75.9928	Northampton, VA
656	WILL	1970	1970	{"USC00441636 ","USC00445931 "}	5	38.45	119	37.2268	-75.9928	Northampton, VA
418	WILL	1950	1950	{"USC00087812 "}	5	48.4	106	29.9382	-81.4206	St. Johns, FL
419	WILL	1956	1956	{"USC00087812 "}	5	94.6	102	29.9382	-81.4206	St. Johns, FL
420	WILL	1956	1956	{"USC00087812 "}	5	94.6	100	29.9382	-81.4206	St. Johns, FL
421	WILL	1957	1957	{"USC00087812 "}	5	205.6	99	29.9382	-81.4206	St. Johns, FL
422	WILL	1957	1957	{"USC00087812 "}	5	205.6	103	29.9382	-81.4206	St. Johns, FL
423	WILL	1958	1958	{"USC00087812 "}	5	73.5	122	29.9382	-81.4206	St. Johns, FL
424	WILL	1958	1958	{"USC00087812 "}	5	73.5	105	29.9382	-81.4206	St. Johns, FL
425	WILL	1958	1958	{"USC00087812 "}	5	73.5	119	29.9382	-81.4206	St. Johns, FL
426	WILL	1958	1958	{"USC00087812 "}	5	73.5	111	29.9382	-81.4206	St. Johns, FL
427	WILL	1958	1958	{"USC00087812 "}	5	73.5	116	29.9382	-81.4206	St. Johns, FL
428	WILL	1958	1958	{"USC00087812 "}	5	73.5	117	29.9382	-81.4206	St. Johns, FL
429	WILL	1958	1958	{"USC00087812 "}	5	73.5	133	29.9382	-81.4206	St. Johns, FL
430	WILL	1959	1959	{"USC00087812 "}	5	65.5	107	29.9382	-81.4206	St. Johns, FL
431	WILL	1959	1959	{"USC00087812 "}	5	65.5	107	29.9382	-81.4206	St. Johns, FL
432	WILL	1960	1960	{"USC00087812 "}	5	50.6	126	29.9382	-81.4206	St. Johns, FL
433	WILL	1960	1960	{"USC00087812 "}	5	50.6	104	29.9382	-81.4206	St. Johns, FL
434	WILL	1961	1961	{"USC00087812 "}	5	73.5	111	29.9382	-81.4206	St. Johns, FL
435	WILL	1961	1961	{"USC00087812 "}	5	73.5	93	29.9382	-81.4206	St. Johns, FL
436	WILL	1961	1961	{"USC00087812 "}	5	73.5	121	29.9382	-81.4206	St. Johns, FL
437	WILL	1962	1962	{"USC00087812 "}	5	46	95	29.9382	-81.4206	St. Johns, FL
438	WILL	1966	1966	{"USC00087812 "}	5	232.6	115	29.9382	-81.4206	St. Johns, FL
439	WILL	1968	1968	{"USC00087812 "}	5	113	102	29.9382	-81.4206	St. Johns, FL
440	WILL	1968	1968	{"USC00087812 "}	5	113	102	29.9382	-81.4206	St. Johns, FL
441	WILL	1968	1968	{"USC00087812 "}	5	113	102	29.9382	-81.4206	St. Johns, FL
442	WILL	1968	1968	{"USC00087812 "}	5	113	102	29.9382	-81.4206	St. Johns, FL
443	WILL	1968	1968	{"USC00087812 "}	5	113	102	29.9382	-81.4206	St. Johns, FL
444	WILL	1968	1968	{"USC00087812 "}	5	113	102	29.9382	-81.4206	St. Johns, FL
445	WILL	1973	1973	{"USC00087867 "}	5	121.3	117	30.1309	-84.4067	Wakulla, FL
599	WILL	1936	1936	{"USC00446362 "}	6	67.6	174	37.7196	-75.6655	Accomack, VA
602	WILL	1972	1972	{"USC00445983 "}	6	212.8	161	37.7196	-75.6655	Accomack, VA
489	WILL	1932	1932	{"USC00380559 "}	6	338.6	96	32.3932	-80.6898	Beaufort, SC
490	WILL	1932	1932	{"USC00380559 "}	6	338.6	159	32.3932	-80.6898	Beaufort, SC
491	WILL	1932	1932	{"USC00380559 "}	6	338.6	117	32.3932	-80.6898	Beaufort, SC
492	WILL	1932	1932	{"USC00380559 "}	6	338.6	122	32.3932	-80.6898	Beaufort, SC
493	WILL	1932	1932	{"USC00380559 "}	6	338.6	113	32.3932	-80.6898	Beaufort, SC
537	WILL	1932	1932	{"USC00380559 "}	6	338.6	93	32.3932	-80.6898	Beaufort, SC
538	WILL	1932	1932	{"USC00380559 "}	6	338.6	129	32.3932	-80.6898	Beaufort, SC
494	WILL	1933	1933	{"USC00380559 "}	6	95.5	110	32.3932	-80.6898	Beaufort, SC
495	WILL	1933	1933	{"USC00380559 "}	6	95.5	117	32.3932	-80.6898	Beaufort, SC
496	WILL	1933	1933	{"USC00380559 "}	6	95.5	102	32.3932	-80.6898	Beaufort, SC
497	WILL	1933	1933	{"USC00380559 "}	6	95.5	130	32.3932	-80.6898	Beaufort, SC
498	WILL	1933	1933	{"USC00380559 "}	6	95.5	131	32.3932	-80.6898	Beaufort, SC
499	WILL	1933	1933	{"USC00380559 "}	6	95.5	117	32.3932	-80.6898	Beaufort, SC
500	WILL	1933	1933	{"USC00380559 "}	6	95.5	101	32.3932	-80.6898	Beaufort, SC
501	WILL	1933	1933	{"USC00380559 "}	6	95.5	112	32.3932	-80.6898	Beaufort, SC
502	WILL	1933	1933	{"USC00380559 "}	6	95.5	140	32.3932	-80.6898	Beaufort, SC
503	WILL	1933	1933	{"USC00380559 "}	6	95.5	113	32.3932	-80.6898	Beaufort, SC
504	WILL	1933	1933	{"USC00380559 "}	6	95.5	112	32.3932	-80.6898	Beaufort, SC
505	WILL	1933	1933	{"USC00380559 "}	6	95.5	141	32.3932	-80.6898	Beaufort, SC
506	WILL	1934	1934	{"USC00380559 "}	6	26.4	121	32.3932	-80.6898	Beaufort, SC
507	WILL	1934	1934	{"USC00380559 "}	6	26.4	132	32.3932	-80.6898	Beaufort, SC
508	WILL	1934	1934	{"USC00380559 "}	6	26.4	149	32.3932	-80.6898	Beaufort, SC
509	WILL	1934	1934	{"USC00380559 "}	6	26.4	131	32.3932	-80.6898	Beaufort, SC
510	WILL	1936	1936	{"USC00380559 "}	6	59.6	83	32.3932	-80.6898	Beaufort, SC
511	WILL	1936	1936	{"USC00380559 "}	6	59.6	104	32.3932	-80.6898	Beaufort, SC
512	WILL	1937	1937	{"USC00380559 "}	6	245.5	95	32.3932	-80.6898	Beaufort, SC
513	WILL	1937	1937	{"USC00380559 "}	6	245.5	95	32.3932	-80.6898	Beaufort, SC
541	WILL	1938	1938	{"USC00380559 "}	6	123.7	157	32.3932	-80.6898	Beaufort, SC
542	WILL	1938	1938	{"USC00380559 "}	6	123.7	101	32.3932	-80.6898	Beaufort, SC
543	WILL	1938	1938	{"USC00380559 "}	6	123.7	119	32.3932	-80.6898	Beaufort, SC
544	WILL	1938	1938	{"USC00380559 "}	6	123.7	136	32.3932	-80.6898	Beaufort, SC
545	WILL	1938	1938	{"USC00380559 "}	6	123.7	151	32.3932	-80.6898	Beaufort, SC
546	WILL	1938	1938	{"USC00380559 "}	6	123.7	140	32.3932	-80.6898	Beaufort, SC
547	WILL	1938	1938	{"USC00380559 "}	6	123.7	111	32.446	-80.7256	Beaufort, SC
548	WILL	1938	1938	{"USC00380559 "}	6	123.7	104	32.446	-80.7256	Beaufort, SC
549	WILL	1938	1938	{"USC00380559 "}	6	123.7	104	32.446	-80.7256	Beaufort, SC
550	WILL	1938	1938	{"USC00380559 "}	6	123.7	111	32.446	-80.7256	Beaufort, SC
533	WILL	1940	1940	{"USC00380559 "}	6	109.4	120	32.3932	-80.6898	Beaufort, SC
534	WILL	1940	1940	{"USC00380559 "}	6	109.4	113	32.3932	-80.6898	Beaufort, SC
535	WILL	1940	1940	{"USC00380559 "}	6	109.4	123	32.3932	-80.6898	Beaufort, SC
536	WILL	1945	1945	{"USC00380559 "}	6	97.6	158	32.3932	-80.6898	Beaufort, SC
551	WILL	1896	1896	{"USW00013782 "}	6	192.4	132	32.7765	-79.9311	Charleston, SC
552	WILL	1898	1898	{"USW00013782 "}	6	119	124	32.7765	-79.9311	Charleston, SC
553	WILL	1900	1900	{"USW00013782 "}	6	160	135	32.7765	-79.9311	Charleston, SC
554	WILL	1901	1901	{"USW00013782 "}	6	105.5	118	32.7765	-79.9311	Charleston, SC
555	WILL	1901	1901	{"USW00013782 "}	6	105.5	123	32.7765	-79.9311	Charleston, SC
556	WILL	1901	1901	{"USW00013782 "}	6	105.5	124	32.7765	-79.9311	Charleston, SC
558	WILL	1902	1902	{"USW00013782 "}	6	46.2	105	32.7765	-79.9311	Charleston, SC
559	WILL	1902	1902	{"USW00013782 "}	6	46.2	125	32.7765	-79.9311	Charleston, SC
560	WILL	1904	1904	{"USW00013782 "}	6	97.1	121	32.7765	-79.9311	Charleston, SC
561	WILL	1904	1904	{"USW00013782 "}	6	97.1	128	32.7765	-79.9311	Charleston, SC
562	WILL	1904	1904	{"USW00013782 "}	6	97.1	124	32.7765	-79.9311	Charleston, SC
563	WILL	1904	1904	{"USW00013782 "}	6	97.1	122	32.7765	-79.9311	Charleston, SC
564	WILL	1904	1904	{"USW00013782 "}	6	97.1	122	32.7765	-79.9311	Charleston, SC
565	WILL	1904	1904	{"USW00013782 "}	6	97.1	124	32.7765	-79.9311	Charleston, SC
566	WILL	1904	1904	{"USW00013782 "}	6	97.1	128	32.7765	-79.9311	Charleston, SC
567	WILL	1904	1904	{"USW00013782 "}	6	97.1	151	32.7765	-79.9311	Charleston, SC
568	WILL	1904	1904	{"USW00013782 "}	6	97.1	121	32.7765	-79.9311	Charleston, SC
569	WILL	1905	1905	{"USW00013782 "}	6	61.8	113	32.7765	-79.9311	Charleston, SC
570	WILL	1907	1907	{"USW00013782 "}	6	116.5	122	32.7765	-79.9311	Charleston, SC
572	WILL	1909	1909	{"USW00013782 "}	6	41.7	125	32.7765	-79.9311	Charleston, SC
573	WILL	1909	1909	{"USW00013782 "}	6	41.7	124	32.7765	-79.9311	Charleston, SC
574	WILL	1909	1909	{"USW00013782 "}	6	41.7	124	32.7765	-79.9311	Charleston, SC
575	WILL	1909	1909	{"USW00013782 "}	6	41.7	125	32.7765	-79.9311	Charleston, SC
576	WILL	1909	1909	{"USW00013782 "}	6	41.7	127	32.7765	-79.9311	Charleston, SC
577	WILL	1909	1909	{"USW00013782 "}	6	41.7	129	32.7765	-79.9311	Charleston, SC
578	WILL	1909	1909	{"USW00013782 "}	6	41.7	129	32.7765	-79.9311	Charleston, SC
579	WILL	1909	1909	{"USW00013782 "}	6	41.7	127	32.7765	-79.9311	Charleston, SC
580	WILL	1909	1909	{"USW00013782 "}	6	41.7	126	32.7765	-79.9311	Charleston, SC
581	WILL	1909	1909	{"USW00013782 "}	6	41.7	127	32.7765	-79.9311	Charleston, SC
582	WILL	1909	1909	{"USW00013782 "}	6	41.7	125	32.7765	-79.9311	Charleston, SC
583	WILL	1909	1909	{"USW00013782 "}	6	41.7	125	32.7765	-79.9311	Charleston, SC
585	WILL	1910	1910	{"USW00013782 "}	6	100.4	127	32.7765	-79.9311	Charleston, SC
586	WILL	1934	1934	{"USW00013782 "}	6	42.7	126	32.7765	-79.9311	Charleston, SC
591	WILL	1934	1934	{"USW00013782 "}	6	42.7	125	32.7765	-79.9311	Charleston, SC
587	WILL	1973	1973	{"USW00013782 "}	6	488.7	121	32.7765	-79.9311	Charleston, SC
471	WILL	1972	1972	{"USC00310935 ","USW00013766 "}	6	61.5	131	35.6947	-75.7234	Dare, NC
472	WILL	1972	1972	{"USC00310935 "}	6	72.6	125	35.7177	-75.4964	Dare, NC
594	WILL	1937	1937	{"USC00383468 "}	6	85.4	160	33.4381	-79.333	Georgetown, SC
596	WILL	1989	1989	{"USC00383468 "}	6	231	140	33	-79	Murrels Inlet, SC
415	WILL	1946	1946	{"USW00013889 "}	6	164.9	123	30.5522	-81.6984	Nassau, FL
608	WILL	1881	1881	{"USC00440755 "}	6	207	153	37.2268	-75.9928	Northampton, VA
609	WILL	1881	1881	{"USC00440755 "}	6	207	142	37.2268	-75.9928	Northampton, VA
610	WILL	1881	1881	{"USC00440755 "}	6	207	142	37.2268	-75.9928	Northampton, VA
613	WILL	1883	1883	{"USC00440755 "}	6	12.8	154	37.2268	-75.9928	Northampton, VA
616	WILL	1886	1886	{"USC00440755 "}	6	162.6	140	37.2268	-75.9928	Northampton, VA
617	WILL	1886	1886	{"USC00440755 "}	6	162.6	140	37.2268	-75.9928	Northampton, VA
618	WILL	1886	1886	{"USC00440755 "}	6	162.6	140	37.2268	-75.9928	Northampton, VA
622	WILL	1889	1889	{"USC00440755 "}	6	133.5	126	37.2268	-75.9928	Northampton, VA
623	WILL	1889	1889	{"USC00440755 "}	6	133.5	129	37.2268	-75.9928	Northampton, VA
624	WILL	1889	1889	{"USC00440755 "}	6	133.5	131	37.2268	-75.9928	Northampton, VA
625	WILL	1889	1889	{"USC00440755 "}	6	133.5	134	37.2268	-75.9928	Northampton, VA
628	WILL	1901	1901	{"USC00440755 "}	6	71	115	37.2268	-75.9928	Northampton, VA
653	WILL	1953	1953	{"USC00441636 "}	6	119.1	161	37.2268	-75.9928	Northampton, VA
654	WILL	1968	1968	{"USC00441636 ","USC00445931 "}	6	77	133	37.2268	-75.9928	Northampton, VA
655	WILL	1968	1968	{"USC00441636 ","USC00445931 "}	6	77	133	37.2268	-75.9928	Northampton, VA
656	WILL	1970	1970	{"USC00441636 ","USC00445931 "}	6	90.65	119	37.2268	-75.9928	Northampton, VA
418	WILL	1950	1950	{"USC00087812 "}	6	109.3	106	29.9382	-81.4206	St. Johns, FL
419	WILL	1956	1956	{"USC00087812 "}	6	68.6	102	29.9382	-81.4206	St. Johns, FL
420	WILL	1956	1956	{"USC00087812 "}	6	68.6	100	29.9382	-81.4206	St. Johns, FL
421	WILL	1957	1957	{"USC00087812 "}	6	208.5	99	29.9382	-81.4206	St. Johns, FL
422	WILL	1957	1957	{"USC00087812 "}	6	208.5	103	29.9382	-81.4206	St. Johns, FL
423	WILL	1958	1958	{"USC00087812 "}	6	89.9	122	29.9382	-81.4206	St. Johns, FL
424	WILL	1958	1958	{"USC00087812 "}	6	89.9	105	29.9382	-81.4206	St. Johns, FL
425	WILL	1958	1958	{"USC00087812 "}	6	89.9	119	29.9382	-81.4206	St. Johns, FL
426	WILL	1958	1958	{"USC00087812 "}	6	89.9	111	29.9382	-81.4206	St. Johns, FL
427	WILL	1958	1958	{"USC00087812 "}	6	89.9	116	29.9382	-81.4206	St. Johns, FL
428	WILL	1958	1958	{"USC00087812 "}	6	89.9	117	29.9382	-81.4206	St. Johns, FL
429	WILL	1958	1958	{"USC00087812 "}	6	89.9	133	29.9382	-81.4206	St. Johns, FL
430	WILL	1959	1959	{"USC00087812 "}	6	162.1	107	29.9382	-81.4206	St. Johns, FL
431	WILL	1959	1959	{"USC00087812 "}	6	162.1	107	29.9382	-81.4206	St. Johns, FL
432	WILL	1960	1960	{"USC00087812 "}	6	135.6	126	29.9382	-81.4206	St. Johns, FL
433	WILL	1960	1960	{"USC00087812 "}	6	135.6	104	29.9382	-81.4206	St. Johns, FL
434	WILL	1961	1961	{"USC00087812 "}	6	131.9	111	29.9382	-81.4206	St. Johns, FL
435	WILL	1961	1961	{"USC00087812 "}	6	131.9	93	29.9382	-81.4206	St. Johns, FL
436	WILL	1961	1961	{"USC00087812 "}	6	131.9	121	29.9382	-81.4206	St. Johns, FL
437	WILL	1962	1962	{"USC00087812 "}	6	141.6	95	29.9382	-81.4206	St. Johns, FL
438	WILL	1966	1966	{"USC00087812 "}	6	193.3	115	29.9382	-81.4206	St. Johns, FL
439	WILL	1968	1968	{"USC00087812 "}	6	202.3	102	29.9382	-81.4206	St. Johns, FL
440	WILL	1968	1968	{"USC00087812 "}	6	202.3	102	29.9382	-81.4206	St. Johns, FL
441	WILL	1968	1968	{"USC00087812 "}	6	202.3	102	29.9382	-81.4206	St. Johns, FL
442	WILL	1968	1968	{"USC00087812 "}	6	202.3	102	29.9382	-81.4206	St. Johns, FL
443	WILL	1968	1968	{"USC00087812 "}	6	202.3	102	29.9382	-81.4206	St. Johns, FL
444	WILL	1968	1968	{"USC00087812 "}	6	202.3	102	29.9382	-81.4206	St. Johns, FL
445	WILL	1973	1973	{"USC00087867 "}	6	103.8	117	30.1309	-84.4067	Wakulla, FL

## Sheet: Wilsons Plover Precip
Nest ID	Species	Nest Year	Station Year	Station ID List Included in Average	Month	Average Precipitation (cm)	Nest Julian CID	Nest Latitude	Nest Longitude	County_State
830	WIPL	1932	1932	{"USC00380559 "}	3	85	146	32.3932	-80.6898	Beaufort, SC
831	WIPL	1933	1933	{"USC00380559 "}	3	28.7	146	32.3932	-80.6898	Beaufort, SC
832	WIPL	1933	1933	{"USC00380559 "}	3	28.7	172	32.3932	-80.6898	Beaufort, SC
833	WIPL	1933	1933	{"USC00380559 "}	3	28.7	159	32.3932	-80.6898	Beaufort, SC
834	WIPL	1933	1933	{"USC00380559 "}	3	28.7	131	32.3932	-80.6898	Beaufort, SC
835	WIPL	1933	1933	{"USC00380559 "}	3	28.7	110	32.3932	-80.6898	Beaufort, SC
836	WIPL	1933	1933	{"USC00380559 "}	3	28.7	134	32.3932	-80.6898	Beaufort, SC
837	WIPL	1933	1933	{"USC00380559 "}	3	28.7	132	32.3932	-80.6898	Beaufort, SC
838	WIPL	1934	1934	{"USC00380559 "}	3	28.5	133	32.3932	-80.6898	Beaufort, SC
839	WIPL	1938	1938	{"USC00380559 "}	3	21.1	106	32.446	-80.7256	Beaufort, SC
840	WIPL	1938	1938	{"USC00380559 "}	3	21.1	112	32.446	-80.7256	Beaufort, SC
841	WIPL	1938	1938	{"USC00380559 "}	3	21.1	112	32.446	-80.7256	Beaufort, SC
844	WIPL	1941	1941	{"USC00380559 "}	3	85.7	133	32.3932	-80.6898	Beaufort, SC
851	WIPL	1897	1897	{"USW00013782 "}	3	111.2	131	32.7765	-79.9311	Charleston, SC
852	WIPL	1901	1901	{"USW00013782 "}	3	61	127	32.7765	-79.9311	Charleston, SC
853	WIPL	1901	1901	{"USW00013782 "}	3	61	127	32.7765	-79.9311	Charleston, SC
854	WIPL	1902	1902	{"USW00013782 "}	3	110.8	100	32.7765	-79.9311	Charleston, SC
855	WIPL	1903	1903	{"USW00013782 "}	3	87.4	126	32.7765	-79.9311	Charleston, SC
856	WIPL	1904	1904	{"USW00013782 "}	3	39.2	112	32.7765	-79.9311	Charleston, SC
857	WIPL	1904	1904	{"USW00013782 "}	3	39.2	118	32.7765	-79.9311	Charleston, SC
858	WIPL	1904	1904	{"USW00013782 "}	3	39.2	129	32.7765	-79.9311	Charleston, SC
859	WIPL	1904	1904	{"USW00013782 "}	3	39.2	137	32.7765	-79.9311	Charleston, SC
860	WIPL	1905	1905	{"USW00013782 "}	3	63.6	106	32.7765	-79.9311	Charleston, SC
861	WIPL	1905	1905	{"USW00013782 "}	3	63.6	112	32.7765	-79.9311	Charleston, SC
862	WIPL	1905	1905	{"USW00013782 "}	3	63.6	134	32.7765	-79.9311	Charleston, SC
863	WIPL	1907	1907	{"USW00013782 "}	3	25.6	131	32.7765	-79.9311	Charleston, SC
864	WIPL	1907	1907	{"USW00013782 "}	3	25.6	111	32.7765	-79.9311	Charleston, SC
865	WIPL	1909	1909	{"USW00013782 "}	3	149.7	128	32.7765	-79.9311	Charleston, SC
866	WIPL	1909	1909	{"USW00013782 "}	3	149.7	143	32.7765	-79.9311	Charleston, SC
867	WIPL	1909	1909	{"USW00013782 "}	3	149.7	131	32.7765	-79.9311	Charleston, SC
868	WIPL	1909	1909	{"USW00013782 "}	3	149.7	128	32.7765	-79.9311	Charleston, SC
869	WIPL	1909	1909	{"USW00013782 "}	3	149.7	126	32.7765	-79.9311	Charleston, SC
870	WIPL	1909	1909	{"USW00013782 "}	3	149.7	126	32.7765	-79.9311	Charleston, SC
871	WIPL	1909	1909	{"USW00013782 "}	3	149.7	129	32.7765	-79.9311	Charleston, SC
872	WIPL	1909	1909	{"USW00013782 "}	3	149.7	128	32.7765	-79.9311	Charleston, SC
873	WIPL	1917	1917	{"USW00013782 "}	3	77.6	135	32.7765	-79.9311	Charleston, SC
874	WIPL	1925	1925	{"USW00013782 "}	3	32.4	127	32.7765	-79.9311	Charleston, SC
875	WIPL	1934	1934	{"USW00013782 "}	3	30.2	110	32.7765	-79.9311	Charleston, SC
876	WIPL	1934	1934	{"USW00013782 "}	3	30.2	110	32.7765	-79.9311	Charleston, SC
877	WIPL	1948	1948	{"USW00013782 "}	3	210.6	123	32.7765	-79.9311	Charleston, SC
878	WIPL	1948	1948	{"USW00013782 "}	3	210.6	144	32.7765	-79.9311	Charleston, SC
879	WIPL	1950	1950	{"USW00013782 "}	3	130.5	144	32.7765	-79.9311	Charleston, SC
880	WIPL	1954	1954	{"USW00013782 "}	3	49.9	116	32.7765	-79.9311	Charleston, SC
881	WIPL	1954	1954	{"USW00013782 "}	3	49.9	128	32.7765	-79.9311	Charleston, SC
882	WIPL	1960	1960	{"USW00013782 "}	3	88.7	139	32.7765	-79.9311	Charleston, SC
677	WIPL	1938	1938	{"USC00082850 "}	3	45.7	124	26.07	-81.4279	Collier, FL
678	WIPL	1924	1924	{"USC00084091 "}	3	0	120	25.559	-80.4582	Dade, FL
890	WIPL	1976	1976	{"USC00385628 "}	3	97.7	148	32.35	-79.08	Georgetown, SC
815	WIPL	1927	1927	{"USC00091340 "}	3	44.2	143	31.2624	-81.6035	Glynn, GA
816	WIPL	1927	1927	{"USC00091340 "}	3	44.2	145	31.2624	-81.6035	Glynn, GA
817	WIPL	1927	1927	{"USC00091340 "}	3	44.2	148	31.2624	-81.6035	Glynn, GA
818	WIPL	1927	1927	{"USC00091340 "}	3	44.2	163	31.2624	-81.6035	Glynn, GA
819	WIPL	1927	1927	{"USC00091340 "}	3	44.2	155	31.2624	-81.6035	Glynn, GA
903	WIPL	1881	1881	{"USC00440755 "}	3	128.1	136	37.2268	-75.9928	Northampton, VA
904	WIPL	1882	1882	{"USC00440755 "}	3	100.4	126	37.2268	-75.9928	Northampton, VA
906	WIPL	1882	1882	{"USC00440755 "}	3	100.4	144	37.2268	-75.9928	Northampton, VA
907	WIPL	1882	1882	{"USC00440755 "}	3	100.4	126	37.2268	-75.9928	Northampton, VA
911	WIPL	1884	1884	{"USC00440755 "}	3	222.4	169	37.2268	-75.9928	Northampton, VA
912	WIPL	1884	1884	{"USC00440755 "}	3	222.4	154	37.2268	-75.9928	Northampton, VA
913	WIPL	1884	1884	{"USC00440755 "}	3	222.4	152	37.2268	-75.9928	Northampton, VA
914	WIPL	1884	1884	{"USC00440755 "}	3	222.4	150	37.2268	-75.9928	Northampton, VA
915	WIPL	1885	1885	{"USC00440755 "}	3	76.3	141	37.2268	-75.9928	Northampton, VA
920	WIPL	1887	1887	{"USC00440755 "}	3	119.4	150	37.2268	-75.9928	Northampton, VA
923	WIPL	1889	1889	{"USC00440755 "}	3	183	131	37.2268	-75.9928	Northampton, VA
926	WIPL	1899	1899	{"USC00440755 "}	3	139.9	157	37.2268	-75.9928	Northampton, VA
702	WIPL	1913	1913	{"USC00087137 "}	3	82	95	27.9125	-82.6735	Pinellas, FL
687	WIPL	1914	1914	{"USC00087137 "}	3	43.2	141	27.8922	-82.7248	Pinellas, FL
688	WIPL	1920	1920	{"USC00087137 "}	3	18.7	115	27.8922	-82.7248	Pinellas, FL
689	WIPL	1924	1924	{"USC00087137 "}	3	99.8	114	27.8922	-82.7248	Pinellas, FL
690	WIPL	1925	1925	{"USC00087137 "}	3	11.4	122	27.8922	-82.7248	Pinellas, FL
691	WIPL	1927	1927	{"USC00087137 "}	3	112.3	133	27.8922	-82.7248	Pinellas, FL
692	WIPL	1931	1931	{"USC00087137 "}	3	202.4	115	27.8922	-82.7248	Pinellas, FL
693	WIPL	1931	1931	{"USC00087137 "}	3	202.4	115	27.8922	-82.7248	Pinellas, FL
694	WIPL	1932	1932	{"USC00087137 "}	3	75.2	113	27.8922	-82.7248	Pinellas, FL
695	WIPL	1932	1932	{"USC00087137 "}	3	75.2	145	27.8922	-82.7248	Pinellas, FL
696	WIPL	1937	1937	{"USC00081632 "}	3	84	134	27.9659	-82.8001	Pinellas, FL
706	WIPL	1968	1968	{"USC00086065 "}	3	44.6	119	27.2	-82.32	Sarasota, FL
707	WIPL	1968	1968	{"USC00086065 "}	3	44.6	130	27.2	-82.32	Sarasota, FL
708	WIPL	1968	1968	{"USC00086065 "}	3	44.6	144	27.2	-82.32	Sarasota, FL
709	WIPL	1968	1968	{"USC00086065 "}	3	44.6	99	27.2	-82.32	Sarasota, FL
710	WIPL	1969	1969	{"USC00086065 "}	3	247.4	108	27.13	-82.31	Sarasota, FL
711	WIPL	1969	1969	{"USC00086065 "}	3	247.4	123	27.13	-82.31	Sarasota, FL
712	WIPL	1969	1969	{"USC00086065 "}	3	247.4	127	27.13	-82.31	Sarasota, FL
713	WIPL	1969	1969	{"USC00086065 "}	3	247.4	111	27.13	-82.31	Sarasota, FL
714	WIPL	1970	1970	{"USC00086065 "}	3	157.7	97	27.13	-82.3	Sarasota, FL
715	WIPL	1970	1970	{"USC00086065 "}	3	157.7	95	27.13	-82.31	Sarasota, FL
723	WIPL	1966	1966	{"USC00087812 "}	3	21.6	137	29.9382	-81.4206	St. Johns, FL
724	WIPL	1966	1966	{"USC00087812 "}	3	21.6	137	29.9382	-81.4206	St. Johns, FL
725	WIPL	1966	1966	{"USC00087812 "}	3	21.6	137	29.9382	-81.4206	St. Johns, FL
726	WIPL	1966	1966	{"USC00087812 "}	3	21.6	137	29.9382	-81.4206	St. Johns, FL
727	WIPL	1966	1966	{"USC00087812 "}	3	21.6	137	29.9382	-81.4206	St. Johns, FL
728	WIPL	1968	1968	{"USC00087812 "}	3	49.6	107	29.9382	-81.4206	St. Johns, FL
729	WIPL	1968	1968	{"USC00087812 "}	3	49.6	107	29.9382	-81.4206	St. Johns, FL
730	WIPL	1968	1968	{"USC00087812 "}	3	49.6	107	29.9382	-81.4206	St. Johns, FL
731	WIPL	1968	1968	{"USC00087812 "}	3	49.6	94	29.9382	-81.4206	St. Johns, FL
732	WIPL	1968	1968	{"USC00087812 "}	3	49.6	94	29.9382	-81.4206	St. Johns, FL
733	WIPL	1968	1968	{"USC00087812 "}	3	49.6	135	29.9382	-81.4206	St. Johns, FL
830	WIPL	1932	1932	{"USC00380559 "}	4	14.7	146	32.3932	-80.6898	Beaufort, SC
831	WIPL	1933	1933	{"USC00380559 "}	4	51	146	32.3932	-80.6898	Beaufort, SC
832	WIPL	1933	1933	{"USC00380559 "}	4	51	172	32.3932	-80.6898	Beaufort, SC
833	WIPL	1933	1933	{"USC00380559 "}	4	51	159	32.3932	-80.6898	Beaufort, SC
834	WIPL	1933	1933	{"USC00380559 "}	4	51	131	32.3932	-80.6898	Beaufort, SC
835	WIPL	1933	1933	{"USC00380559 "}	4	51	110	32.3932	-80.6898	Beaufort, SC
836	WIPL	1933	1933	{"USC00380559 "}	4	51	134	32.3932	-80.6898	Beaufort, SC
837	WIPL	1933	1933	{"USC00380559 "}	4	51	132	32.3932	-80.6898	Beaufort, SC
838	WIPL	1934	1934	{"USC00380559 "}	4	27	133	32.3932	-80.6898	Beaufort, SC
839	WIPL	1938	1938	{"USC00380559 "}	4	60.1	106	32.446	-80.7256	Beaufort, SC
840	WIPL	1938	1938	{"USC00380559 "}	4	60.1	112	32.446	-80.7256	Beaufort, SC
841	WIPL	1938	1938	{"USC00380559 "}	4	60.1	112	32.446	-80.7256	Beaufort, SC
844	WIPL	1941	1941	{"USC00380559 "}	4	25.6	133	32.3932	-80.6898	Beaufort, SC
851	WIPL	1897	1897	{"USW00013782 "}	4	48.1	131	32.7765	-79.9311	Charleston, SC
852	WIPL	1901	1901	{"USW00013782 "}	4	41.7	127	32.7765	-79.9311	Charleston, SC
853	WIPL	1901	1901	{"USW00013782 "}	4	41.7	127	32.7765	-79.9311	Charleston, SC
854	WIPL	1902	1902	{"USW00013782 "}	4	26.2	100	32.7765	-79.9311	Charleston, SC
855	WIPL	1903	1903	{"USW00013782 "}	4	24.3	126	32.7765	-79.9311	Charleston, SC
856	WIPL	1904	1904	{"USW00013782 "}	4	4.3	112	32.7765	-79.9311	Charleston, SC
857	WIPL	1904	1904	{"USW00013782 "}	4	4.3	118	32.7765	-79.9311	Charleston, SC
858	WIPL	1904	1904	{"USW00013782 "}	4	4.3	129	32.7765	-79.9311	Charleston, SC
859	WIPL	1904	1904	{"USW00013782 "}	4	4.3	137	32.7765	-79.9311	Charleston, SC
860	WIPL	1905	1905	{"USW00013782 "}	4	58.6	106	32.7765	-79.9311	Charleston, SC
861	WIPL	1905	1905	{"USW00013782 "}	4	58.6	112	32.7765	-79.9311	Charleston, SC
862	WIPL	1905	1905	{"USW00013782 "}	4	58.6	134	32.7765	-79.9311	Charleston, SC
863	WIPL	1907	1907	{"USW00013782 "}	4	94.5	131	32.7765	-79.9311	Charleston, SC
864	WIPL	1907	1907	{"USW00013782 "}	4	94.5	111	32.7765	-79.9311	Charleston, SC
865	WIPL	1909	1909	{"USW00013782 "}	4	90.9	128	32.7765	-79.9311	Charleston, SC
866	WIPL	1909	1909	{"USW00013782 "}	4	90.9	143	32.7765	-79.9311	Charleston, SC
867	WIPL	1909	1909	{"USW00013782 "}	4	90.9	131	32.7765	-79.9311	Charleston, SC
868	WIPL	1909	1909	{"USW00013782 "}	4	90.9	128	32.7765	-79.9311	Charleston, SC
869	WIPL	1909	1909	{"USW00013782 "}	4	90.9	126	32.7765	-79.9311	Charleston, SC
870	WIPL	1909	1909	{"USW00013782 "}	4	90.9	126	32.7765	-79.9311	Charleston, SC
871	WIPL	1909	1909	{"USW00013782 "}	4	90.9	129	32.7765	-79.9311	Charleston, SC
872	WIPL	1909	1909	{"USW00013782 "}	4	90.9	128	32.7765	-79.9311	Charleston, SC
873	WIPL	1917	1917	{"USW00013782 "}	4	24.6	135	32.7765	-79.9311	Charleston, SC
874	WIPL	1925	1925	{"USW00013782 "}	4	48.1	127	32.7765	-79.9311	Charleston, SC
875	WIPL	1934	1934	{"USW00013782 "}	4	43.7	110	32.7765	-79.9311	Charleston, SC
876	WIPL	1934	1934	{"USW00013782 "}	4	43.7	110	32.7765	-79.9311	Charleston, SC
877	WIPL	1948	1948	{"USW00013782 "}	4	123.3	123	32.7765	-79.9311	Charleston, SC
878	WIPL	1948	1948	{"USW00013782 "}	4	123.3	144	32.7765	-79.9311	Charleston, SC
879	WIPL	1950	1950	{"USW00013782 "}	4	23.6	144	32.7765	-79.9311	Charleston, SC
880	WIPL	1954	1954	{"USW00013782 "}	4	32.3	116	32.7765	-79.9311	Charleston, SC
881	WIPL	1954	1954	{"USW00013782 "}	4	32.3	128	32.7765	-79.9311	Charleston, SC
882	WIPL	1960	1960	{"USW00013782 "}	4	39.2	139	32.7765	-79.9311	Charleston, SC
677	WIPL	1938	1938	{"USC00082850 "}	4	0	124	26.07	-81.4279	Collier, FL
678	WIPL	1924	1924	{"USC00084091 "}	4	156.4	120	25.559	-80.4582	Dade, FL
890	WIPL	1976	1976	{"USC00385628 "}	4	4.3	148	32.35	-79.08	Georgetown, SC
815	WIPL	1927	1927	{"USC00091340 "}	4	20.57	143	31.2624	-81.6035	Glynn, GA
816	WIPL	1927	1927	{"USC00091340 "}	4	20.57	145	31.2624	-81.6035	Glynn, GA
817	WIPL	1927	1927	{"USC00091340 "}	4	20.57	148	31.2624	-81.6035	Glynn, GA
818	WIPL	1927	1927	{"USC00091340 "}	4	20.57	163	31.2624	-81.6035	Glynn, GA
819	WIPL	1927	1927	{"USC00091340 "}	4	20.57	155	31.2624	-81.6035	Glynn, GA
904	WIPL	1882	1882	{"USC00440755 "}	4	59.7	126	37.2268	-75.9928	Northampton, VA
906	WIPL	1882	1882	{"USC00440755 "}	4	59.7	144	37.2268	-75.9928	Northampton, VA
907	WIPL	1882	1882	{"USC00440755 "}	4	59.7	126	37.2268	-75.9928	Northampton, VA
911	WIPL	1884	1884	{"USC00440755 "}	4	43.3	169	37.2268	-75.9928	Northampton, VA
912	WIPL	1884	1884	{"USC00440755 "}	4	43.3	154	37.2268	-75.9928	Northampton, VA
913	WIPL	1884	1884	{"USC00440755 "}	4	43.3	152	37.2268	-75.9928	Northampton, VA
914	WIPL	1884	1884	{"USC00440755 "}	4	43.3	150	37.2268	-75.9928	Northampton, VA
915	WIPL	1885	1885	{"USC00440755 "}	4	52.2	141	37.2268	-75.9928	Northampton, VA
920	WIPL	1887	1887	{"USC00440755 "}	4	71.1	150	37.2268	-75.9928	Northampton, VA
923	WIPL	1889	1889	{"USC00440755 "}	4	285.7	131	37.2268	-75.9928	Northampton, VA
702	WIPL	1913	1913	{"USC00087137 "}	4	62.8	95	27.9125	-82.6735	Pinellas, FL
687	WIPL	1914	1914	{"USC00087137 "}	4	75.9	141	27.8922	-82.7248	Pinellas, FL
688	WIPL	1920	1920	{"USC00087137 "}	4	232.2	115	27.8922	-82.7248	Pinellas, FL
689	WIPL	1924	1924	{"USC00087137 "}	4	75.3	114	27.8922	-82.7248	Pinellas, FL
690	WIPL	1925	1925	{"USC00087137 "}	4	22.3	122	27.8922	-82.7248	Pinellas, FL
691	WIPL	1927	1927	{"USC00087137 "}	4	20.3	133	27.8922	-82.7248	Pinellas, FL
692	WIPL	1931	1931	{"USC00087137 "}	4	204	115	27.8922	-82.7248	Pinellas, FL
693	WIPL	1931	1931	{"USC00087137 "}	4	204	115	27.8922	-82.7248	Pinellas, FL
694	WIPL	1932	1932	{"USC00087137 "}	4	12	113	27.8922	-82.7248	Pinellas, FL
695	WIPL	1932	1932	{"USC00087137 "}	4	12	145	27.8922	-82.7248	Pinellas, FL
696	WIPL	1937	1937	{"USC00081632 "}	4	112.2	134	27.9659	-82.8001	Pinellas, FL
706	WIPL	1968	1968	{"USC00086065 "}	4	18.3	119	27.2	-82.32	Sarasota, FL
707	WIPL	1968	1968	{"USC00086065 "}	4	18.3	130	27.2	-82.32	Sarasota, FL
708	WIPL	1968	1968	{"USC00086065 "}	4	18.3	144	27.2	-82.32	Sarasota, FL
709	WIPL	1968	1968	{"USC00086065 "}	4	18.3	99	27.2	-82.32	Sarasota, FL
710	WIPL	1969	1969	{"USC00086065 "}	4	23.4	108	27.13	-82.31	Sarasota, FL
711	WIPL	1969	1969	{"USC00086065 "}	4	23.4	123	27.13	-82.31	Sarasota, FL
712	WIPL	1969	1969	{"USC00086065 "}	4	23.4	127	27.13	-82.31	Sarasota, FL
713	WIPL	1969	1969	{"USC00086065 "}	4	23.4	111	27.13	-82.31	Sarasota, FL
714	WIPL	1970	1970	{"USC00086065 "}	4	3	97	27.13	-82.3	Sarasota, FL
715	WIPL	1970	1970	{"USC00086065 "}	4	3	95	27.13	-82.31	Sarasota, FL
723	WIPL	1966	1966	{"USC00087812 "}	4	31	137	29.9382	-81.4206	St. Johns, FL
724	WIPL	1966	1966	{"USC00087812 "}	4	31	137	29.9382	-81.4206	St. Johns, FL
725	WIPL	1966	1966	{"USC00087812 "}	4	31	137	29.9382	-81.4206	St. Johns, FL
726	WIPL	1966	1966	{"USC00087812 "}	4	31	137	29.9382	-81.4206	St. Johns, FL
727	WIPL	1966	1966	{"USC00087812 "}	4	31	137	29.9382	-81.4206	St. Johns, FL
728	WIPL	1968	1968	{"USC00087812 "}	4	7.9	107	29.9382	-81.4206	St. Johns, FL
729	WIPL	1968	1968	{"USC00087812 "}	4	7.9	107	29.9382	-81.4206	St. Johns, FL
730	WIPL	1968	1968	{"USC00087812 "}	4	7.9	107	29.9382	-81.4206	St. Johns, FL
731	WIPL	1968	1968	{"USC00087812 "}	4	7.9	94	29.9382	-81.4206	St. Johns, FL
732	WIPL	1968	1968	{"USC00087812 "}	4	7.9	94	29.9382	-81.4206	St. Johns, FL
733	WIPL	1968	1968	{"USC00087812 "}	4	7.9	135	29.9382	-81.4206	St. Johns, FL
830	WIPL	1932	1932	{"USC00380559 "}	5	55.6	146	32.3932	-80.6898	Beaufort, SC
831	WIPL	1933	1933	{"USC00380559 "}	5	51.6	146	32.3932	-80.6898	Beaufort, SC
832	WIPL	1933	1933	{"USC00380559 "}	5	51.6	172	32.3932	-80.6898	Beaufort, SC
833	WIPL	1933	1933	{"USC00380559 "}	5	51.6	159	32.3932	-80.6898	Beaufort, SC
834	WIPL	1933	1933	{"USC00380559 "}	5	51.6	131	32.3932	-80.6898	Beaufort, SC
835	WIPL	1933	1933	{"USC00380559 "}	5	51.6	110	32.3932	-80.6898	Beaufort, SC
836	WIPL	1933	1933	{"USC00380559 "}	5	51.6	134	32.3932	-80.6898	Beaufort, SC
837	WIPL	1933	1933	{"USC00380559 "}	5	51.6	132	32.3932	-80.6898	Beaufort, SC
838	WIPL	1934	1934	{"USC00380559 "}	5	132	133	32.3932	-80.6898	Beaufort, SC
839	WIPL	1938	1938	{"USC00380559 "}	5	109.3	106	32.446	-80.7256	Beaufort, SC
840	WIPL	1938	1938	{"USC00380559 "}	5	109.3	112	32.446	-80.7256	Beaufort, SC
841	WIPL	1938	1938	{"USC00380559 "}	5	109.3	112	32.446	-80.7256	Beaufort, SC
844	WIPL	1941	1941	{"USC00380559 "}	5	11.2	133	32.3932	-80.6898	Beaufort, SC
851	WIPL	1897	1897	{"USW00013782 "}	5	30.5	131	32.7765	-79.9311	Charleston, SC
852	WIPL	1901	1901	{"USW00013782 "}	5	109.4	127	32.7765	-79.9311	Charleston, SC
853	WIPL	1901	1901	{"USW00013782 "}	5	109.4	127	32.7765	-79.9311	Charleston, SC
854	WIPL	1902	1902	{"USW00013782 "}	5	36.4	100	32.7765	-79.9311	Charleston, SC
855	WIPL	1903	1903	{"USW00013782 "}	5	123.3	126	32.7765	-79.9311	Charleston, SC
856	WIPL	1904	1904	{"USW00013782 "}	5	37.1	112	32.7765	-79.9311	Charleston, SC
857	WIPL	1904	1904	{"USW00013782 "}	5	37.1	118	32.7765	-79.9311	Charleston, SC
858	WIPL	1904	1904	{"USW00013782 "}	5	37.1	129	32.7765	-79.9311	Charleston, SC
859	WIPL	1904	1904	{"USW00013782 "}	5	37.1	137	32.7765	-79.9311	Charleston, SC
860	WIPL	1905	1905	{"USW00013782 "}	5	110.1	106	32.7765	-79.9311	Charleston, SC
861	WIPL	1905	1905	{"USW00013782 "}	5	110.1	112	32.7765	-79.9311	Charleston, SC
862	WIPL	1905	1905	{"USW00013782 "}	5	110.1	134	32.7765	-79.9311	Charleston, SC
863	WIPL	1907	1907	{"USW00013782 "}	5	75.9	131	32.7765	-79.9311	Charleston, SC
864	WIPL	1907	1907	{"USW00013782 "}	5	75.9	111	32.7765	-79.9311	Charleston, SC
865	WIPL	1909	1909	{"USW00013782 "}	5	39.1	128	32.7765	-79.9311	Charleston, SC
866	WIPL	1909	1909	{"USW00013782 "}	5	39.1	143	32.7765	-79.9311	Charleston, SC
867	WIPL	1909	1909	{"USW00013782 "}	5	39.1	131	32.7765	-79.9311	Charleston, SC
868	WIPL	1909	1909	{"USW00013782 "}	5	39.1	128	32.7765	-79.9311	Charleston, SC
869	WIPL	1909	1909	{"USW00013782 "}	5	39.1	126	32.7765	-79.9311	Charleston, SC
870	WIPL	1909	1909	{"USW00013782 "}	5	39.1	126	32.7765	-79.9311	Charleston, SC
871	WIPL	1909	1909	{"USW00013782 "}	5	39.1	129	32.7765	-79.9311	Charleston, SC
872	WIPL	1909	1909	{"USW00013782 "}	5	39.1	128	32.7765	-79.9311	Charleston, SC
873	WIPL	1917	1917	{"USW00013782 "}	5	96.7	135	32.7765	-79.9311	Charleston, SC
874	WIPL	1925	1925	{"USW00013782 "}	5	49.8	127	32.7765	-79.9311	Charleston, SC
875	WIPL	1934	1934	{"USW00013782 "}	5	137.4	110	32.7765	-79.9311	Charleston, SC
876	WIPL	1934	1934	{"USW00013782 "}	5	137.4	110	32.7765	-79.9311	Charleston, SC
877	WIPL	1948	1948	{"USW00013782 "}	5	179.1	123	32.7765	-79.9311	Charleston, SC
878	WIPL	1948	1948	{"USW00013782 "}	5	179.1	144	32.7765	-79.9311	Charleston, SC
879	WIPL	1950	1950	{"USW00013782 "}	5	81.4	144	32.7765	-79.9311	Charleston, SC
880	WIPL	1954	1954	{"USW00013782 "}	5	105	116	32.7765	-79.9311	Charleston, SC
881	WIPL	1954	1954	{"USW00013782 "}	5	105	128	32.7765	-79.9311	Charleston, SC
882	WIPL	1960	1960	{"USW00013782 "}	5	36.9	139	32.7765	-79.9311	Charleston, SC
677	WIPL	1938	1938	{"USC00082850 "}	5	146.4	124	26.07	-81.4279	Collier, FL
678	WIPL	1924	1924	{"USC00084091 "}	5	116.8	120	25.559	-80.4582	Dade, FL
890	WIPL	1976	1976	{"USC00385628 "}	5	194.6	148	32.35	-79.08	Georgetown, SC
815	WIPL	1927	1927	{"USC00091340 "}	5	33.78	143	31.2624	-81.6035	Glynn, GA
816	WIPL	1927	1927	{"USC00091340 "}	5	33.78	145	31.2624	-81.6035	Glynn, GA
817	WIPL	1927	1927	{"USC00091340 "}	5	33.78	148	31.2624	-81.6035	Glynn, GA
818	WIPL	1927	1927	{"USC00091340 "}	5	33.78	163	31.2624	-81.6035	Glynn, GA
819	WIPL	1927	1927	{"USC00091340 "}	5	33.78	155	31.2624	-81.6035	Glynn, GA
903	WIPL	1881	1881	{"USC00440755 "}	5	17.7	136	37.2268	-75.9928	Northampton, VA
904	WIPL	1882	1882	{"USC00440755 "}	5	96.7	126	37.2268	-75.9928	Northampton, VA
906	WIPL	1882	1882	{"USC00440755 "}	5	96.7	144	37.2268	-75.9928	Northampton, VA
907	WIPL	1882	1882	{"USC00440755 "}	5	96.7	126	37.2268	-75.9928	Northampton, VA
911	WIPL	1884	1884	{"USC00440755 "}	5	38.1	169	37.2268	-75.9928	Northampton, VA
912	WIPL	1884	1884	{"USC00440755 "}	5	38.1	154	37.2268	-75.9928	Northampton, VA
913	WIPL	1884	1884	{"USC00440755 "}	5	38.1	152	37.2268	-75.9928	Northampton, VA
914	WIPL	1884	1884	{"USC00440755 "}	5	38.1	150	37.2268	-75.9928	Northampton, VA
915	WIPL	1885	1885	{"USC00440755 "}	5	199.3	141	37.2268	-75.9928	Northampton, VA
916	WIPL	1886	1886	{"USC00440755 "}	5	195.8	159	37.2268	-75.9928	Northampton, VA
917	WIPL	1886	1886	{"USC00440755 "}	5	195.8	161	37.2268	-75.9928	Northampton, VA
920	WIPL	1887	1887	{"USC00440755 "}	5	71.2	150	37.2268	-75.9928	Northampton, VA
923	WIPL	1889	1889	{"USC00440755 "}	5	95.3	131	37.2268	-75.9928	Northampton, VA
702	WIPL	1913	1913	{"USC00087137 "}	5	54.6	95	27.9125	-82.6735	Pinellas, FL
687	WIPL	1914	1914	{"USC00087137 "}	5	31.8	141	27.8922	-82.7248	Pinellas, FL
688	WIPL	1920	1920	{"USC00087137 "}	5	63.8	115	27.8922	-82.7248	Pinellas, FL
689	WIPL	1924	1924	{"USC00087137 "}	5	71.1	114	27.8922	-82.7248	Pinellas, FL
690	WIPL	1925	1925	{"USC00087137 "}	5	191.9	122	27.8922	-82.7248	Pinellas, FL
691	WIPL	1927	1927	{"USC00087137 "}	5	18.3	133	27.8922	-82.7248	Pinellas, FL
692	WIPL	1931	1931	{"USC00087137 "}	5	61.9	115	27.8922	-82.7248	Pinellas, FL
693	WIPL	1931	1931	{"USC00087137 "}	5	61.9	115	27.8922	-82.7248	Pinellas, FL
694	WIPL	1932	1932	{"USC00087137 "}	5	104.6	113	27.8922	-82.7248	Pinellas, FL
695	WIPL	1932	1932	{"USC00087137 "}	5	104.6	145	27.8922	-82.7248	Pinellas, FL
696	WIPL	1937	1937	{"USC00081632 "}	5	24.2	134	27.9659	-82.8001	Pinellas, FL
706	WIPL	1968	1968	{"USC00086065 "}	5	153.1	119	27.2	-82.32	Sarasota, FL
707	WIPL	1968	1968	{"USC00086065 "}	5	153.1	130	27.2	-82.32	Sarasota, FL
708	WIPL	1968	1968	{"USC00086065 "}	5	153.1	144	27.2	-82.32	Sarasota, FL
709	WIPL	1968	1968	{"USC00086065 "}	5	153.1	99	27.2	-82.32	Sarasota, FL
710	WIPL	1969	1969	{"USC00086065 "}	5	125.4	108	27.13	-82.31	Sarasota, FL
711	WIPL	1969	1969	{"USC00086065 "}	5	125.4	123	27.13	-82.31	Sarasota, FL
712	WIPL	1969	1969	{"USC00086065 "}	5	125.4	127	27.13	-82.31	Sarasota, FL
713	WIPL	1969	1969	{"USC00086065 "}	5	125.4	111	27.13	-82.31	Sarasota, FL
714	WIPL	1970	1970	{"USC00086065 "}	5	224.9	97	27.13	-82.3	Sarasota, FL
715	WIPL	1970	1970	{"USC00086065 "}	5	224.9	95	27.13	-82.31	Sarasota, FL
723	WIPL	1966	1966	{"USC00087812 "}	5	232.6	137	29.9382	-81.4206	St. Johns, FL
724	WIPL	1966	1966	{"USC00087812 "}	5	232.6	137	29.9382	-81.4206	St. Johns, FL
725	WIPL	1966	1966	{"USC00087812 "}	5	232.6	137	29.9382	-81.4206	St. Johns, FL
726	WIPL	1966	1966	{"USC00087812 "}	5	232.6	137	29.9382	-81.4206	St. Johns, FL
727	WIPL	1966	1966	{"USC00087812 "}	5	232.6	137	29.9382	-81.4206	St. Johns, FL
728	WIPL	1968	1968	{"USC00087812 "}	5	113	107	29.9382	-81.4206	St. Johns, FL
729	WIPL	1968	1968	{"USC00087812 "}	5	113	107	29.9382	-81.4206	St. Johns, FL
730	WIPL	1968	1968	{"USC00087812 "}	5	113	107	29.9382	-81.4206	St. Johns, FL
731	WIPL	1968	1968	{"USC00087812 "}	5	113	94	29.9382	-81.4206	St. Johns, FL
732	WIPL	1968	1968	{"USC00087812 "}	5	113	94	29.9382	-81.4206	St. Johns, FL
733	WIPL	1968	1968	{"USC00087812 "}	5	113	135	29.9382	-81.4206	St. Johns, FL
830	WIPL	1932	1932	{"USC00380559 "}	6	338.6	146	32.3932	-80.6898	Beaufort, SC
831	WIPL	1933	1933	{"USC00380559 "}	6	95.5	146	32.3932	-80.6898	Beaufort, SC
832	WIPL	1933	1933	{"USC00380559 "}	6	95.5	172	32.3932	-80.6898	Beaufort, SC
833	WIPL	1933	1933	{"USC00380559 "}	6	95.5	159	32.3932	-80.6898	Beaufort, SC
834	WIPL	1933	1933	{"USC00380559 "}	6	95.5	131	32.3932	-80.6898	Beaufort, SC
835	WIPL	1933	1933	{"USC00380559 "}	6	95.5	110	32.3932	-80.6898	Beaufort, SC
836	WIPL	1933	1933	{"USC00380559 "}	6	95.5	134	32.3932	-80.6898	Beaufort, SC
837	WIPL	1933	1933	{"USC00380559 "}	6	95.5	132	32.3932	-80.6898	Beaufort, SC
838	WIPL	1934	1934	{"USC00380559 "}	6	26.4	133	32.3932	-80.6898	Beaufort, SC
839	WIPL	1938	1938	{"USC00380559 "}	6	123.7	106	32.446	-80.7256	Beaufort, SC
840	WIPL	1938	1938	{"USC00380559 "}	6	123.7	112	32.446	-80.7256	Beaufort, SC
841	WIPL	1938	1938	{"USC00380559 "}	6	123.7	112	32.446	-80.7256	Beaufort, SC
844	WIPL	1941	1941	{"USC00380559 "}	6	288.1	133	32.3932	-80.6898	Beaufort, SC
851	WIPL	1897	1897	{"USW00013782 "}	6	139.3	131	32.7765	-79.9311	Charleston, SC
852	WIPL	1901	1901	{"USW00013782 "}	6	105.5	127	32.7765	-79.9311	Charleston, SC
853	WIPL	1901	1901	{"USW00013782 "}	6	105.5	127	32.7765	-79.9311	Charleston, SC
854	WIPL	1902	1902	{"USW00013782 "}	6	46.2	100	32.7765	-79.9311	Charleston, SC
855	WIPL	1903	1903	{"USW00013782 "}	6	117.9	126	32.7765	-79.9311	Charleston, SC
856	WIPL	1904	1904	{"USW00013782 "}	6	97.1	112	32.7765	-79.9311	Charleston, SC
857	WIPL	1904	1904	{"USW00013782 "}	6	97.1	118	32.7765	-79.9311	Charleston, SC
858	WIPL	1904	1904	{"USW00013782 "}	6	97.1	129	32.7765	-79.9311	Charleston, SC
859	WIPL	1904	1904	{"USW00013782 "}	6	97.1	137	32.7765	-79.9311	Charleston, SC
860	WIPL	1905	1905	{"USW00013782 "}	6	61.8	106	32.7765	-79.9311	Charleston, SC
861	WIPL	1905	1905	{"USW00013782 "}	6	61.8	112	32.7765	-79.9311	Charleston, SC
862	WIPL	1905	1905	{"USW00013782 "}	6	61.8	134	32.7765	-79.9311	Charleston, SC
863	WIPL	1907	1907	{"USW00013782 "}	6	116.5	131	32.7765	-79.9311	Charleston, SC
864	WIPL	1907	1907	{"USW00013782 "}	6	116.5	111	32.7765	-79.9311	Charleston, SC
865	WIPL	1909	1909	{"USW00013782 "}	6	41.7	128	32.7765	-79.9311	Charleston, SC
866	WIPL	1909	1909	{"USW00013782 "}	6	41.7	143	32.7765	-79.9311	Charleston, SC
867	WIPL	1909	1909	{"USW00013782 "}	6	41.7	131	32.7765	-79.9311	Charleston, SC
868	WIPL	1909	1909	{"USW00013782 "}	6	41.7	128	32.7765	-79.9311	Charleston, SC
869	WIPL	1909	1909	{"USW00013782 "}	6	41.7	126	32.7765	-79.9311	Charleston, SC
870	WIPL	1909	1909	{"USW00013782 "}	6	41.7	126	32.7765	-79.9311	Charleston, SC
871	WIPL	1909	1909	{"USW00013782 "}	6	41.7	129	32.7765	-79.9311	Charleston, SC
872	WIPL	1909	1909	{"USW00013782 "}	6	41.7	128	32.7765	-79.9311	Charleston, SC
873	WIPL	1917	1917	{"USW00013782 "}	6	49	135	32.7765	-79.9311	Charleston, SC
874	WIPL	1925	1925	{"USW00013782 "}	6	139.4	127	32.7765	-79.9311	Charleston, SC
875	WIPL	1934	1934	{"USW00013782 "}	6	42.7	110	32.7765	-79.9311	Charleston, SC
876	WIPL	1934	1934	{"USW00013782 "}	6	42.7	110	32.7765	-79.9311	Charleston, SC
877	WIPL	1948	1948	{"USW00013782 "}	6	53.4	123	32.7765	-79.9311	Charleston, SC
878	WIPL	1948	1948	{"USW00013782 "}	6	53.4	144	32.7765	-79.9311	Charleston, SC
879	WIPL	1950	1950	{"USW00013782 "}	6	30.7	144	32.7765	-79.9311	Charleston, SC
880	WIPL	1954	1954	{"USW00013782 "}	6	12	116	32.7765	-79.9311	Charleston, SC
881	WIPL	1954	1954	{"USW00013782 "}	6	12	128	32.7765	-79.9311	Charleston, SC
882	WIPL	1960	1960	{"USW00013782 "}	6	82.8	139	32.7765	-79.9311	Charleston, SC
677	WIPL	1938	1938	{"USC00082850 "}	6	151.3	124	26.07	-81.4279	Collier, FL
678	WIPL	1924	1924	{"USC00084091 "}	6	67.9	120	25.559	-80.4582	Dade, FL
890	WIPL	1976	1976	{"USC00385628 "}	6	188.4	148	32.35	-79.08	Georgetown, SC
815	WIPL	1927	1927	{"USC00091340 "}	6	154.69	143	31.2624	-81.6035	Glynn, GA
816	WIPL	1927	1927	{"USC00091340 "}	6	154.69	145	31.2624	-81.6035	Glynn, GA
817	WIPL	1927	1927	{"USC00091340 "}	6	154.69	148	31.2624	-81.6035	Glynn, GA
818	WIPL	1927	1927	{"USC00091340 "}	6	154.69	163	31.2624	-81.6035	Glynn, GA
819	WIPL	1927	1927	{"USC00091340 "}	6	154.69	155	31.2624	-81.6035	Glynn, GA
903	WIPL	1881	1881	{"USC00440755 "}	6	207	136	37.2268	-75.9928	Northampton, VA
904	WIPL	1882	1882	{"USC00440755 "}	6	25.5	126	37.2268	-75.9928	Northampton, VA
906	WIPL	1882	1882	{"USC00440755 "}	6	25.5	144	37.2268	-75.9928	Northampton, VA
907	WIPL	1882	1882	{"USC00440755 "}	6	25.5	126	37.2268	-75.9928	Northampton, VA
911	WIPL	1884	1884	{"USC00440755 "}	6	26.7	169	37.2268	-75.9928	Northampton, VA
912	WIPL	1884	1884	{"USC00440755 "}	6	26.7	154	37.2268	-75.9928	Northampton, VA
913	WIPL	1884	1884	{"USC00440755 "}	6	26.7	152	37.2268	-75.9928	Northampton, VA
914	WIPL	1884	1884	{"USC00440755 "}	6	26.7	150	37.2268	-75.9928	Northampton, VA
915	WIPL	1885	1885	{"USC00440755 "}	6	38.1	141	37.2268	-75.9928	Northampton, VA
916	WIPL	1886	1886	{"USC00440755 "}	6	162.6	159	37.2268	-75.9928	Northampton, VA
917	WIPL	1886	1886	{"USC00440755 "}	6	162.6	161	37.2268	-75.9928	Northampton, VA
920	WIPL	1887	1887	{"USC00440755 "}	6	41.9	150	37.2268	-75.9928	Northampton, VA
923	WIPL	1889	1889	{"USC00440755 "}	6	133.5	131	37.2268	-75.9928	Northampton, VA
702	WIPL	1913	1913	{"USC00087137 "}	6	99.3	95	27.9125	-82.6735	Pinellas, FL
687	WIPL	1914	1914	{"USC00087137 "}	6	83.2	141	27.8922	-82.7248	Pinellas, FL
688	WIPL	1920	1920	{"USC00087137 "}	6	208	115	27.8922	-82.7248	Pinellas, FL
689	WIPL	1924	1924	{"USC00087137 "}	6	124	114	27.8922	-82.7248	Pinellas, FL
690	WIPL	1925	1925	{"USC00087137 "}	6	74	122	27.8922	-82.7248	Pinellas, FL
691	WIPL	1927	1927	{"USC00087137 "}	6	95.6	133	27.8922	-82.7248	Pinellas, FL
692	WIPL	1931	1931	{"USC00087137 "}	6	24.1	115	27.8922	-82.7248	Pinellas, FL
693	WIPL	1931	1931	{"USC00087137 "}	6	24.1	115	27.8922	-82.7248	Pinellas, FL
694	WIPL	1932	1932	{"USC00087137 "}	6	105.1	113	27.8922	-82.7248	Pinellas, FL
695	WIPL	1932	1932	{"USC00087137 "}	6	105.1	145	27.8922	-82.7248	Pinellas, FL
696	WIPL	1937	1937	{"USC00081632 "}	6	176.8	134	27.9659	-82.8001	Pinellas, FL
706	WIPL	1968	1968	{"USC00086065 "}	6	421.7	119	27.2	-82.32	Sarasota, FL
707	WIPL	1968	1968	{"USC00086065 "}	6	421.7	130	27.2	-82.32	Sarasota, FL
708	WIPL	1968	1968	{"USC00086065 "}	6	421.7	144	27.2	-82.32	Sarasota, FL
709	WIPL	1968	1968	{"USC00086065 "}	6	421.7	99	27.2	-82.32	Sarasota, FL
710	WIPL	1969	1969	{"USC00086065 "}	6	263.5	108	27.13	-82.31	Sarasota, FL
711	WIPL	1969	1969	{"USC00086065 "}	6	263.5	123	27.13	-82.31	Sarasota, FL
712	WIPL	1969	1969	{"USC00086065 "}	6	263.5	127	27.13	-82.31	Sarasota, FL
713	WIPL	1969	1969	{"USC00086065 "}	6	263.5	111	27.13	-82.31	Sarasota, FL
714	WIPL	1970	1970	{"USC00086065 "}	6	118.4	97	27.13	-82.3	Sarasota, FL
715	WIPL	1970	1970	{"USC00086065 "}	6	118.4	95	27.13	-82.31	Sarasota, FL
723	WIPL	1966	1966	{"USC00087812 "}	6	193.3	137	29.9382	-81.4206	St. Johns, FL
724	WIPL	1966	1966	{"USC00087812 "}	6	193.3	137	29.9382	-81.4206	St. Johns, FL
725	WIPL	1966	1966	{"USC00087812 "}	6	193.3	137	29.9382	-81.4206	St. Johns, FL
726	WIPL	1966	1966	{"USC00087812 "}	6	193.3	137	29.9382	-81.4206	St. Johns, FL
727	WIPL	1966	1966	{"USC00087812 "}	6	193.3	137	29.9382	-81.4206	St. Johns, FL
728	WIPL	1968	1968	{"USC00087812 "}	6	202.3	107	29.9382	-81.4206	St. Johns, FL
729	WIPL	1968	1968	{"USC00087812 "}	6	202.3	107	29.9382	-81.4206	St. Johns, FL
730	WIPL	1968	1968	{"USC00087812 "}	6	202.3	107	29.9382	-81.4206	St. Johns, FL
731	WIPL	1968	1968	{"USC00087812 "}	6	202.3	94	29.9382	-81.4206	St. Johns, FL
732	WIPL	1968	1968	{"USC00087812 "}	6	202.3	94	29.9382	-81.4206	St. Johns, FL
733	WIPL	1968	1968	{"USC00087812 "}	6	202.3	135	29.9382	-81.4206	St. Johns, FL
