# Supplementary material for: The Effects of Climate Change on the Nesting Phenology of Three Shorebird Species in the United States
Source: Animals (Basel). 2023 Jul 29;13(15):2459. doi: 10.3390/ani13152459 (PMC10416824; doi:10.3390/ani13152459)
Supplement: Supplementary file 1 [file animals-13-02459-s001.zip › Table S1.xlsx]

## Sheet: Table S1
Species Scientific Name	Species Common Name	Nest U.S. State	Nest City/County	Nest Speicfic Location Notes	Date Collected	Year	Clutch Size	Laying Period - 1	Estimated Incubation Stage or # Days Incubated Recorded by Collector	Authors' Estimated Incubation Stage	Author's Estimated # Days Incubated	Estimated CID (Day-Month-Year)	Estimated Julian CID	Nest Latitude	Nest Longitutde	Source for Record	Clutch Identification
Himantopus mexicanus mexicanus	Black-necked Stilt (western subspecies)	CA	Fresno		20-May-1912	1912	4	3	Just begun	Slight Incubation	4	13-May-1912	134	36.751	-119.64	Western Foundation of Vertebrate Zoology
Himantopus mexicanus mexicanus	Black-necked Stilt (western subspecies)	CA	Fresno		30-May-1912	1912	4	3	Well begun	1/2 Incubation	13	14-May-1912	135	36.751	-119.64	Western Foundation of Vertebrate Zoology
Himantopus mexicanus mexicanus	Black-necked Stilt (western subspecies)	CA	Fresno		30-May-1912	1912	4	3	large embryos	Advanced Incubation	20	07-May-1912	128	36.751	-119.64	Western Foundation of Vertebrate Zoology
Himantopus mexicanus mexicanus	Black-necked Stilt (western subspecies)	CA	Fresno		25-May-1913	1913	4	3	Well begun	1/2 Incubation	13	09-May-1913	129	36.751	-119.64	Western Foundation of Vertebrate Zoology
Himantopus mexicanus mexicanus	Black-necked Stilt (western subspecies)	CA	Fresno		11-May-1914	1914	5	4	About one half	1/2 Incubation	13	24-April-1914	114	36.751	-119.64	Western Foundation of Vertebrate Zoology
Himantopus mexicanus mexicanus	Black-necked Stilt (western subspecies)	CA	Fresno		20-Jun-1916	1916	4	3	Fresh	Fresh	0	17-June-1916	169	36.751	-119.64	Western Foundation of Vertebrate Zoology
Himantopus mexicanus mexicanus	Black-necked Stilt (western subspecies)	CA	Fresno		21-May-1916	1916	4	3	begun	Slight Incubation	4	14-May-1916	135	36.751	-119.64	Western Foundation of Vertebrate Zoology
Himantopus mexicanus mexicanus	Black-necked Stilt (western subspecies)	CA	Fresno		20-May-1916	1916	4	3	Slight	Slight Incubation	4	13-May-1916	134	36.751	-119.64	Western Foundation of Vertebrate Zoology
Himantopus mexicanus mexicanus	Black-necked Stilt (western subspecies)	CA	Fresno		9-May-1917	1917	5	4	begun	Slight Incubation	4	01-May-1917	121	36.751	-119.64	Western Foundation of Vertebrate Zoology
Himantopus mexicanus mexicanus	Black-necked Stilt (western subspecies)	CA	Fresno		25-May-1917	1917	4	3	Well along	1/2 Incubation	13	09-May-1917	129	36.751	-119.64	Western Foundation of Vertebrate Zoology
Himantopus mexicanus mexicanus	Black-necked Stilt (western subspecies)	CA	Fresno		24-May-1918	1918	5	4	begun	Slight Incubation	4	16-May-1918	136	36.751	-119.64	Western Foundation of Vertebrate Zoology
Himantopus mexicanus mexicanus	Black-necked Stilt (western subspecies)	CA	Fresno		21-Jun-1919	1919	4	3	begun	Slight Incubation	4	14-June-1919	165	36.751	-119.64	Western Foundation of Vertebrate Zoology
Himantopus mexicanus mexicanus	Black-necked Stilt (western subspecies)	CA	Fresno		23-May-1919	1919	4	3	Advanced	Advanced Incubation	20	30-April-1919	120	36.751	-119.64	Western Foundation of Vertebrate Zoology
Himantopus mexicanus mexicanus	Black-necked Stilt (western subspecies)	CA	Fresno		26-Jun-1919	1919	4	3		Unknown, not used	N/A	N/A	N/A	36.751	-119.64	Western Foundation of Vertebrate Zoology
Himantopus mexicanus mexicanus	Black-necked Stilt (western subspecies)	CA	Fresno		20-Jun-1921	1921	4	3	Fresh	Fresh	0	17-June-1921	168	36.751	-119.64	Western Foundation of Vertebrate Zoology
Himantopus mexicanus mexicanus	Black-necked Stilt (western subspecies)	CA	Fresno		20-Jun-1921	1921	4	3	Started	Slight Incubation	4	13-June-1921	164	36.751	-119.64	Western Foundation of Vertebrate Zoology
Himantopus mexicanus mexicanus	Black-necked Stilt (western subspecies)	CA	Fresno		20-Jun-1921	1921	4	3	Started	Slight Incubation	4	13-June-1921	164	36.751	-119.64	Western Foundation of Vertebrate Zoology
Himantopus mexicanus mexicanus	Black-necked Stilt (western subspecies)	CA	Fresno		28-Jun-1921	1921	4	3	About half	1/2 Incubation	13	12-June-1921	163	36.751	-119.64	Western Foundation of Vertebrate Zoology
Himantopus mexicanus mexicanus	Black-necked Stilt (western subspecies)	CA	Fresno		20-Jun-1921	1921	4	3	Advanced	Advanced Incubation	20	28-May-1921	148	36.751	-119.64	Western Foundation of Vertebrate Zoology
Himantopus mexicanus mexicanus	Black-necked Stilt (western subspecies)	CA	Fresno		21-Jun-1921	1921	4	3		Unknown, not used	N/A	N/A	N/A	36.751	-119.64	Western Foundation of Vertebrate Zoology
Himantopus mexicanus mexicanus	Black-necked Stilt (western subspecies)	CA	Fresno		21-Jun-1921	1921	4	3		Unknown, not used	N/A	N/A	N/A	36.751	-119.64	Western Foundation of Vertebrate Zoology
Himantopus mexicanus mexicanus	Black-necked Stilt (western subspecies)	CA	Fresno		21-Jun-1921	1921	4	3		Unknown, not used	N/A	N/A	N/A	36.751	-119.64	Western Foundation of Vertebrate Zoology
Himantopus mexicanus mexicanus	Black-necked Stilt (western subspecies)	CA	Fresno		21-Jun-1921	1921	4	3		Unknown, not used	N/A	N/A	N/A	36.751	-119.64	Western Foundation of Vertebrate Zoology
Himantopus mexicanus mexicanus	Black-necked Stilt (western subspecies)	CA	Fresno		10-Jun-1922	1922	4	3	Fresh	Fresh	0	07-June-1922	158	36.751	-119.64	Western Foundation of Vertebrate Zoology
Himantopus mexicanus mexicanus	Black-necked Stilt (western subspecies)	CA	Fresno		2-Jun-1922	1922	4	3	Small embryos	Slight Incubation	4	26-May-1922	146	36.751	-119.64	Western Foundation of Vertebrate Zoology
Himantopus mexicanus mexicanus	Black-necked Stilt (western subspecies)	CA	Fresno		17-Jun-1922	1922	4	3	large embryos	Advanced Incubation	20	25-May-1922	145	36.751	-119.64	Western Foundation of Vertebrate Zoology
Himantopus mexicanus mexicanus	Black-necked Stilt (western subspecies)	CA	Fresno		28-Jun-1922	1922	4	3		Unknown, not used	N/A	N/A	N/A	36.751	-119.64	Western Foundation of Vertebrate Zoology
Himantopus mexicanus mexicanus	Black-necked Stilt (western subspecies)	CA	Fresno		29-Jun-1922	1922	4	3		Unknown, not used	N/A	N/A	N/A	36.751	-119.64	Western Foundation of Vertebrate Zoology
Himantopus mexicanus mexicanus	Black-necked Stilt (western subspecies)	CA	Fresno		26-May-1923	1923	4	3	Advanced	Advanced Incubation	20	03-May-1923	123	36.751	-119.64	Western Foundation of Vertebrate Zoology
Himantopus mexicanus mexicanus	Black-necked Stilt (western subspecies)	CA	Fresno		16-May-1927	1927	4	3	Slight	Slight Incubation	4	09-May-1927	129	36.751	-119.64	Western Foundation of Vertebrate Zoology
Himantopus mexicanus mexicanus	Black-necked Stilt (western subspecies)	CA	Fresno		15-May-1927	1927	4	3	Far advanced	Advanced Incubation	20	22-April-1927	112	36.751	-119.64	Western Foundation of Vertebrate Zoology
Himantopus mexicanus mexicanus	Black-necked Stilt (western subspecies)	CA	Fresno		20-Jun-1937	1937	4	3	Fresh	Fresh	0	17-June-1937	168	36.751	-119.64	Western Foundation of Vertebrate Zoology
Himantopus mexicanus mexicanus	Black-necked Stilt (western subspecies)	CA	Fresno		27-Apr-1940	1940	4	3	Slight	Slight Incubation	4	20-April-1940	111	36.751	-119.64	Western Foundation of Vertebrate Zoology
Himantopus mexicanus mexicanus	Black-necked Stilt (western subspecies)	CA	Fresno		27-Apr-1940	1940	4	3	Slight	Slight Incubation	4	20-April-1940	111	36.751	-119.64	Western Foundation of Vertebrate Zoology
Himantopus mexicanus mexicanus	Black-necked Stilt (western subspecies)	CA	Fresno County	5 miles south of Wildflower (Laton)	14-Jun-1896	1896	4	3	unknown	Unknown, not used	N/A	N/A	N/A	36.4305	-119.682	Denver Museum of Nature and Science	DMNS:Egg:1139
Himantopus mexicanus mexicanus	Black-necked Stilt (western subspecies)	CA	Fresno County	Riverdale	20-May-1917	1917	4	3	about one-half	1/2 Incubation	13	04-May-1917	124	36.4311	-119.859	Museum of Vertebrate Zoology	MVZ:Egg:5595
Himantopus mexicanus mexicanus	Black-necked Stilt (western subspecies)	CA	Imperial		3-Jun-1933	1933	4	3	begun	Slight Incubation	4	27-May-1933	147	33.0271	-115.285	Western Foundation of Vertebrate Zoology
Himantopus mexicanus mexicanus	Black-necked Stilt (western subspecies)	CA	Imperial		3-Jun-1933	1933	4	3	begun	Slight Incubation	4	27-May-1933	147	33.0271	-115.285	Western Foundation of Vertebrate Zoology
Himantopus mexicanus mexicanus	Black-necked Stilt (western subspecies)	CA	Imperial	8 miles NW of Westmorland	N/A	1973	N/A	N/A	N/A	N/A	N/A	1973-05-02	122	33.00	-115.4	Nestwatch	BKNSTI-158
Himantopus mexicanus mexicanus	Black-necked Stilt (western subspecies)	CA	Imperial	8 miles NW of Westmorland	N/A	1974	N/A	N/A	N/A	N/A	N/A	1974-06-10	161	33.00	-115.4	Nestwatch	BKNSTI-116
Himantopus mexicanus mexicanus	Black-necked Stilt (western subspecies)	CA	Imperial	9 miles west of Calipatria	N/A	1975	N/A	N/A	N/A	N/A	N/A	1975-07-11	192	33.08	-115.39	Nestwatch	BKNSTI-036
Himantopus mexicanus mexicanus	Black-necked Stilt (western subspecies)	CA	Imperial	5 miles NW of Westmorland	N/A	1971	N/A	N/A	N/A	N/A	N/A	1971-06-26	177	33.00	-115.4	Nestwatch	BKNSTI-009
Himantopus mexicanus mexicanus	Black-necked Stilt (western subspecies)	CA	Imperial	5 miles NW of Westmorland	N/A	1971	N/A	N/A	N/A	N/A	N/A	1971-06-27	178	33.00	-115.4	Nestwatch	BKNSTI-010
Himantopus mexicanus mexicanus	Black-necked Stilt (western subspecies)	CA	Imperial	5 miles NW of Westmorland	N/A	1971	N/A	N/A	N/A	N/A	N/A	1971-06-09	160	33.00	-115.4	Nestwatch	BKNSTI-011
Himantopus mexicanus mexicanus	Black-necked Stilt (western subspecies)	CA	Imperial	7 miles nortwest of Westmorland	N/A	1972	N/A	N/A	N/A	N/A	N/A	1972-07-06	188	33.03	-115.37	Nestwatch	BKNSTI-008
Himantopus mexicanus mexicanus	Black-necked Stilt (western subspecies)	CA	Inyo		15-May-1940	1940	4	3	Fresh	Fresh	0	12-May-1940	133	36.6303	-117.219	Western Foundation of Vertebrate Zoology
Himantopus mexicanus mexicanus	Black-necked Stilt (western subspecies)	CA	Inyo		15-May-1940	1940	4	3	Fresh	Fresh	0	12-May-1940	133	36.6303	-117.219	Western Foundation of Vertebrate Zoology
Himantopus mexicanus mexicanus	Black-necked Stilt (western subspecies)	CA	Kern		20-Jun-1914	1914	4	3	Slight	Slight Incubation	4	13-June-1914	164	35.2956	-118.905	Western Foundation of Vertebrate Zoology
Himantopus mexicanus mexicanus	Black-necked Stilt (western subspecies)	CA	Kern		19-Jun-1914	1914	4	3	Advanced-far	Advanced Incubation	20	27-May-1914	147	35.2956	-118.905	Western Foundation of Vertebrate Zoology
Himantopus mexicanus mexicanus	Black-necked Stilt (western subspecies)	CA	Kern		8-Jun-1920	1920	4	3	Fresh	Fresh	0	05-June-1920	157	35.2956	-118.905	Western Foundation of Vertebrate Zoology
Himantopus mexicanus mexicanus	Black-necked Stilt (western subspecies)	CA	Kern		31-May-1920	1920	4	3	Slight	Slight Incubation	4	24-May-1920	145	35.2956	-118.905	Western Foundation of Vertebrate Zoology
Himantopus mexicanus mexicanus	Black-necked Stilt (western subspecies)	CA	Kern		31-May-1920	1920	4	3	Slight	Slight Incubation	4	24-May-1920	145	35.2956	-118.905	Western Foundation of Vertebrate Zoology
Himantopus mexicanus mexicanus	Black-necked Stilt (western subspecies)	CA	Kern		31-May-1920	1920	4	3	Slight	Slight Incubation	4	24-May-1920	145	35.2956	-118.905	Western Foundation of Vertebrate Zoology
Himantopus mexicanus mexicanus	Black-necked Stilt (western subspecies)	CA	Kern		2-Jun-1920	1920	3	2	Slight	Slight Incubation	4	27-May-1920	148	35.2956	-118.905	Western Foundation of Vertebrate Zoology
Himantopus mexicanus mexicanus	Black-necked Stilt (western subspecies)	CA	Kern		2-Jun-1920	1920	3	2	Slight	Slight Incubation	4	27-May-1920	148	35.2956	-118.905	Western Foundation of Vertebrate Zoology
Himantopus mexicanus mexicanus	Black-necked Stilt (western subspecies)	CA	Kern		2-Jun-1920	1920	3	2	Slight	Slight Incubation	4	27-May-1920	148	35.2956	-118.905	Western Foundation of Vertebrate Zoology
Himantopus mexicanus mexicanus	Black-necked Stilt (western subspecies)	CA	Kern		8-Jun-1920	1920	4	3	2/5 incubated	2/5 Incubation	10	26-May-1920	147	35.2956	-118.905	Western Foundation of Vertebrate Zoology
Himantopus mexicanus mexicanus	Black-necked Stilt (western subspecies)	CA	Kern		8-Jun-1920	1920	4	3	Not recorded	Unknown, not used	N/A	N/A	N/A	35.2956	-118.905	Western Foundation of Vertebrate Zoology
Himantopus mexicanus mexicanus	Black-necked Stilt (western subspecies)	CA	Kern		17-Jun-1928	1928	4	3	Fresh	Fresh	0	14-June-1928	166	35.2956	-118.905	Western Foundation of Vertebrate Zoology
Himantopus mexicanus mexicanus	Black-necked Stilt (western subspecies)	CA	Kern		7-Jun-1932	1932	3	2	Fresh	Fresh	0	05-June-1932	157	35.2956	-118.905	Western Foundation of Vertebrate Zoology
Himantopus mexicanus mexicanus	Black-necked Stilt (western subspecies)	CA	Kern		7-Jun-1932	1932	3	2	Fresh	Fresh	0	05-June-1932	157	35.2956	-118.905	Western Foundation of Vertebrate Zoology
Himantopus mexicanus mexicanus	Black-necked Stilt (western subspecies)	CA	Kern		20-Jun-1937	1937	4	3	Fresh	Fresh	0	17-June-1937	168	35.2956	-118.905	Western Foundation of Vertebrate Zoology
Himantopus mexicanus mexicanus	Black-necked Stilt (western subspecies)	CA	Kern		30-May-1937	1937	4	3	Fresh	Fresh	0	27-May-1937	147	35.2956	-118.905	Western Foundation of Vertebrate Zoology
Himantopus mexicanus mexicanus	Black-necked Stilt (western subspecies)	CA	Kern		15-May-1939	1939	4	3	Fresh	Fresh	0	12-May-1939	132	35.2956	-118.905	Western Foundation of Vertebrate Zoology
Himantopus mexicanus mexicanus	Black-necked Stilt (western subspecies)	CA	Kern		11-Jun-1939	1939	4	3	Slight	Slight Incubation	4	04-June-1939	155	35.2956	-118.905	Western Foundation of Vertebrate Zoology
Himantopus mexicanus mexicanus	Black-necked Stilt (western subspecies)	CA	Kern		24-Jun-1956	1956	4	3	large embryos	Advanced Incubation	20	01-June-1956	153	35.2956	-118.905	Western Foundation of Vertebrate Zoology
Himantopus mexicanus mexicanus	Black-necked Stilt (western subspecies)	CA	Kern County	Buena Vista Lake	3-Jul-1922	1922	3	2	fresh	Fresh	0	01-July-1922	182	35.1881	-119.287	Museum of Vertebrate Zoology	MVZ:Egg:3704
Himantopus mexicanus mexicanus	Black-necked Stilt (western subspecies)	CA	Kern County	Buena Vista Lake	5-Jul-1929	1929	4	3	commenced	Slight Incubation	4	28-June-1929	179	35.1881	-119.287	Museum of Vertebrate Zoology	MVZ:Egg:3705
Himantopus mexicanus mexicanus	Black-necked Stilt (western subspecies)	CA	Kern County	Buena Vista Lake	5-Jul-1929	1929	4	3	commenced	Slight Incubation	4	28-June-1929	179	35.1881	-119.287	Museum of Vertebrate Zoology	MVZ:Egg:3706
Himantopus mexicanus mexicanus	Black-necked Stilt (western subspecies)	CA	Kings		23-Jun-1907	1907	4	3		Unknown, not used	N/A	N/A	N/A	36.1395	-119.895	Smithsonian National Museum of Natural History
Himantopus mexicanus mexicanus	Black-necked Stilt (western subspecies)	CA	Kings		23-May-1922	1922	5	4	Slight	Slight Incubation	4	15-May-1922	135	36.1395	-119.895	Western Foundation of Vertebrate Zoology
Himantopus mexicanus mexicanus	Black-necked Stilt (western subspecies)	CA	Kings		25-May-1923	1923	4	3	begun	Slight Incubation	4	18-May-1923	138	36.1395	-119.895	Western Foundation of Vertebrate Zoology
Himantopus mexicanus mexicanus	Black-necked Stilt (western subspecies)	CA	Kings		25-May-1923	1923	4	3	Advanced	Advanced Incubation	20	02-May-1923	122	36.1395	-119.895	Western Foundation of Vertebrate Zoology
Himantopus mexicanus mexicanus	Black-necked Stilt (western subspecies)	CA	Kings		29-May-1927	1927	4	3		Unknown, not used	N/A	N/A	N/A	36.1395	-119.895	Western Foundation of Vertebrate Zoology
Himantopus mexicanus mexicanus	Black-necked Stilt (western subspecies)	CA	Kings		11-May-1941	1941	4	3	started	Slight Incubation	4	04-May-1941	124	36.1395	-119.895	Western Foundation of Vertebrate Zoology
Himantopus mexicanus mexicanus	Black-necked Stilt (western subspecies)	CA	Kings		11-May-1941	1941	4	3	started	Slight Incubation	4	04-May-1941	124	36.1395	-119.895	Western Foundation of Vertebrate Zoology
Himantopus mexicanus mexicanus	Black-necked Stilt (western subspecies)	CA	Kings		11-May-1941	1941	4	3	started	Slight Incubation	4	04-May-1941	124	36.1395	-119.895	Western Foundation of Vertebrate Zoology
Himantopus mexicanus mexicanus	Black-necked Stilt (western subspecies)	CA	Kings		11-May-1941	1941	4	3	Started	Slight Incubation	4	04-May-1941	124	36.1395	-119.895	Western Foundation of Vertebrate Zoology
Himantopus mexicanus mexicanus	Black-necked Stilt (western subspecies)	CA	Kings		8-Jun-1941	1941	4	3	1/2 incubated	1/2 Incubation	13	23-May-1941	143	36.1395	-119.895	Western Foundation of Vertebrate Zoology
Himantopus mexicanus mexicanus	Black-necked Stilt (western subspecies)	CA	Kings		8-Jun-1941	1941	5	4	1/2 incubated	1/2 Incubation	13	22-May-1941	142	36.1395	-119.895	Western Foundation of Vertebrate Zoology
Himantopus mexicanus mexicanus	Black-necked Stilt (western subspecies)	CA	Kings		8-Jun-1941	1941	4	3	large embryos	Advanced Incubation	20	16-May-1941	136	36.1395	-119.895	Western Foundation of Vertebrate Zoology
Himantopus mexicanus mexicanus	Black-necked Stilt (western subspecies)	CA	Los Angeles		27-May-1852	1852	4	3	begun	Slight Incubation	4	20-May-1852	141	33.8161	-118.299	Western Foundation of Vertebrate Zoology
Himantopus mexicanus mexicanus	Black-necked Stilt (western subspecies)	CA	Los Angeles		14-Jun-1903	1903	4	3	Fresh	Fresh	0	11-June-1903	162	33.8161	-118.299	Western Foundation of Vertebrate Zoology
Himantopus mexicanus mexicanus	Black-necked Stilt (western subspecies)	CA	Los Angeles		14-Jun-1903	1903	4	3	Fresh	Fresh	0	11-June-1903	162	33.8161	-118.299	Western Foundation of Vertebrate Zoology
Himantopus mexicanus mexicanus	Black-necked Stilt (western subspecies)	CA	Los Angeles		14-Jun-1903	1903	4	3	Fresh	Fresh	0	11-June-1903	162	33.8161	-118.299	Western Foundation of Vertebrate Zoology
Himantopus mexicanus mexicanus	Black-necked Stilt (western subspecies)	CA	Los Angeles		7-Jun-1903	1903	3	2	Fresh	Fresh	0	05-June-1903	156	33.8161	-118.299	Western Foundation of Vertebrate Zoology
Himantopus mexicanus mexicanus	Black-necked Stilt (western subspecies)	CA	Los Angeles		31-May-1903	1903	4	3	Fresh	Fresh	0	28-May-1903	148	33.8161	-118.299	Western Foundation of Vertebrate Zoology
Himantopus mexicanus mexicanus	Black-necked Stilt (western subspecies)	CA	Los Angeles		7-Jun-1903	1903	4	3	Fresh	Fresh	0	04-June-1903	155	33.8161	-118.299	Western Foundation of Vertebrate Zoology
Himantopus mexicanus mexicanus	Black-necked Stilt (western subspecies)	CA	Los Angeles		21-Jun-1903	1903	3	2	Fresh	Fresh	0	19-June-1903	170	33.8161	-118.299	Western Foundation of Vertebrate Zoology
Himantopus mexicanus mexicanus	Black-necked Stilt (western subspecies)	CA	Los Angeles		14-Jun-1903	1903	3	2	Fresh	Fresh	0	12-June-1903	163	33.8161	-118.299	Western Foundation of Vertebrate Zoology
Himantopus mexicanus mexicanus	Black-necked Stilt (western subspecies)	CA	Los Angeles		28-May-1903	1903	4	3	Fresh	Fresh	0	25-May-1903	145	33.8161	-118.299	Western Foundation of Vertebrate Zoology
Himantopus mexicanus mexicanus	Black-necked Stilt (western subspecies)	CA	Los Angeles		24-May-1903	1903	4	3	Fresh	Fresh	0	21-May-1903	141	33.8161	-118.299	Western Foundation of Vertebrate Zoology
Himantopus mexicanus mexicanus	Black-necked Stilt (western subspecies)	CA	Los Angeles		28-May-1903	1903	4	3	Fresh	Fresh	0	25-May-1903	145	33.8161	-118.299	Western Foundation of Vertebrate Zoology
Himantopus mexicanus mexicanus	Black-necked Stilt (western subspecies)	CA	Los Angeles		7-Jun-1903	1903	3	2	Fresh	Fresh	0	05-June-1903	156	33.8161	-118.299	Western Foundation of Vertebrate Zoology
Himantopus mexicanus mexicanus	Black-necked Stilt (western subspecies)	CA	Los Angeles		24-May-1903	1903	2	1	Fresh	Fresh	0	23-May-1903	143	33.8161	-118.299	Western Foundation of Vertebrate Zoology
Himantopus mexicanus mexicanus	Black-necked Stilt (western subspecies)	CA	Los Angeles		24-May-1903	1903	4	3	commenced	Slight Incubation	4	17-May-1903	137	33.8161	-118.299	Western Foundation of Vertebrate Zoology
Himantopus mexicanus mexicanus	Black-necked Stilt (western subspecies)	CA	Los Angeles		14-Jun-1903	1903	4	3	commenced	Slight Incubation	4	07-June-1903	158	33.8161	-118.299	Western Foundation of Vertebrate Zoology
Himantopus mexicanus mexicanus	Black-necked Stilt (western subspecies)	CA	Los Angeles		28-May-1903	1903	4	3	commenced	Slight Incubation	4	21-May-1903	141	33.8161	-118.299	Western Foundation of Vertebrate Zoology
Himantopus mexicanus mexicanus	Black-necked Stilt (western subspecies)	CA	Los Angeles		31-May-1903	1903	4	3	commenced	Slight Incubation	4	24-May-1903	144	33.8161	-118.299	Western Foundation of Vertebrate Zoology
Himantopus mexicanus mexicanus	Black-necked Stilt (western subspecies)	CA	Los Angeles		28-May-1903	1903	4	3	commenced	Slight Incubation	4	21-May-1903	141	33.8161	-118.299	Western Foundation of Vertebrate Zoology
Himantopus mexicanus mexicanus	Black-necked Stilt (western subspecies)	CA	Los Angeles		28-May-1903	1903	3	2	commenced	Slight Incubation	4	22-May-1903	142	33.8161	-118.299	Western Foundation of Vertebrate Zoology
Himantopus mexicanus mexicanus	Black-necked Stilt (western subspecies)	CA	Los Angeles		24-May-1903	1903	4	3	Slight	Slight Incubation	4	17-May-1903	137	33.8161	-118.299	Western Foundation of Vertebrate Zoology
Himantopus mexicanus mexicanus	Black-necked Stilt (western subspecies)	CA	Los Angeles		31-May-1903	1903	4	3	Advanced	Advanced Incubation	20	08-May-1903	128	33.8161	-118.299	Western Foundation of Vertebrate Zoology
Himantopus mexicanus mexicanus	Black-necked Stilt (western subspecies)	CA	Los Angeles		28-May-1903	1903	3	2	Advanced	Advanced Incubation	20	06-May-1903	126	33.8161	-118.299	Western Foundation of Vertebrate Zoology
Himantopus mexicanus mexicanus	Black-necked Stilt (western subspecies)	CA	Los Angeles		16-Jun-1907	1907	4	3	fresh	Fresh	0	13-June-1907	164	33.8161	-118.299	Western Foundation of Vertebrate Zoology
Himantopus mexicanus mexicanus	Black-necked Stilt (western subspecies)	CA	Los Angeles		16-Jun-1907	1907	4	3	begun	Slight Incubation	4	09-June-1907	160	33.8161	-118.299	Western Foundation of Vertebrate Zoology
Himantopus mexicanus mexicanus	Black-necked Stilt (western subspecies)	CA	Los Angeles		21-May-1908	1908	4	3	Fresh	Fresh	0	18-May-1908	139	33.8161	-118.299	Western Foundation of Vertebrate Zoology
Himantopus mexicanus mexicanus	Black-necked Stilt (western subspecies)	CA	Los Angeles		21-May-1908	1908	4	3	Considerable	Advanced Incubation	20	28-April-1908	119	33.8161	-118.299	Western Foundation of Vertebrate Zoology
Himantopus mexicanus mexicanus	Black-necked Stilt (western subspecies)	CA	Los Angeles		17-May-1910	1910	4	3	1/4 incubated	1/4 Incubation	6	08-May-1910	128	33.8161	-118.299	Western Foundation of Vertebrate Zoology
Himantopus mexicanus mexicanus	Black-necked Stilt (western subspecies)	CA	Los Angeles		10-May-1910	1910	4	3	1/4 incubated	1/4 Incubation	6	01-May-1910	121	33.8161	-118.299	Western Foundation of Vertebrate Zoology
Himantopus mexicanus mexicanus	Black-necked Stilt (western subspecies)	CA	Los Angeles		22-May-1910	1910	4	3	Well begun	1/2 Incubation	13	06-May-1910	126	33.8161	-118.299	Western Foundation of Vertebrate Zoology
Himantopus mexicanus mexicanus	Black-necked Stilt (western subspecies)	CA	Los Angeles		22-May-1910	1910	4	3	Advanced	Advanced Incubation	20	29-April-1910	119	33.8161	-118.299	Western Foundation of Vertebrate Zoology
Himantopus mexicanus mexicanus	Black-necked Stilt (western subspecies)	CA	Los Angeles		3-Jun-1912	1912	4	3	Fresh	Fresh	0	31-May-1912	152	33.8161	-118.299	Western Foundation of Vertebrate Zoology
Himantopus mexicanus mexicanus	Black-necked Stilt (western subspecies)	CA	Los Angeles		9-Jun-1912	1912	4	3	1/3 incubated	1/3 Incubation	8	29-May-1912	150	33.8161	-118.299	Western Foundation of Vertebrate Zoology
Himantopus mexicanus mexicanus	Black-necked Stilt (western subspecies)	CA	Los Angeles		9-Jun-1912	1912	4	3	1/3 incubated	1/3 Incubation	8	29-May-1912	150	33.8161	-118.299	Western Foundation of Vertebrate Zoology
Himantopus mexicanus mexicanus	Black-necked Stilt (western subspecies)	CA	Los Angeles		4-Jun-1913	1913	3	2	Fresh	Fresh	0	02-June-1913	153	33.8161	-118.299	Western Foundation of Vertebrate Zoology
Himantopus mexicanus mexicanus	Black-necked Stilt (western subspecies)	CA	Los Angeles		4-Jun-1913	1913	4	3	Slight	Slight Incubation	4	28-May-1913	148	33.8161	-118.299	Western Foundation of Vertebrate Zoology
Himantopus mexicanus mexicanus	Black-necked Stilt (western subspecies)	CA	Los Angeles		4-Jun-1913	1913	4	3	Advanced	Advanced Incubation	20	12-May-1913	132	33.8161	-118.299	Western Foundation of Vertebrate Zoology
Himantopus mexicanus mexicanus	Black-necked Stilt (western subspecies)	CA	Los Angeles		4-Jun-1913	1913	4	3	Advanced	Advanced Incubation	20	12-May-1913	132	33.8161	-118.299	Western Foundation of Vertebrate Zoology
Himantopus mexicanus mexicanus	Black-necked Stilt (western subspecies)	CA	Los Angeles		3-Jul-1914	1914	4	3	Fresh	Fresh	0	30-June-1914	181	33.8161	-118.299	Western Foundation of Vertebrate Zoology
Himantopus mexicanus mexicanus	Black-necked Stilt (western subspecies)	CA	Los Angeles		12-Jun-1914	1914	4	3	Fresh	Fresh	0	09-June-1914	160	33.8161	-118.299	Western Foundation of Vertebrate Zoology
Himantopus mexicanus mexicanus	Black-necked Stilt (western subspecies)	CA	Los Angeles		19-Apr-1914	1914	4	3	Fresh	Fresh	0	16-April-1914	106	33.8161	-118.299	Western Foundation of Vertebrate Zoology
Himantopus mexicanus mexicanus	Black-necked Stilt (western subspecies)	CA	Los Angeles		26-Apr-1914	1914	5	4	Fresh	Fresh	0	22-April-1914	112	33.8161	-118.299	Western Foundation of Vertebrate Zoology
Himantopus mexicanus mexicanus	Black-necked Stilt (western subspecies)	CA	Los Angeles		19-Apr-1914	1914	4	3	Fresh	Fresh	0	16-April-1914	106	33.8161	-118.299	Western Foundation of Vertebrate Zoology
Himantopus mexicanus mexicanus	Black-necked Stilt (western subspecies)	CA	Los Angeles		12-Jun-1914	1914	4	3	fresh	Fresh	0	09-June-1914	160	33.8161	-118.299	Western Foundation of Vertebrate Zoology
Himantopus mexicanus mexicanus	Black-necked Stilt (western subspecies)	CA	Los Angeles		21-Jun-1914	1914	4	3	Started	Slight Incubation	4	14-June-1914	165	33.8161	-118.299	Western Foundation of Vertebrate Zoology
Himantopus mexicanus mexicanus	Black-necked Stilt (western subspecies)	CA	Los Angeles		12-Jun-1914	1914	4	3	Well along	1/2 Incubation	13	27-May-1914	147	33.8161	-118.299	Western Foundation of Vertebrate Zoology
Himantopus mexicanus mexicanus	Black-necked Stilt (western subspecies)	CA	Los Angeles		21-Jun-1914	1914	4	3	Well along	1/2 Incubation	13	05-June-1914	156	33.8161	-118.299	Western Foundation of Vertebrate Zoology
Himantopus mexicanus mexicanus	Black-necked Stilt (western subspecies)	CA	Los Angeles		12-Jun-1914	1914	4	3		Unknown, not used	N/A	N/A	N/A	33.8161	-118.299	Western Foundation of Vertebrate Zoology
Himantopus mexicanus mexicanus	Black-necked Stilt (western subspecies)	CA	Los Angeles		11-May-1931	1931	4	3	Fresh	Fresh	0	08-May-1931	128	33.8161	-118.299	Western Foundation of Vertebrate Zoology
Himantopus mexicanus mexicanus	Black-necked Stilt (western subspecies)	CA	Los Angeles		11-May-1931	1931	4	3	Fresh	Fresh	0	08-May-1931	128	33.8161	-118.299	Western Foundation of Vertebrate Zoology
Himantopus mexicanus mexicanus	Black-necked Stilt (western subspecies)	CA	Los Angeles		12-May-1931	1931	4	3	Fresh	Fresh	0	09-May-1931	129	33.8161	-118.299	Western Foundation of Vertebrate Zoology
Himantopus mexicanus mexicanus	Black-necked Stilt (western subspecies)	CA	Los Angeles		12-May-1931	1931	4	3	Fresh	Fresh	0	09-May-1931	129	33.8161	-118.299	Western Foundation of Vertebrate Zoology
Himantopus mexicanus mexicanus	Black-necked Stilt (western subspecies)	CA	Los Angeles		12-May-1931	1931	4	3	Fresh	Fresh	0	09-May-1931	129	33.8161	-118.299	Western Foundation of Vertebrate Zoology
Himantopus mexicanus mexicanus	Black-necked Stilt (western subspecies)	CA	Los Angeles		13-May-1931	1931	3	2	Fresh	Fresh	0	11-May-1931	131	33.8161	-118.299	Western Foundation of Vertebrate Zoology
Himantopus mexicanus mexicanus	Black-necked Stilt (western subspecies)	CA	Los Angeles		13-May-1931	1931	3	2	Fresh	Fresh	0	11-May-1931	131	33.8161	-118.299	Western Foundation of Vertebrate Zoology
Himantopus mexicanus mexicanus	Black-necked Stilt (western subspecies)	CA	Los Angeles		13-May-1931	1931	3	2	Fresh	Fresh	0	11-May-1931	131	33.8161	-118.299	Western Foundation of Vertebrate Zoology
Himantopus mexicanus mexicanus	Black-necked Stilt (western subspecies)	CA	Los Angeles		11-May-1931	1931	3	2	begun	Slight Incubation	4	05-May-1931	125	33.8161	-118.299	Western Foundation of Vertebrate Zoology
Himantopus mexicanus mexicanus	Black-necked Stilt (western subspecies)	CA	Los Angeles		18-Jun-1933	1933	4	3	Fresh	Fresh	0	15-June-1933	166	33.8161	-118.299	Western Foundation of Vertebrate Zoology
Himantopus mexicanus mexicanus	Black-necked Stilt (western subspecies)	CA	Los Angeles		18-Jun-1933	1933	4	3	Fresh	Fresh	0	15-June-1933	166	33.8161	-118.299	Western Foundation of Vertebrate Zoology
Himantopus mexicanus mexicanus	Black-necked Stilt (western subspecies)	CA	Los Angeles		2-Jun-1933	1933	4	3	begun	Slight Incubation	4	26-May-1933	146	33.8161	-118.299	Western Foundation of Vertebrate Zoology
Himantopus mexicanus mexicanus	Black-necked Stilt (western subspecies)	CA	Los Angeles		18-Jun-1933	1933	4	3	begun	Slight Incubation	4	11-June-1933	162	33.8161	-118.299	Western Foundation of Vertebrate Zoology
Himantopus mexicanus mexicanus	Black-necked Stilt (western subspecies)	CA	Los Angeles		18-Jun-1933	1933	4	3	large embryos	Advanced Incubation	20	26-May-1933	146	33.8161	-118.299	Western Foundation of Vertebrate Zoology
Himantopus mexicanus mexicanus	Black-necked Stilt (western subspecies)	CA	Los Angeles		27-May-1934	1934	4	3	Fresh	Fresh	0	24-May-1934	144	33.8161	-118.299	Western Foundation of Vertebrate Zoology
Himantopus mexicanus mexicanus	Black-necked Stilt (western subspecies)	CA	Los Angeles		10-May-1934	1934	4	3	Started	Slight Incubation	4	03-May-1934	123	33.8161	-118.299	Western Foundation of Vertebrate Zoology
Himantopus mexicanus mexicanus	Black-necked Stilt (western subspecies)	CA	Los Angeles		27-May-1934	1934	4	3	7 to 10 days	9 days Incubated	9	15-May-1934	135	33.8161	-118.299	Western Foundation of Vertebrate Zoology
Himantopus mexicanus mexicanus	Black-necked Stilt (western subspecies)	CA	Los Angeles		20-May-1935	1935	4	3	begun	Slight Incubation	4	13-May-1935	133	33.8161	-118.299	Western Foundation of Vertebrate Zoology
Himantopus mexicanus mexicanus	Black-necked Stilt (western subspecies)	CA	Los Angeles		20-May-1935	1935	4	3	begun	Slight Incubation	4	13-May-1935	133	33.8161	-118.299	Western Foundation of Vertebrate Zoology
Himantopus mexicanus mexicanus	Black-necked Stilt (western subspecies)	CA	Los Angeles		20-May-1935	1935	4	3	begun	Slight Incubation	4	13-May-1935	133	33.8161	-118.299	Western Foundation of Vertebrate Zoology
Himantopus mexicanus mexicanus	Black-necked Stilt (western subspecies)	CA	Los Angeles		20-May-1935	1935	4	3	begun	Slight Incubation	4	13-May-1935	133	33.8161	-118.299	Western Foundation of Vertebrate Zoology
Himantopus mexicanus mexicanus	Black-necked Stilt (western subspecies)	CA	Los Angeles		19-May-1935	1935	4	3	Small embryos	Slight Incubation	4	12-May-1935	132	33.8161	-118.299	Western Foundation of Vertebrate Zoology
Himantopus mexicanus mexicanus	Black-necked Stilt (western subspecies)	CA	Los Angeles		19-May-1935	1935	4	3	Started	Slight Incubation	4	12-May-1935	132	33.8161	-118.299	Western Foundation of Vertebrate Zoology
Himantopus mexicanus mexicanus	Black-necked Stilt (western subspecies)	CA	Los Angeles		19-May-1935	1935	4	3	Started	Slight Incubation	4	12-May-1935	132	33.8161	-118.299	Western Foundation of Vertebrate Zoology
Himantopus mexicanus mexicanus	Black-necked Stilt (western subspecies)	CA	Los Angeles		19-May-1935	1935	4	3	Started	Slight Incubation	4	12-May-1935	132	33.8161	-118.299	Western Foundation of Vertebrate Zoology
Himantopus mexicanus mexicanus	Black-necked Stilt (western subspecies)	CA	Los Angeles		19-May-1935	1935	4	3	Started	Slight Incubation	4	12-May-1935	132	33.8161	-118.299	Western Foundation of Vertebrate Zoology
Himantopus mexicanus mexicanus	Black-necked Stilt (western subspecies)	CA	Los Angeles		28-May-1935	1935	4	3		Unknown, not used	N/A	N/A	N/A	33.8161	-118.299	Western Foundation of Vertebrate Zoology
Himantopus mexicanus mexicanus	Black-necked Stilt (western subspecies)	CA	Los Angeles		26-May-1937	1937	4	3	Fresh	Fresh	0	23-May-1937	143	33.8161	-118.299	Western Foundation of Vertebrate Zoology
Himantopus mexicanus mexicanus	Black-necked Stilt (western subspecies)	CA	Los Angeles		26-May-1937	1937	4	3	fresh	Fresh	0	23-May-1937	143	33.8161	-118.299	Western Foundation of Vertebrate Zoology
Himantopus mexicanus mexicanus	Black-necked Stilt (western subspecies)	CA	Los Angeles		20-May-1939	1939	4	3	Fresh	Fresh	0	17-May-1939	137	33.8161	-118.299	Western Foundation of Vertebrate Zoology
Himantopus mexicanus mexicanus	Black-necked Stilt (western subspecies)	CA	Los Angeles		20-May-1939	1939	4	3	Fresh	Fresh	0	17-May-1939	137	33.8161	-118.299	Western Foundation of Vertebrate Zoology
Himantopus mexicanus mexicanus	Black-necked Stilt (western subspecies)	CA	Los Angeles		21-May-1939	1939	4	3	Fresh	Fresh	0	18-May-1939	138	33.8161	-118.299	Western Foundation of Vertebrate Zoology
Himantopus mexicanus mexicanus	Black-necked Stilt (western subspecies)	CA	Los Angeles County	Nigger Slough, Los Angeles	3-Jul-1903	1903	4	3	slight	Slight Incubation	4	26-June-1903	177	33.8373	-118.265	Museum of Vertebrate Zoology	MVZ:Egg:2142
Himantopus mexicanus mexicanus	Black-necked Stilt (western subspecies)	CA	Los Angeles County	Nigger Slough, Los Angeles	3-Jul-1903	1903	4	3	slight	Slight Incubation	4	26-June-1903	177	33.8373	-118.265	Museum of Vertebrate Zoology	MVZ:Egg:2143
Himantopus mexicanus mexicanus	Black-necked Stilt (western subspecies)	CA	Los Angeles County	Nigger Slough, Los Angeles	3-Jul-1903	1903	3	2	slight	Slight Incubation	4	27-June-1903	178	33.8373	-118.265	Museum of Vertebrate Zoology	MVZ:Egg:2144
Himantopus mexicanus mexicanus	Black-necked Stilt (western subspecies)	CA	Los Angeles County	Nigger Slough, Los Angeles	3-Jul-1903	1903	3	2	slight	Slight Incubation	4	27-June-1903	178	33.8373	-118.265	Museum of Vertebrate Zoology	MVZ:Egg:2145
Himantopus mexicanus mexicanus	Black-necked Stilt (western subspecies)	CA	Los Angeles County	Nigger Slough, Los Angeles	7-Jun-1906	1906	4	3	about 8 days	8 Days Incubated	8	27-May-1906	147	33.8373	-118.265	Museum of Vertebrate Zoology	MVZ:Egg:2146
Himantopus mexicanus mexicanus	Black-necked Stilt (western subspecies)	CA	Madera		9-Jun-1920	1920	4	3	Fresh	Fresh	0	06-June-1920	158	37.2723	-119.784	Western Foundation of Vertebrate Zoology
Himantopus mexicanus mexicanus	Black-necked Stilt (western subspecies)	CA	Madera		10-Jun-1920	1920	3	2	Well started	1/2 Incubation	13	26-May-1920	147	37.2723	-119.784	Western Foundation of Vertebrate Zoology
Himantopus mexicanus mexicanus	Black-necked Stilt (western subspecies)	CA	Madera		9-Jun-1920	1920	4	3	Feathers, Ready to hatch	2 Days Left of Incubation	24	13-May-1920	134	37.2723	-119.784	Western Foundation of Vertebrate Zoology
Himantopus mexicanus mexicanus	Black-necked Stilt (western subspecies)	CA	Madera		26-Jun-1921	1921	4	3		Unknown, not used	N/A	N/A	N/A	37.2723	-119.784	Western Foundation of Vertebrate Zoology
Himantopus mexicanus mexicanus	Black-necked Stilt (western subspecies)	CA	Madera		29-Jun-1922	1922	4	3		Unknown, not used	N/A	N/A	N/A	37.2723	-119.784	Western Foundation of Vertebrate Zoology
Himantopus mexicanus mexicanus	Black-necked Stilt (western subspecies)	CA	Madera		27-May-1923	1923	4	3	Advanced	Advanced Incubation	20	04-May-1923	124	37.2723	-119.784	Western Foundation of Vertebrate Zoology
Himantopus mexicanus mexicanus	Black-necked Stilt (western subspecies)	CA	Madera		30-Jun-1923	1923	4	3	Far advanced	Advanced Incubation	20	07-June-1923	158	37.2723	-119.784	Western Foundation of Vertebrate Zoology
Himantopus mexicanus mexicanus	Black-necked Stilt (western subspecies)	CA	Madera		22-Jun-1931	1931	4	3		Unknown, not used	N/A	N/A	N/A	37.2723	-119.784	Western Foundation of Vertebrate Zoology
Himantopus mexicanus mexicanus	Black-necked Stilt (western subspecies)	CA	Madera County	Firebaugh	28-Jun-1921	1921	4	3	large embryos	Advanced Incubation	20	05-June-1921	156	36.8562	-120.454	Museum of Vertebrate Zoology	MVZ:Egg:5594
Himantopus mexicanus mexicanus	Black-necked Stilt (western subspecies)	CA	Merced		7-May-1896	1896	4	3	Fresh	Fresh	0	04-May-1896	125	37.1883	-120.65	Western Foundation of Vertebrate Zoology
Himantopus mexicanus mexicanus	Black-necked Stilt (western subspecies)	CA	Merced		6-May-1896	1896	4	3	Fresh	Fresh	0	03-May-1896	124	37.1883	-120.65	Western Foundation of Vertebrate Zoology
Himantopus mexicanus mexicanus	Black-necked Stilt (western subspecies)	CA	Merced		6-May-1896	1896	4	3	Fresh	Fresh	0	03-May-1896	124	37.1883	-120.65	Western Foundation of Vertebrate Zoology
Himantopus mexicanus mexicanus	Black-necked Stilt (western subspecies)	CA	Merced		6-May-1896	1896	4	3	begun	Slight Incubation	4	29-April-1896	120	37.1883	-120.65	Western Foundation of Vertebrate Zoology
Himantopus mexicanus mexicanus	Black-necked Stilt (western subspecies)	CA	Merced		30-May-1898	1898	3	2	Not recorded	Unknown, not used	N/A	N/A	N/A	37.1883	-120.65	Western Foundation of Vertebrate Zoology
Himantopus mexicanus mexicanus	Black-necked Stilt (western subspecies)	CA	Merced		12-May-1899	1899	4	3	Fresh	Fresh	0	09-May-1899	129	37.1883	-120.65	Western Foundation of Vertebrate Zoology
Himantopus mexicanus mexicanus	Black-necked Stilt (western subspecies)	CA	Merced		25-May-1899	1899	4	3	commenced	Slight Incubation	4	18-May-1899	138	37.1883	-120.65	Western Foundation of Vertebrate Zoology
Himantopus mexicanus mexicanus	Black-necked Stilt (western subspecies)	CA	Merced		21-May-1899	1899	3	2	commenced	Slight Incubation	4	15-May-1899	135	37.1883	-120.65	Western Foundation of Vertebrate Zoology
Himantopus mexicanus mexicanus	Black-necked Stilt (western subspecies)	CA	Merced		24-May-1899	1899	3	2	commenced	Slight Incubation	4	18-May-1899	138	37.1883	-120.65	Western Foundation of Vertebrate Zoology
Himantopus mexicanus mexicanus	Black-necked Stilt (western subspecies)	CA	Merced		25-May-1900	1900	4	3	Advanced	Advanced Incubation	20	02-May-1900	122	37.1883	-120.65	Western Foundation of Vertebrate Zoology
Himantopus mexicanus mexicanus	Black-necked Stilt (western subspecies)	CA	Merced		25-May-1900	1900	4	3	Advanced	Advanced Incubation	20	02-May-1900	122	37.1883	-120.65	Western Foundation of Vertebrate Zoology
Himantopus mexicanus mexicanus	Black-necked Stilt (western subspecies)	CA	Merced		5-Jun-1905	1905	4	3	Fresh	Fresh	0	02-June-1905	153	37.1883	-120.65	Western Foundation of Vertebrate Zoology
Himantopus mexicanus mexicanus	Black-necked Stilt (western subspecies)	CA	Merced		5-Jun-1905	1905	4	3	Fresh	Fresh	0	02-June-1905	153	37.1883	-120.65	Western Foundation of Vertebrate Zoology
Himantopus mexicanus mexicanus	Black-necked Stilt (western subspecies)	CA	Merced		5-Jun-1905	1905	4	3	Began	Slight Incubation	4	29-May-1905	149	37.1883	-120.65	Western Foundation of Vertebrate Zoology
Himantopus mexicanus mexicanus	Black-necked Stilt (western subspecies)	CA	Merced		5-Jun-1905	1905	4	3	Began	Slight Incubation	4	29-May-1905	149	37.1883	-120.65	Western Foundation of Vertebrate Zoology
Himantopus mexicanus mexicanus	Black-necked Stilt (western subspecies)	CA	Merced		5-Jun-1905	1905	4	3		Unknown, not used	N/A	N/A	N/A	37.1883	-120.65	Smithsonian National Museum of Natural History
Himantopus mexicanus mexicanus	Black-necked Stilt (western subspecies)	CA	Merced		3-Jun-1908	1908	4	3	fresh	Fresh	0	31-May-1908	152	37.1883	-120.65	Western Foundation of Vertebrate Zoology
Himantopus mexicanus mexicanus	Black-necked Stilt (western subspecies)	CA	Merced		1-Jun-1908	1908	4	3	Started	Slight Incubation	4	25-May-1908	146	37.1883	-120.65	Western Foundation of Vertebrate Zoology
Himantopus mexicanus mexicanus	Black-necked Stilt (western subspecies)	CA	Merced		22-May-1912	1912	4	3	About 1/3	1 3/Incubation	8	11-May-1912	132	37.1883	-120.65	Western Foundation of Vertebrate Zoology
Himantopus mexicanus mexicanus	Black-necked Stilt (western subspecies)	CA	Merced		25-May-1912	1912	4	3		Unknown, not used	N/A	N/A	N/A	37.1883	-120.65	Western Foundation of Vertebrate Zoology
Himantopus mexicanus mexicanus	Black-necked Stilt (western subspecies)	CA	Merced		31-May-1914	1914	4	3	Slight	Slight Incubation	4	24-May-1914	144	37.1883	-120.65	Western Foundation of Vertebrate Zoology
Himantopus mexicanus mexicanus	Black-necked Stilt (western subspecies)	CA	Merced		1-Jun-1915	1915	4	3	Advanced	Advanced Incubation	20	09-May-1915	129	37.1883	-120.65	Western Foundation of Vertebrate Zoology
Himantopus mexicanus mexicanus	Black-necked Stilt (western subspecies)	CA	Merced		17-May-1921	1921	4	3	Slight	Slight Incubation	4	10-May-1921	130	37.1883	-120.65	Western Foundation of Vertebrate Zoology
Himantopus mexicanus mexicanus	Black-necked Stilt (western subspecies)	CA	Merced		25-Jun-1921	1921	4	3		Unknown, not used	N/A	N/A	N/A	37.1883	-120.65	Western Foundation of Vertebrate Zoology
Himantopus mexicanus mexicanus	Black-necked Stilt (western subspecies)	CA	Merced		3-Jun-1922	1922	4	3	begun	Slight Incubation	4	27-May-1922	147	37.1883	-120.65	Western Foundation of Vertebrate Zoology
Himantopus mexicanus mexicanus	Black-necked Stilt (western subspecies)	CA	Merced		3-Jun-1922	1922	4	3	Showing blood, Small embryos	Slight Incubation	4	27-May-1922	147	37.1883	-120.65	Western Foundation of Vertebrate Zoology
Himantopus mexicanus mexicanus	Black-necked Stilt (western subspecies)	CA	Merced		3-Jun-1922	1922	5	4	Slight	Slight Incubation	4	26-May-1922	146	37.1883	-120.65	Western Foundation of Vertebrate Zoology
Himantopus mexicanus mexicanus	Black-necked Stilt (western subspecies)	CA	Merced		4-Jun-1922	1922	4	3		Unknown, not used	N/A	N/A	N/A	37.1883	-120.65	Western Foundation of Vertebrate Zoology
Himantopus mexicanus mexicanus	Black-necked Stilt (western subspecies)	CA	Merced		4-Jun-1922	1922	4	3		Unknown, not used	N/A	N/A	N/A	37.1883	-120.65	Western Foundation of Vertebrate Zoology
Himantopus mexicanus mexicanus	Black-necked Stilt (western subspecies)	CA	Merced		12-Jun-1923	1923	4	3	Fresh	Fresh	0	09-June-1923	160	37.1883	-120.65	Western Foundation of Vertebrate Zoology
Himantopus mexicanus mexicanus	Black-necked Stilt (western subspecies)	CA	Merced		12-Jun-1923	1923	4	3	begun	Slight Incubation	4	05-June-1923	156	37.1883	-120.65	Western Foundation of Vertebrate Zoology
Himantopus mexicanus mexicanus	Black-necked Stilt (western subspecies)	CA	Merced		9-Jun-1923	1923	4	3	commenced	Slight Incubation	4	02-June-1923	153	37.1883	-120.65	Western Foundation of Vertebrate Zoology
Himantopus mexicanus mexicanus	Black-necked Stilt (western subspecies)	CA	Merced		26-May-1923	1923	4	3	Slight	Slight Incubation	4	19-May-1923	139	37.1883	-120.65	Western Foundation of Vertebrate Zoology
Himantopus mexicanus mexicanus	Black-necked Stilt (western subspecies)	CA	Merced		26-May-1923	1923	4	3	About 1/3	1 3/Incubation	8	15-May-1923	135	37.1883	-120.65	Western Foundation of Vertebrate Zoology
Himantopus mexicanus mexicanus	Black-necked Stilt (western subspecies)	CA	Merced		12-Jun-1923	1923	4	3	Advanced	Advanced Incubation	20	20-May-1923	140	37.1883	-120.65	Western Foundation of Vertebrate Zoology
Himantopus mexicanus mexicanus	Black-necked Stilt (western subspecies)	CA	Merced		12-Jun-1923	1923	4	3	Advanced	Advanced Incubation	20	20-May-1923	140	37.1883	-120.65	Western Foundation of Vertebrate Zoology
Himantopus mexicanus mexicanus	Black-necked Stilt (western subspecies)	CA	Merced		7-Jun-1925	1925	4	3	Fresh	Fresh	0	04-June-1925	155	37.1883	-120.65	Western Foundation of Vertebrate Zoology
Himantopus mexicanus mexicanus	Black-necked Stilt (western subspecies)	CA	Merced		10-Jun-1925	1925	4	3	begun	Slight Incubation	4	03-June-1925	154	37.1883	-120.65	Western Foundation of Vertebrate Zoology
Himantopus mexicanus mexicanus	Black-necked Stilt (western subspecies)	CA	Merced		31-May-1925	1925	4	3	Slight	Slight Incubation	4	24-May-1925	144	37.1883	-120.65	Western Foundation of Vertebrate Zoology
Himantopus mexicanus mexicanus	Black-necked Stilt (western subspecies)	CA	Merced		28-Jun-1925	1925	4	3	Slight	Slight Incubation	4	21-June-1925	172	37.1883	-120.65	Western Foundation of Vertebrate Zoology
Himantopus mexicanus mexicanus	Black-necked Stilt (western subspecies)	CA	Merced		31-May-1925	1925	4	3	Slight	Slight Incubation	4	24-May-1925	144	37.1883	-120.65	Western Foundation of Vertebrate Zoology
Himantopus mexicanus mexicanus	Black-necked Stilt (western subspecies)	CA	Merced		10-Jun-1925	1925	4	3	Very slight	Slight Incubation	4	03-June-1925	154	37.1883	-120.65	Western Foundation of Vertebrate Zoology
Himantopus mexicanus mexicanus	Black-necked Stilt (western subspecies)	CA	Merced		10-Jun-1925	1925	4	3	About one third	1/3 Incubation	8	30-May-1925	150	37.1883	-120.65	Western Foundation of Vertebrate Zoology
Himantopus mexicanus mexicanus	Black-necked Stilt (western subspecies)	CA	Merced		11-Jun-1925	1925	4	3	About one third	1/3 Incubation	8	31-May-1925	151	37.1883	-120.65	Western Foundation of Vertebrate Zoology
Himantopus mexicanus mexicanus	Black-necked Stilt (western subspecies)	CA	Merced		11-Jun-1925	1925	4	3	About one third	1/3 Incubation	8	31-May-1925	151	37.1883	-120.65	Western Foundation of Vertebrate Zoology
Himantopus mexicanus mexicanus	Black-necked Stilt (western subspecies)	CA	Merced		11-Jun-1925	1925	4	3	Considerable	Advanced Incubation	20	19-May-1925	139	37.1883	-120.65	Western Foundation of Vertebrate Zoology
Himantopus mexicanus mexicanus	Black-necked Stilt (western subspecies)	CA	Merced		12-Jun-1926	1926	4	3	Fresh	Fresh	0	09-June-1926	160	37.1883	-120.65	Western Foundation of Vertebrate Zoology
Himantopus mexicanus mexicanus	Black-necked Stilt (western subspecies)	CA	Merced		12-Jun-1926	1926	4	3	Fresh	Fresh	0	09-June-1926	160	37.1883	-120.65	Western Foundation of Vertebrate Zoology
Himantopus mexicanus mexicanus	Black-necked Stilt (western subspecies)	CA	Merced		15-May-1926	1926	4	3	Fresh	Fresh	0	12-May-1926	132	37.1883	-120.65	Western Foundation of Vertebrate Zoology
Himantopus mexicanus mexicanus	Black-necked Stilt (western subspecies)	CA	Merced		30-May-1926	1926	4	3	Slight	Slight Incubation	4	23-May-1926	143	37.1883	-120.65	Western Foundation of Vertebrate Zoology
Himantopus mexicanus mexicanus	Black-necked Stilt (western subspecies)	CA	Merced		15-May-1926	1926	4	3	Trace	Slight Incubation	4	08-May-1926	128	37.1883	-120.65	Western Foundation of Vertebrate Zoology
Himantopus mexicanus mexicanus	Black-necked Stilt (western subspecies)	CA	Merced		12-Jun-1926	1926	4	3	1/3 incubated	1/3 Incubation	8	01-June-1926	152	37.1883	-120.65	Western Foundation of Vertebrate Zoology
Himantopus mexicanus mexicanus	Black-necked Stilt (western subspecies)	CA	Merced		30-May-1926	1926	4	3	Very far advanced	Advanced Incubation	20	07-May-1926	127	37.1883	-120.65	Western Foundation of Vertebrate Zoology
Himantopus mexicanus mexicanus	Black-necked Stilt (western subspecies)	CA	Merced		29-May-1926	1926	4	3		Unknown, not used	N/A	N/A	N/A	37.1883	-120.65	Western Foundation of Vertebrate Zoology
Himantopus mexicanus mexicanus	Black-necked Stilt (western subspecies)	CA	Merced		29-May-1926	1926	4	3		Unknown, not used	N/A	N/A	N/A	37.1883	-120.65	Western Foundation of Vertebrate Zoology
Himantopus mexicanus mexicanus	Black-necked Stilt (western subspecies)	CA	Merced		7-Jun-1927	1927	4	3	1/2 incubated	1/2 Incubation	13	22-May-1927	142	37.1883	-120.65	Western Foundation of Vertebrate Zoology
Himantopus mexicanus mexicanus	Black-necked Stilt (western subspecies)	CA	Merced		3-Jun-1928	1928	4	3	Fresh	Fresh	0	31-May-1928	152	37.1883	-120.65	Western Foundation of Vertebrate Zoology
Himantopus mexicanus mexicanus	Black-necked Stilt (western subspecies)	CA	Merced		3-Jun-1928	1928	4	3	Small embryos	Slight Incubation	4	27-May-1928	148	37.1883	-120.65	Western Foundation of Vertebrate Zoology
Himantopus mexicanus mexicanus	Black-necked Stilt (western subspecies)	CA	Merced		28-May-1928	1928	4	3		Unknown, not used	N/A	N/A	N/A	37.1883	-120.65	Western Foundation of Vertebrate Zoology
Himantopus mexicanus mexicanus	Black-necked Stilt (western subspecies)	CA	Merced		28-May-1928	1928	4	3		Unknown, not used	N/A	N/A	N/A	37.1883	-120.65	Western Foundation of Vertebrate Zoology
Himantopus mexicanus mexicanus	Black-necked Stilt (western subspecies)	CA	Merced		28-May-1928	1928	4	3		Unknown, not used	N/A	N/A	N/A	37.1883	-120.65	Western Foundation of Vertebrate Zoology
Himantopus mexicanus mexicanus	Black-necked Stilt (western subspecies)	CA	Merced		9-Jun-1929	1929	4	3	Slight	Slight Incubation	4	02-June-1929	153	37.1883	-120.65	Western Foundation of Vertebrate Zoology
Himantopus mexicanus mexicanus	Black-necked Stilt (western subspecies)	CA	Merced		30-May-1930	1930	4	3		Unknown, not used	N/A	N/A	N/A	37.1883	-120.65	Western Foundation of Vertebrate Zoology
Himantopus mexicanus mexicanus	Black-necked Stilt (western subspecies)	CA	Merced		30-May-1930	1930	4	3		Unknown, not used	N/A	N/A	N/A	37.1883	-120.65	Western Foundation of Vertebrate Zoology
Himantopus mexicanus mexicanus	Black-necked Stilt (western subspecies)	CA	Merced		30-May-1930	1930	4	3		Unknown, not used	N/A	N/A	N/A	37.1883	-120.65	Western Foundation of Vertebrate Zoology
Himantopus mexicanus mexicanus	Black-necked Stilt (western subspecies)	CA	Merced		30-May-1930	1930	4	3		Unknown, not used	N/A	N/A	N/A	37.1883	-120.65	Western Foundation of Vertebrate Zoology
Himantopus mexicanus mexicanus	Black-necked Stilt (western subspecies)	CA	Merced		30-May-1930	1930	4	3		Unknown, not used	N/A	N/A	N/A	37.1883	-120.65	Western Foundation of Vertebrate Zoology
Himantopus mexicanus mexicanus	Black-necked Stilt (western subspecies)	CA	Merced		30-May-1930	1930	4	3		Unknown, not used	N/A	N/A	N/A	37.1883	-120.65	Western Foundation of Vertebrate Zoology
Himantopus mexicanus mexicanus	Black-necked Stilt (western subspecies)	CA	Merced		30-May-1930	1930	4	3		Unknown, not used	N/A	N/A	N/A	37.1883	-120.65	Western Foundation of Vertebrate Zoology
Himantopus mexicanus mexicanus	Black-necked Stilt (western subspecies)	CA	Merced		30-May-1930	1930	4	3		Unknown, not used	N/A	N/A	N/A	37.1883	-120.65	Western Foundation of Vertebrate Zoology
Himantopus mexicanus mexicanus	Black-necked Stilt (western subspecies)	CA	Merced		30-May-1930	1930	4	3		Unknown, not used	N/A	N/A	N/A	37.1883	-120.65	Western Foundation of Vertebrate Zoology
Himantopus mexicanus mexicanus	Black-necked Stilt (western subspecies)	CA	Merced		30-May-1930	1930	4	3		Unknown, not used	N/A	N/A	N/A	37.1883	-120.65	Western Foundation of Vertebrate Zoology
Himantopus mexicanus mexicanus	Black-necked Stilt (western subspecies)	CA	Merced		30-May-1930	1930	4	3		Unknown, not used	N/A	N/A	N/A	37.1883	-120.65	Western Foundation of Vertebrate Zoology
Himantopus mexicanus mexicanus	Black-necked Stilt (western subspecies)	CA	Merced		30-May-1930	1930	4	3		Unknown, not used	N/A	N/A	N/A	37.1883	-120.65	Western Foundation of Vertebrate Zoology
Himantopus mexicanus mexicanus	Black-necked Stilt (western subspecies)	CA	Merced		14-May-1931	1931	3	2	Fresh	Fresh	0	12-May-1931	132	37.1883	-120.65	Western Foundation of Vertebrate Zoology
Himantopus mexicanus mexicanus	Black-necked Stilt (western subspecies)	CA	Merced		14-May-1931	1931	4	3	Fresh	Fresh	0	11-May-1931	131	37.1883	-120.65	Western Foundation of Vertebrate Zoology
Himantopus mexicanus mexicanus	Black-necked Stilt (western subspecies)	CA	Merced		15-May-1931	1931	3	2	Slight	Slight Incubation	4	09-May-1931	129	37.1883	-120.65	Western Foundation of Vertebrate Zoology
Himantopus mexicanus mexicanus	Black-necked Stilt (western subspecies)	CA	Merced		14-May-1931	1931	4	3	Well begun	1/2 Incubation	13	28-April-1931	118	37.1883	-120.65	Western Foundation of Vertebrate Zoology
Himantopus mexicanus mexicanus	Black-necked Stilt (western subspecies)	CA	Merced		14-May-1931	1931	4	3	Well started	1/2 Incubation	13	28-April-1931	118	37.1883	-120.65	Western Foundation of Vertebrate Zoology
Himantopus mexicanus mexicanus	Black-necked Stilt (western subspecies)	CA	Merced		14-May-1931	1931	3	2	Well started	1/2 Incubation	13	29-April-1931	119	37.1883	-120.65	Western Foundation of Vertebrate Zoology
Himantopus mexicanus mexicanus	Black-necked Stilt (western subspecies)	CA	Merced		14-May-1931	1931	4	3	Well started	1/2 Incubation	13	28-April-1931	118	37.1883	-120.65	Western Foundation of Vertebrate Zoology
Himantopus mexicanus mexicanus	Black-necked Stilt (western subspecies)	CA	Merced		12-Jun-1931	1931	4	3		Unknown, not used	N/A	N/A	N/A	37.1883	-120.65	Western Foundation of Vertebrate Zoology
Himantopus mexicanus mexicanus	Black-necked Stilt (western subspecies)	CA	Merced		12-Jun-1931	1931	4	3		Unknown, not used	N/A	N/A	N/A	37.1883	-120.65	Western Foundation of Vertebrate Zoology
Himantopus mexicanus mexicanus	Black-necked Stilt (western subspecies)	CA	Merced		12-Jun-1931	1931	4	3		Unknown, not used	N/A	N/A	N/A	37.1883	-120.65	Western Foundation of Vertebrate Zoology
Himantopus mexicanus mexicanus	Black-necked Stilt (western subspecies)	CA	Merced		18-Jun-1932	1932	4	3	Trace only	Slight Incubation	4	11-June-1932	163	37.1883	-120.65	Western Foundation of Vertebrate Zoology
Himantopus mexicanus mexicanus	Black-necked Stilt (western subspecies)	CA	Merced		5-Jun-1932	1932	4	3	Nearly 1/2	1/2 Incubation	13	20-May-1932	141	37.1883	-120.65	Western Foundation of Vertebrate Zoology
Himantopus mexicanus mexicanus	Black-necked Stilt (western subspecies)	CA	Merced		5-Jun-1932	1932	4	3	Nearly 1/2	1/2 Incubation	13	20-May-1932	141	37.1883	-120.65	Western Foundation of Vertebrate Zoology
Himantopus mexicanus mexicanus	Black-necked Stilt (western subspecies)	CA	Merced		21-May-1932	1932	4	3	Well begun	1/2 Incubation	13	05-May-1932	126	37.1883	-120.65	Western Foundation of Vertebrate Zoology
Himantopus mexicanus mexicanus	Black-necked Stilt (western subspecies)	CA	Merced		29-May-1932	1932	4	3		Unknown, not used	N/A	N/A	N/A	37.1883	-120.65	Western Foundation of Vertebrate Zoology
Himantopus mexicanus mexicanus	Black-necked Stilt (western subspecies)	CA	Merced		29-May-1932	1932	4	3		Unknown, not used	N/A	N/A	N/A	37.1883	-120.65	Western Foundation of Vertebrate Zoology
Himantopus mexicanus mexicanus	Black-necked Stilt (western subspecies)	CA	Merced		18-Jun-1933	1933	4	3	Fresh	Fresh	0	15-June-1933	166	37.1883	-120.65	Western Foundation of Vertebrate Zoology
Himantopus mexicanus mexicanus	Black-necked Stilt (western subspecies)	CA	Merced		18-Jun-1933	1933	4	3	Trace	Slight Incubation	4	11-June-1933	162	37.1883	-120.65	Western Foundation of Vertebrate Zoology
Himantopus mexicanus mexicanus	Black-necked Stilt (western subspecies)	CA	Merced		5-May-1934	1934	4	3	Fresh	Fresh	0	02-May-1934	122	37.1883	-120.65	Western Foundation of Vertebrate Zoology
Himantopus mexicanus mexicanus	Black-necked Stilt (western subspecies)	CA	Merced		5-May-1934	1934	4	3	Fresh	Fresh	0	02-May-1934	122	37.1883	-120.65	Western Foundation of Vertebrate Zoology
Himantopus mexicanus mexicanus	Black-necked Stilt (western subspecies)	CA	Merced		29-May-1934	1934	4	3	Fresh	Fresh	0	26-May-1934	146	37.1883	-120.65	Western Foundation of Vertebrate Zoology
Himantopus mexicanus mexicanus	Black-necked Stilt (western subspecies)	CA	Merced		5-May-1934	1934	4	3	About half	1/2 Incubation	13	19-April-1934	109	37.1883	-120.65	Western Foundation of Vertebrate Zoology
Himantopus mexicanus mexicanus	Black-necked Stilt (western subspecies)	CA	Merced		5-May-1934	1934	4	3	About half	1/2 Incubation	13	19-April-1934	109	37.1883	-120.65	Western Foundation of Vertebrate Zoology
Himantopus mexicanus mexicanus	Black-necked Stilt (western subspecies)	CA	Merced		5-May-1934	1934	4	3	heavy	Advanced Incubation	20	12-April-1934	102	37.1883	-120.65	Western Foundation of Vertebrate Zoology
Himantopus mexicanus mexicanus	Black-necked Stilt (western subspecies)	CA	Merced		12-Jun-1934	1934	4	3	heavy	Advanced Incubation	20	20-May-1934	140	37.1883	-120.65	Western Foundation of Vertebrate Zoology
Himantopus mexicanus mexicanus	Black-necked Stilt (western subspecies)	CA	Merced		12-May-1934	1934	4	3		Unknown, not used	N/A	N/A	N/A	37.1883	-120.65	Western Foundation of Vertebrate Zoology
Himantopus mexicanus mexicanus	Black-necked Stilt (western subspecies)	CA	Merced		26-May-1936	1936	3	2	Fresh	Fresh	0	24-May-1936	145	37.1883	-120.65	Western Foundation of Vertebrate Zoology
Himantopus mexicanus mexicanus	Black-necked Stilt (western subspecies)	CA	Merced		7-Jun-1936	1936	4	3	begun	Slight Incubation	4	31-May-1936	152	37.1883	-120.65	Western Foundation of Vertebrate Zoology
Himantopus mexicanus mexicanus	Black-necked Stilt (western subspecies)	CA	Merced		3-May-1936	1936	4	3	Small embryos	Slight Incubation	4	26-April-1936	117	37.1883	-120.65	Western Foundation of Vertebrate Zoology
Himantopus mexicanus mexicanus	Black-necked Stilt (western subspecies)	CA	Merced		30-Apr-1937	1937	4	3	Fresh	Fresh	0	27-April-1937	117	37.1883	-120.65	Western Foundation of Vertebrate Zoology
Himantopus mexicanus mexicanus	Black-necked Stilt (western subspecies)	CA	Merced		13-May-1937	1937	4	3	Few days	Slight Incubation	4	06-May-1937	126	37.1883	-120.65	Western Foundation of Vertebrate Zoology
Himantopus mexicanus mexicanus	Black-necked Stilt (western subspecies)	CA	Merced		31-May-1939	1939	4	3	Fresh	Fresh	0	28-May-1939	148	37.1883	-120.65	Western Foundation of Vertebrate Zoology
Himantopus mexicanus mexicanus	Black-necked Stilt (western subspecies)	CA	Merced		10-Jun-1939	1939	4	3	Fresh	Fresh	0	07-June-1939	158	37.1883	-120.65	Western Foundation of Vertebrate Zoology
Himantopus mexicanus mexicanus	Black-necked Stilt (western subspecies)	CA	Merced		19-May-1940	1940	4	3	Medium	1/2 Incubation	13	03-May-1940	124	37.1883	-120.65	Western Foundation of Vertebrate Zoology
Himantopus mexicanus mexicanus	Black-necked Stilt (western subspecies)	CA	Merced		29-May-1944	1944	4	3	Fresh	Fresh	0	26-May-1944	147	37.1883	-120.65	Western Foundation of Vertebrate Zoology
Himantopus mexicanus mexicanus	Black-necked Stilt (western subspecies)	CA	Merced		9-May-1946	1946	4	3	Fresh	Fresh	0	06-May-1946	126	37.1883	-120.65	Western Foundation of Vertebrate Zoology
Himantopus mexicanus mexicanus	Black-necked Stilt (western subspecies)	CA	Merced		9-May-1946	1946	4	3	Fresh	Fresh	0	06-May-1946	126	37.1883	-120.65	Western Foundation of Vertebrate Zoology
Himantopus mexicanus mexicanus	Black-necked Stilt (western subspecies)	CA	Merced		9-May-1946	1946	4	3	Fresh	Fresh	0	06-May-1946	126	37.1883	-120.65	Western Foundation of Vertebrate Zoology
Himantopus mexicanus mexicanus	Black-necked Stilt (western subspecies)	CA	Merced		9-May-1946	1946	4	3	Started	Slight Incubation	4	02-May-1946	122	37.1883	-120.65	Western Foundation of Vertebrate Zoology
Himantopus mexicanus mexicanus	Black-necked Stilt (western subspecies)	CA	Merced		4-Jul-1948	1948	4	3	Fresh	Fresh	0	01-July-1948	183	37.1883	-120.65	Western Foundation of Vertebrate Zoology
Himantopus mexicanus mexicanus	Black-necked Stilt (western subspecies)	CA	Merced		4-Jul-1948	1948	4	3	Fresh	Fresh	0	01-July-1948	183	37.1883	-120.65	Western Foundation of Vertebrate Zoology
Himantopus mexicanus mexicanus	Black-necked Stilt (western subspecies)	CA	Merced		23-Jun-1948	1948	4	3	fresh	Fresh	0	20-June-1948	172	37.1883	-120.65	Western Foundation of Vertebrate Zoology
Himantopus mexicanus mexicanus	Black-necked Stilt (western subspecies)	CA	Merced County	no specific locality recorded	20-May-1896	1896	4	3	unknown	Unknown, not used	N/A	N/A	N/A	37.1883	-120.65	Denver Museum of Nature and Science	DMNS:Egg:166
Himantopus mexicanus mexicanus	Black-necked Stilt (western subspecies)	CA	Merced County	no specific locality recorded	14-May-1896	1896	4	3	unknown	Unknown, not used	N/A	N/A	N/A	37.1883	-120.65	Denver Museum of Nature and Science	DMNS:Egg:167
Himantopus mexicanus mexicanus	Black-necked Stilt (western subspecies)	CA	Merced County	no specific locality recorded	7-May-1896	1896	4	3	unknown	Unknown, not used	N/A	N/A	N/A	37.1883	-120.65	Denver Museum of Nature and Science	DMNS:Egg:169
Himantopus mexicanus mexicanus	Black-necked Stilt (western subspecies)	CA	Merced County	no specific locality recorded	19-May-1896	1896	3	2	unknown	Unknown, not used	N/A	N/A	N/A	37.1883	-120.65	Denver Museum of Nature and Science	DMNS:Egg:171
Himantopus mexicanus mexicanus	Black-necked Stilt (western subspecies)	CA	Merced County	no specific locality recorded	7-May-1896	1896	4	3	unknown	Unknown, not used	N/A	N/A	N/A	37.1883	-120.65	Denver Museum of Nature and Science	DMNS:Egg:176
Himantopus mexicanus mexicanus	Black-necked Stilt (western subspecies)	CA	Merced County	no specific locality recorded	7-May-1896	1896	3	2	unknown	Unknown, not used	N/A	N/A	N/A	37.1883	-120.65	Denver Museum of Nature and Science	DMNS:Egg:178
Himantopus mexicanus mexicanus	Black-necked Stilt (western subspecies)	CA	Merced County	no specific locality recorded	5-May-1896	1896	3	2	fresh	Fresh	0	03-May-1896	124	37.1883	-120.65	Museum of Vertebrate Zoology	MVZ:Egg:865
Himantopus mexicanus mexicanus	Black-necked Stilt (western subspecies)	CA	Merced County	no specific locality recorded	5-May-1896	1896	4	3	fresh	Fresh	0	02-May-1896	123	37.1883	-120.65	Museum of Vertebrate Zoology	MVZ:Egg:866
Himantopus mexicanus mexicanus	Black-necked Stilt (western subspecies)	CA	Merced County	near Los Banos	21-May-1899	1899	4	3	unknown	Unknown, not used	N/A	N/A	N/A	37.0605	-120.848	Denver Museum of Nature and Science	DMNS:Egg:168
Himantopus mexicanus mexicanus	Black-necked Stilt (western subspecies)	CA	Merced County	near Los Banos	21-May-1899	1899	4	3	unknown	Unknown, not used	N/A	N/A	N/A	37.0605	-120.848	Denver Museum of Nature and Science	DMNS:Egg:170
Himantopus mexicanus mexicanus	Black-necked Stilt (western subspecies)	CA	Merced County	near Los Banos	21-May-1899	1899	4	3	unknown	Unknown, not used	N/A	N/A	N/A	37.0605	-120.848	Denver Museum of Nature and Science	DMNS:Egg:173
Himantopus mexicanus mexicanus	Black-necked Stilt (western subspecies)	CA	Merced County	near Los Banos	24-May-1899	1899	4	3	unknown	Unknown, not used	N/A	N/A	N/A	37.0605	-120.848	Denver Museum of Nature and Science	DMNS:Egg:174
Himantopus mexicanus mexicanus	Black-necked Stilt (western subspecies)	CA	Merced County	near Los Banos	21-May-1899	1899	4	3	unknown	Unknown, not used	N/A	N/A	N/A	37.0605	-120.848	Denver Museum of Nature and Science	DMNS:Egg:175
Himantopus mexicanus mexicanus	Black-necked Stilt (western subspecies)	CA	Merced County	no specific locality recorded	25-May-1899	1899	3	2	unknown	Unknown, not used	N/A	N/A	N/A	37.1883	-120.65	Denver Museum of Nature and Science	DMNS:Egg:177
Himantopus mexicanus mexicanus	Black-necked Stilt (western subspecies)	CA	Merced County	near Livingston	25-May-1899	1899	3	2	unknown	Unknown, not used	N/A	N/A	N/A	37.3899	-120.73	Denver Museum of Nature and Science	DMNS:Egg:179
Himantopus mexicanus mexicanus	Black-necked Stilt (western subspecies)	CA	Merced County	no specific locality recorded	21-May-1899	1899	4	3	unknown	Unknown, not used	N/A	N/A	N/A	37.1883	-120.65	Denver Museum of Nature and Science	DMNS:Egg:6114
Himantopus mexicanus mexicanus	Black-necked Stilt (western subspecies)	CA	Merced County	no specific locality recorded	21-May-1899	1899	4	3	advanced	Advanced Incubation	20	28-April-1899	118	37.1883	-120.65	Museum of Vertebrate Zoology	MVZ:Egg:867
Himantopus mexicanus mexicanus	Black-necked Stilt (western subspecies)	CA	Merced County	no specific locality recorded	25-May-1899	1899	3	2	commenced	Slight Incubation	4	19-May-1899	139	37.1883	-120.65	Museum of Vertebrate Zoology	MVZ:Egg:868
Himantopus mexicanus mexicanus	Black-necked Stilt (western subspecies)	CA	Merced County	Gadwall	22-May-1914	1914	4	3	unknown	Unknown, not used	N/A	N/A	N/A	37.0336	-120.764	Museum of Vertebrate Zoology	MVZ:Egg:1604
Himantopus mexicanus mexicanus	Black-necked Stilt (western subspecies)	CA	Merced County	Gadwall	23-May-1914	1914	4	3	fresh	Fresh	0	20-May-1914	140	37.0336	-120.764	Museum of Vertebrate Zoology	MVZ:Egg:1605
Himantopus mexicanus mexicanus	Black-necked Stilt (western subspecies)	CA	Merced County	near Abbato	3-Jun-1918	1918	4	3	advanced	Advanced Incubation	20	11-May-1918	131	37.0536	-120.826	Museum of Vertebrate Zoology	MVZ:Egg:8279
Himantopus mexicanus mexicanus	Black-necked Stilt (western subspecies)	CA	Merced County	near Abbato	3-Jun-1918	1918	4	3	advanced	Advanced Incubation	20	11-May-1918	131	37.0536	-120.826	Museum of Vertebrate Zoology	MVZ:Egg:8280
Himantopus mexicanus mexicanus	Black-necked Stilt (western subspecies)	CA	Merced County	1 mi E Los Banos	23-May-1919	1919	4	3	nearly fresh	Fresh	0	20-May-1919	140	37.0565	-120.806	Museum of Vertebrate Zoology	MVZ:Egg:5591
Himantopus mexicanus mexicanus	Black-necked Stilt (western subspecies)	CA	Merced County	5 mi SE Los Banos	22-May-1919	1919	4	3	medium embryos	1/2 Incubation	13	06-May-1919	126	37.0146	-120.749	Museum of Vertebrate Zoology	MVZ:Egg:5592
Himantopus mexicanus mexicanus	Black-necked Stilt (western subspecies)	CA	Merced County	Dos Palos	3-Jun-1922	1922	4	3	unknown	Unknown, not used	N/A	N/A	N/A	36.9861	-120.627	Jurica-Suchy Nature Museum at Benedictine University	JSNM:Egg:0012451
Himantopus mexicanus mexicanus	Black-necked Stilt (western subspecies)	CA	Merced County	S Los Banos	18-Jun-1923	1923	4	3	fresh	Fresh	0	15-June-1923	166	37.0132	-120.783	Museum of Vertebrate Zoology	MVZ:Egg:8283
Himantopus mexicanus mexicanus	Black-necked Stilt (western subspecies)	CA	Merced County	Los Banos	30-May-1925	1925	4	3	slight	Slight Incubation	4	23-May-1925	143	37.0605	-120.848	Museum of Vertebrate Zoology	MVZ:Egg:8281
Himantopus mexicanus mexicanus	Black-necked Stilt (western subspecies)	CA	Merced County	no specific locality recorded	17-May-1925	1925	4	3	fresh	Fresh	0	14-May-1925	134	37.1883	-120.65	Museum of Vertebrate Zoology	MVZ:Egg:8282
Himantopus mexicanus mexicanus	Black-necked Stilt (western subspecies)	CA	Merced County	near Los Banos	13-May-1932	1932	4	3	advanced	Advanced Incubation	20	20-April-1932	111	37.0605	-120.848	Museum of Vertebrate Zoology	MVZ:Egg:2523
Himantopus mexicanus mexicanus	Black-necked Stilt (western subspecies)	CA	Merced County	near Los Banos	13-May-1932	1932	4	3	Started	Slight Incubation	4	06-May-1932	127	37.0605	-120.848	Museum of Vertebrate Zoology	MVZ:Egg:2524
Himantopus mexicanus mexicanus	Black-necked Stilt (western subspecies)	CA	Merced County	Gustine 5 mi E	14-May-1935	1935	4	3	fresh	Fresh	0	11-May-1935	131	37.2604	-120.906	Museum of Vertebrate Zoology	MVZ:Egg:5593
Himantopus mexicanus mexicanus	Black-necked Stilt (western subspecies)	CA	Merced County	Merced Couty - Calif.	11-May-1935	1935	4	3	slight	Slight Incubation	4	04-May-1935	124	37.1883	-120.65	Clemson University Bob and Betsy Campbell Natural History Museum
Himantopus mexicanus mexicanus	Black-necked Stilt (western subspecies)	CA	Merced County	Merced Couty - Calif.	11-May-1935	1935	4	3	half	1/2 Incubation	13	25-April-1935	115	37.1883	-120.65	Clemson University Bob and Betsy Campbell Natural History Museum
Himantopus mexicanus mexicanus	Black-necked Stilt (western subspecies)	CA	Merced County	Merced Couty - Calif.	11-May-1935	1935	4	3	half	1/2 Incubation	13	25-April-1935	115	37.1883	-120.65	Clemson University Bob and Betsy Campbell Natural History Museum
Himantopus mexicanus mexicanus	Black-necked Stilt (western subspecies)	CA	Merced County	near Los Banos	1-Jul-1945	1945	4	3	begun	Slight Incubation	4	24-June-1945	175	37.0605	-120.848	Museum of Vertebrate Zoology	MVZ:Egg:14192
Himantopus mexicanus mexicanus	Black-necked Stilt (western subspecies)	CA	Mono		8-Jun-1934	1934	4	3	Fresh	Fresh	0	05-June-1934	156	38.0911	-118.742	Western Foundation of Vertebrate Zoology
Himantopus mexicanus mexicanus	Black-necked Stilt (western subspecies)	CA	Mono		22-Jun-1934	1934	4	3	Started	Slight Incubation	4	15-June-1934	166	38.0911	-118.742	Western Foundation of Vertebrate Zoology
Himantopus mexicanus mexicanus	Black-necked Stilt (western subspecies)	CA	Monterey		13-Jun-1959	1959	4	3	Fresh	Fresh	0	10-June-1959	161	36.3564	-121.133	Western Foundation of Vertebrate Zoology
Himantopus mexicanus mexicanus	Black-necked Stilt (western subspecies)	CA	Monterey		23-May-1959	1959	4	3	started	Slight Incubation	4	16-May-1959	136	36.3564	-121.133	Western Foundation of Vertebrate Zoology
Himantopus mexicanus mexicanus	Black-necked Stilt (western subspecies)	CA	Monterey		23-May-1959	1959	3	2	started	Slight Incubation	4	17-May-1959	137	36.3564	-121.133	Western Foundation of Vertebrate Zoology
Himantopus mexicanus mexicanus	Black-necked Stilt (western subspecies)	CA	Orange		11-Jun-1893	1893	4	3	Fresh	Fresh	0	08-June-1893	159	33.6414	-117.769	Western Foundation of Vertebrate Zoology
Himantopus mexicanus mexicanus	Black-necked Stilt (western subspecies)	CA	Orange		11-Jun-1893	1893	4	3	Slight	Slight Incubation	4	04-June-1893	155	33.6414	-117.769	Western Foundation of Vertebrate Zoology
Himantopus mexicanus mexicanus	Black-necked Stilt (western subspecies)	CA	Orange		28-May-1895	1895	3	2	Fresh	Fresh	0	26-May-1895	146	33.6414	-117.769	Western Foundation of Vertebrate Zoology
Himantopus mexicanus mexicanus	Black-necked Stilt (western subspecies)	CA	Orange		9-May-1920	1920	4	3	Started	Slight Incubation	4	02-May-1920	123	33.6414	-117.769	Western Foundation of Vertebrate Zoology
Himantopus mexicanus mexicanus	Black-necked Stilt (western subspecies)	CA	Orange		9-May-1920	1920	4	3	Started	Slight Incubation	4	02-May-1920	123	33.6414	-117.769	Western Foundation of Vertebrate Zoology
Himantopus mexicanus mexicanus	Black-necked Stilt (western subspecies)	CA	Orange		13-Jun-1920	1920	4	3	Started	Slight Incubation	4	06-June-1920	158	33.6414	-117.769	Western Foundation of Vertebrate Zoology
Himantopus mexicanus mexicanus	Black-necked Stilt (western subspecies)	CA	Orange		9-May-1920	1920	4	3	Nearly ready to hatch	2 Days Left of Incubation	24	12-April-1920	103	33.6414	-117.769	Western Foundation of Vertebrate Zoology
Himantopus mexicanus mexicanus	Black-necked Stilt (western subspecies)	CA	Orange		22-Apr-1928	1928	4	3	Started	Slight Incubation	4	15-April-1928	106	33.6414	-117.769	Western Foundation of Vertebrate Zoology
Himantopus mexicanus mexicanus	Black-necked Stilt (western subspecies)	CA	Orange		6-May-1961	1961	4	3	Fresh	Fresh	0	03-May-1961	123	33.6414	-117.769	Western Foundation of Vertebrate Zoology
Himantopus mexicanus mexicanus	Black-necked Stilt (western subspecies)	CA	Orange		12-May-1962	1962	4	3	Fresh	Fresh	0	09-May-1962	129	33.6414	-117.769	Western Foundation of Vertebrate Zoology
Himantopus mexicanus mexicanus	Black-necked Stilt (western subspecies)	CA	Orange	Huntington Beach Bolsa Chica Ecological Reserve	N/A	1974	N/A	N/A	N/A	N/A	N/A	1974-05-24	144	33.4	-117.4	Nestwatch	BKNSTI-032
Himantopus mexicanus mexicanus	Black-necked Stilt (western subspecies)	CA	Orange	Huntington Beach Bolsa Chica Ecological Reserve	N/A	1974	N/A	N/A	N/A	N/A	N/A	1974-05-16	136	33.4	-117.4	Nestwatch	BKNSTI-033
Himantopus mexicanus mexicanus	Black-necked Stilt (western subspecies)	CA	Riverside		26-May-1916	1916	4	3	commenced	Slight Incubation	4	19-May-1916	140	33.7536	-116.056	Western Foundation of Vertebrate Zoology
Himantopus mexicanus mexicanus	Black-necked Stilt (western subspecies)	CA	Riverside		17-May-1945	1945	4	3		Unknown, not used	N/A	N/A	N/A	33.7536	-116.056	Western Foundation of Vertebrate Zoology
Himantopus mexicanus mexicanus	Black-necked Stilt (western subspecies)	CA	Riverside		13-Jun-1983	1983	4	3		Unknown, not used	N/A	N/A	N/A	33.7536	-116.056	Western Foundation of Vertebrate Zoology
Himantopus mexicanus mexicanus	Black-necked Stilt (western subspecies)	CA	Sacramento		29-May-1921	1921	4	3	Fresh	Fresh	0	26-May-1921	146	38.3782	-121.445	Western Foundation of Vertebrate Zoology
Himantopus mexicanus mexicanus	Black-necked Stilt (western subspecies)	CA	Sacramento		29-May-1921	1921	5	4	Advanced	Advanced Incubation	20	05-May-1921	125	38.3782	-121.445	Western Foundation of Vertebrate Zoology
Himantopus mexicanus mexicanus	Black-necked Stilt (western subspecies)	CA	Sacramento		29-May-1921	1921	5	4	Advanced	Advanced Incubation	20	05-May-1921	125	38.3782	-121.445	Western Foundation of Vertebrate Zoology
Himantopus mexicanus mexicanus	Black-necked Stilt (western subspecies)	CA	Sacramento		29-May-1921	1921	4	3	Advanced	Advanced Incubation	20	06-May-1921	126	38.3782	-121.445	Western Foundation of Vertebrate Zoology
Himantopus mexicanus mexicanus	Black-necked Stilt (western subspecies)	CA	Sacramento		29-May-1921	1921	4	3	Advanced	Advanced Incubation	20	06-May-1921	126	38.3782	-121.445	Western Foundation of Vertebrate Zoology
Himantopus mexicanus mexicanus	Black-necked Stilt (western subspecies)	CA	Sacramento		30-May-1922	1922	4	3	About 1/2 advanced	1/2 Incubation	13	14-May-1922	134	38.3782	-121.445	Western Foundation of Vertebrate Zoology
Himantopus mexicanus mexicanus	Black-necked Stilt (western subspecies)	CA	Sacramento		30-May-1923	1923	4	3	About 1/3 advanced	1/3 Incubation	8	19-May-1923	139	38.3782	-121.445	Western Foundation of Vertebrate Zoology
Himantopus mexicanus mexicanus	Black-necked Stilt (western subspecies)	CA	San Diego		18-May-1931	1931	4	3	Fresh	Fresh	0	15-May-1931	135	33.0188	-116.846	Western Foundation of Vertebrate Zoology
Himantopus mexicanus mexicanus	Black-necked Stilt (western subspecies)	CA	San Diego		19-May-1935	1935	4	3	1/3 incubated	1/3 Incubation	8	08-May-1935	128	33.0188	-116.846	Western Foundation of Vertebrate Zoology
Himantopus mexicanus mexicanus	Black-necked Stilt (western subspecies)	CA	San Diego		15-Jun-1937	1937	4	3		Unknown, not used	N/A	N/A	N/A	33.0188	-116.846	Smithsonian National Museum of Natural History
Himantopus mexicanus mexicanus	Black-necked Stilt (western subspecies)	CA	San Diego		16-May-1942	1942	4	3		Unknown, not used	N/A	N/A	N/A	33.0188	-116.846	Western Foundation of Vertebrate Zoology
Himantopus mexicanus mexicanus	Black-necked Stilt (western subspecies)	CA	San Diego		23-May-1963	1963	4	3		Unknown, not used	N/A	N/A	N/A	33.0188	-116.846	Western Foundation of Vertebrate Zoology
Himantopus mexicanus mexicanus	Black-necked Stilt (western subspecies)	CA	San Diego	Del Mar	N/A	1972	N/A	N/A	N/A	N/A	N/A	1972-05-22	143	32.57	-117.15	Nestwatch	BKNSTI-020
Himantopus mexicanus mexicanus	Black-necked Stilt (western subspecies)	CA	San Diego	Oceanside	N/A	1972	N/A	N/A	N/A	N/A	N/A	1972-06-22	174	33.13	-117.25	Nestwatch	BKNSTI-023
Himantopus mexicanus mexicanus	Black-necked Stilt (western subspecies)	CA	San Diego	Oceanside	N/A	1972	N/A	N/A	N/A	N/A	N/A	1972-05-17	138	33.13	-117.25	Nestwatch	BKNSTI-025
Himantopus mexicanus mexicanus	Black-necked Stilt (western subspecies)	CA	San Diego	Oceanside	N/A	1972	N/A	N/A	N/A	N/A	N/A	1972-05-01	122	33.13	-117.25	Nestwatch	BKNSTI-029
Himantopus mexicanus mexicanus	Black-necked Stilt (western subspecies)	CA	San Diego	Oceanside	N/A	1972	N/A	N/A	N/A	N/A	N/A	1972-06-22	174	33.13	-117.25	Nestwatch	BKNSTI-004
Himantopus mexicanus mexicanus	Black-necked Stilt (western subspecies)	CA	San Diego	Oceanside	N/A	1972	N/A	N/A	N/A	N/A	N/A	1972-06-14	166	33.13	-117.25	Nestwatch	BKNSTI-005
Himantopus mexicanus mexicanus	Black-necked Stilt (western subspecies)	CA	San Joaquin		2-Jul-1934	1934	4	3	Fresh	Fresh	0	29-June-1934	180	37.8921	-121.251	Western Foundation of Vertebrate Zoology
Himantopus mexicanus mexicanus	Black-necked Stilt (western subspecies)	CA	San Joaquin		2-Jul-1934	1934	4	3	Just started	Slight Incubation	4	25-June-1934	176	37.8921	-121.251	Western Foundation of Vertebrate Zoology
Himantopus mexicanus mexicanus	Black-necked Stilt (western subspecies)	CA	Santa Clara	Palo Alto	N/A	1987	N/A	N/A	N/A	N/A	N/A	1987-04-21	111	37.28	-122.16	Nestwatch	BKNSTI-091
Himantopus mexicanus mexicanus	Black-necked Stilt (western subspecies)	CA	Santa Clara	Palo Alto	N/A	1987	N/A	N/A	N/A	N/A	N/A	1987-04-15	105	37.28	-122.16	Nestwatch	BKNSTI-092
Himantopus mexicanus mexicanus	Black-necked Stilt (western subspecies)	CA	Tulare		4-Jun-1892	1892	4	3	Fresh	Fresh	0	01-June-1892	153	36.1856	-119.344	Western Foundation of Vertebrate Zoology
Himantopus mexicanus mexicanus	Black-necked Stilt (western subspecies)	CA	Tulare		6-Jun-1893	1893	4	3	Fresh	Fresh	0	03-June-1893	154	36.1856	-119.344	Western Foundation of Vertebrate Zoology
Himantopus mexicanus mexicanus	Black-necked Stilt (western subspecies)	CA	Unknown	Unknown	7-Jul-1907	1907	3	2		Unknown, not used	N/A	N/A	N/A	N/A	N/A	Smithsonian National Museum of Natural History
Himantopus mexicanus mexicanus	Black-necked Stilt (western subspecies)	CA	Unknown	Unknown	2-May-1936	1936	4	3		Unknown, not used	N/A	N/A	N/A	N/A	N/A	Smithsonian National Museum of Natural History
Himantopus mexicanus mexicanus	Black-necked Stilt (western subspecies)	CA	Unknown	Unknown	31 May 1939	1939	4		unknown	Unknown, not used	N/A	N/A	N/A	N/A	N/A	Clemson University Bob and Betsy Campbell Natural History Museum
Himantopus mexicanus mexicanus	Black-necked Stilt (western subspecies)	CA	Unknown	Unknown	20 May 1944	1944	4		unknown	Unknown, not used	N/A	N/A	N/A	N/A	N/A	Clemson University Bob and Betsy Campbell Natural History Museum
Himantopus mexicanus mexicanus	Black-necked Stilt (western subspecies)	CA	Unknown	Unknown	20 May 1944	1944	4		unknown	Unknown, not used	N/A	N/A	N/A	N/A	N/A	Clemson University Bob and Betsy Campbell Natural History Museum
Himantopus mexicanus mexicanus	Black-necked Stilt (western subspecies)	CA	Unknown	Unknown	10 Jun 1945	1945	4		unknown	Unknown, not used	N/A	N/A	N/A	N/A	N/A	Clemson University Bob and Betsy Campbell Natural History Museum
Himantopus mexicanus mexicanus	Black-necked Stilt (western subspecies)	CA	Unknown	Coordinates written on card by collector	N/A	1973	N/A	N/A	N/A	N/A	N/A	1973-06-04	155	33.00	-115.4	Nestwatch	BKNSTI-124
Himantopus mexicanus mexicanus	Black-necked Stilt (western subspecies)	CA	Unknown	Coordinates written on card by collector	N/A	1973	N/A	N/A	N/A	N/A	N/A	1973-05-02	122	33.00	-115.4	Nestwatch	BKNSTI-125
Himantopus mexicanus mexicanus	Black-necked Stilt (western subspecies)	CA	Unknown	Coordinates written on card by collector	N/A	1973	N/A	N/A	N/A	N/A	N/A	1973-05-03	123	33.00	-115.4	Nestwatch	BKNSTI-126
Himantopus mexicanus mexicanus	Black-necked Stilt (western subspecies)	CA	Unknown	Coordinates written on card by collector	N/A	1973	N/A	N/A	N/A	N/A	N/A	1973-05-04	124	33.00	-115.4	Nestwatch	BKNSTI-127
Himantopus mexicanus mexicanus	Black-necked Stilt (western subspecies)	CA	Unknown	Coordinates written on card by collector	N/A	1973	N/A	N/A	N/A	N/A	N/A	1973-05-04	124	33.00	-115.4	Nestwatch	BKNSTI-128
Himantopus mexicanus mexicanus	Black-necked Stilt (western subspecies)	CA	Unknown	Coordinates written on card by collector	N/A	1973	N/A	N/A	N/A	N/A	N/A	1973-05-09	129	33.00	-115.4	Nestwatch	BKNSTI-129
Himantopus mexicanus mexicanus	Black-necked Stilt (western subspecies)	CA	Unknown	Coordinates written on card by collector	N/A	1973	N/A	N/A	N/A	N/A	N/A	1973-05-03	123	33.00	-115.4	Nestwatch	BKNSTI-130
Himantopus mexicanus mexicanus	Black-necked Stilt (western subspecies)	CA	Unknown	Coordinates written on card by collector	N/A	1973	N/A	N/A	N/A	N/A	N/A	1973-05-15	135	33.00	-115.4	Nestwatch	BKNSTI-134
Himantopus mexicanus mexicanus	Black-necked Stilt (western subspecies)	CA	Unknown	Coordinates written on card by collector	N/A	1973	N/A	N/A	N/A	N/A	N/A	1973-05-14	134	33.00	-115.4	Nestwatch	BKNSTI-136
Himantopus mexicanus mexicanus	Black-necked Stilt (western subspecies)	CA	Unknown	Coordinates written on card by collector	N/A	1973	N/A	N/A	N/A	N/A	N/A	1973-07-02	183	33.00	-115.4	Nestwatch	BKNSTI-141
Himantopus mexicanus mexicanus	Black-necked Stilt (western subspecies)	CA	Unknown	Coordinates written on card by collector	N/A	1973	N/A	N/A	N/A	N/A	N/A	1973-05-09	129	33.00	-115.4	Nestwatch	BKNSTI-142
Himantopus mexicanus mexicanus	Black-necked Stilt (western subspecies)	CA	Unknown	Coordinates written on card by collector	N/A	1973	N/A	N/A	N/A	N/A	N/A	1973-06-11	162	33.00	-115.4	Nestwatch	BKNSTI-143
Himantopus mexicanus mexicanus	Black-necked Stilt (western subspecies)	CA	Unknown	Coordinates written on card by collector	N/A	1973	N/A	N/A	N/A	N/A	N/A	1973-06-22	173	33.00	-115.4	Nestwatch	BKNSTI-145
Himantopus mexicanus mexicanus	Black-necked Stilt (western subspecies)	CA	Unknown	Coordinates written on card by collector	N/A	1973	N/A	N/A	N/A	N/A	N/A	1973-06-01	152	33.00	-115.4	Nestwatch	BKNSTI-146
Himantopus mexicanus mexicanus	Black-necked Stilt (western subspecies)	CA	Unknown	Coordinates written on card by collector	N/A	1973	N/A	N/A	N/A	N/A	N/A	1973-05-29	149	33.00	-115.4	Nestwatch	BKNSTI-147
Himantopus mexicanus mexicanus	Black-necked Stilt (western subspecies)	CA	Unknown	Coordinates written on card by collector	N/A	1973	N/A	N/A	N/A	N/A	N/A	1973-05-31	151	33.00	-115.4	Nestwatch	BKNSTI-148
Himantopus mexicanus mexicanus	Black-necked Stilt (western subspecies)	CA	Unknown	Coordinates written on card by collector	N/A	1973	N/A	N/A	N/A	N/A	N/A	1973-05-29	149	33.00	-115.4	Nestwatch	BKNSTI-150
Himantopus mexicanus mexicanus	Black-necked Stilt (western subspecies)	CA	Unknown	Coordinates written on card by collector	N/A	1973	N/A	N/A	N/A	N/A	N/A	1973-06-06	157	33.00	-115.4	Nestwatch	BKNSTI-153
Himantopus mexicanus mexicanus	Black-necked Stilt (western subspecies)	CA	Unknown	Coordinates written on card by collector	N/A	1973	N/A	N/A	N/A	N/A	N/A	1973-06-10	161	33.00	-115.4	Nestwatch	BKNSTI-154
Himantopus mexicanus mexicanus	Black-necked Stilt (western subspecies)	CA	Unknown	Coordinates written on card by collector	N/A	1973	N/A	N/A	N/A	N/A	N/A	1973-06-03	154	33.00	-115.4	Nestwatch	BKNSTI-155
Himantopus mexicanus mexicanus	Black-necked Stilt (western subspecies)	CA	Unknown	Coordinates written on card by collector	N/A	1973	N/A	N/A	N/A	N/A	N/A	1973-06-04	155	33.00	-115.4	Nestwatch	BKNSTI-156
Himantopus mexicanus mexicanus	Black-necked Stilt (western subspecies)	CA	Unknown	Coordinates written on card by collector	N/A	1974	N/A	N/A	N/A	N/A	N/A	1974-06-13	164	33.00	-115.4	Nestwatch	BKNSTI-111
Himantopus mexicanus mexicanus	Black-necked Stilt (western subspecies)	CA	Unknown	Coordinates written on card by collector	N/A	1974	N/A	N/A	N/A	N/A	N/A	1974-06-10	161	33.00	-115.4	Nestwatch	BKNSTI-114
Himantopus mexicanus mexicanus	Black-necked Stilt (western subspecies)	CA	Unknown	Coordinates written on card by collector	N/A	1974	N/A	N/A	N/A	N/A	N/A	1974-06-10	161	33.00	-115.4	Nestwatch	BKNSTI-117
Himantopus mexicanus mexicanus	Black-necked Stilt (western subspecies)	CA	Unknown	Coordinates written on card by collector	N/A	1974	N/A	N/A	N/A	N/A	N/A	1974-05-27	147	33.00	-115.4	Nestwatch	BKNSTI-118
Himantopus mexicanus mexicanus	Black-necked Stilt (western subspecies)	CA	Unknown	Coordinates written on card by collector	N/A	1974	N/A	N/A	N/A	N/A	N/A	1974-06-13	164	33.00	-115.4	Nestwatch	BKNSTI-122
Himantopus mexicanus mexicanus	Black-necked Stilt (western subspecies)	CA	Ventura		7-Jun-1935	1935	4	3	Fresh	Fresh	0	04-June-1935	155	34.2782	-119.29	Western Foundation of Vertebrate Zoology
Himantopus mexicanus mexicanus	Black-necked Stilt (western subspecies)	CA	Ventura		23-Jun-1935	1935	4	3	Fresh	Fresh	0	20-June-1935	171	34.2782	-119.29	Western Foundation of Vertebrate Zoology
Himantopus mexicanus mexicanus	Black-necked Stilt (western subspecies)	CA	Ventura		23-Jun-1935	1935	4	3	Fresh	Fresh	0	20-June-1935	171	34.2782	-119.29	Western Foundation of Vertebrate Zoology
Himantopus mexicanus mexicanus	Black-necked Stilt (western subspecies)	CA	Ventura		4-Jun-1935	1935	4	3	Slight	Slight Incubation	4	28-May-1935	148	34.2782	-119.29	Western Foundation of Vertebrate Zoology
Himantopus mexicanus mexicanus	Black-necked Stilt (western subspecies)	CA	Ventura		25-May-1936	1936	4	3	Fresh	Fresh	0	22-May-1936	143	34.2782	-119.29	Western Foundation of Vertebrate Zoology
Himantopus mexicanus mexicanus	Black-necked Stilt (western subspecies)	CA	Ventura		28-May-1936	1936	4	3		Unknown, not used	N/A	N/A	N/A	34.2782	-119.29	Western Foundation of Vertebrate Zoology
Himantopus mexicanus mexicanus	Black-necked Stilt (western subspecies)	CA	Yolo		9-May-1886	1886	4	3	Fresh	Fresh	0	06-May-1886	126	38.6203	-121.962	Western Foundation of Vertebrate Zoology
Himantopus mexicanus mexicanus	Black-necked Stilt (western subspecies)	CA	Yolo		9-May-1886	1886	4	3	Fresh	Fresh	0	06-May-1886	126	38.6203	-121.962	Western Foundation of Vertebrate Zoology
Himantopus mexicanus mexicanus	Black-necked Stilt (western subspecies)	CA	Yolo		11-May-1886	1886	4	3	commenced	Slight Incubation	4	04-May-1886	124	38.6203	-121.962	Western Foundation of Vertebrate Zoology
Himantopus mexicanus mexicanus	Black-necked Stilt (western subspecies)	CA	Yolo		6-Jun-1896	1896	3	2	Fresh	Fresh	0	04-June-1896	156	38.6203	-121.962	Western Foundation of Vertebrate Zoology
Tringa semipalmata semipalmatus	Willet (eastern subspecies)	FL	Brevard		9-May-1928	1928	4	5	Fresh	Fresh	0	04-May-1928	125	28.3078	-80.6865	Western Foundation of Vertebrate Zoology
Tringa semipalmata semipalmatus	Willet (eastern subspecies)	FL	Brevard		2-May-1928	1928	4	5	Fresh	Fresh	0	27-April-1928	118	28.3078	-80.6865	Western Foundation of Vertebrate Zoology
Tringa semipalmata semipalmatus	Willet (eastern subspecies)	FL	Brevard		18-April-1973	1973	1	0	Not recorded	Due to low clutch size, assumed CID is date collected	0	18-April-1973	108	28.3078	-80.6865	Western Foundation of Vertebrate Zoology
Tringa semipalmata semipalmatus	Willet (eastern subspecies)	FL	Brevard		18-April-1973	1973	1	0	Not recorded	Due to low clutch size, assumed CID is date collected	0	18-April-1973	108	28.3078	-80.6865	Western Foundation of Vertebrate Zoology
Tringa semipalmata semipalmatus	Willet (eastern subspecies)	FL	Brevard Co.		4-June-1931	1931	4	5	unknown	Unknown, not used	N/A	N/A	N/A	28.3078	-80.6865	American Museum of Natural History
Tringa semipalmata semipalmatus	Willet (eastern subspecies)	FL	Brevard Co.		4-June-1931	1931	4	5	unknown	Unknown, not used	N/A	N/A	N/A	28.3078	-80.6865	American Museum of Natural History
Tringa semipalmata semipalmatus	Willet (eastern subspecies)	FL	Brevard County	Merritt Island, opposite ___, Brevard Co., Flo.*	24-May-1935	1935	4	5	slight, infertle	Slight Incubation	4	15-May-1935	135	28.5392	-80.672	Clemson University Bob and Betsy Campbell Natural History Museum
Tringa semipalmata semipalmatus	Willet (eastern subspecies)	FL	Duval		24-April-1935	1935	4	5	Not recorded	Unknown, not used	N/A	N/A	N/A	30.3453	-81.6831	Western Foundation of Vertebrate Zoology
Tringa semipalmata semipalmatus	Willet (eastern subspecies)	FL	Nassau		12-May-1946	1946	4	5	Slight	Slight Incubation	4	03-May-1946	123	30.5522	-81.6984	Western Foundation of Vertebrate Zoology
Tringa semipalmata semipalmatus	Willet (eastern subspecies)	FL	Pinellas		26-April-1887	1887	3	4	commenced	Slight Incubation	4	18-April-1887	108	27.8922	-82.7248	Western Foundation of Vertebrate Zoology
Tringa semipalmata semipalmatus	Willet (eastern subspecies)	FL	Saint John's County	Matanzas Inlet, St. Augustine	20-May-1929	1929	3	4	unknown	Unknown, not used	N/A	N/A	N/A	29.7058	-81.2284	Jurica-Suchy Nature Museum at Benedictine University	JSNM: Egg: 0013067
Tringa semipalmata semipalmatus	Willet (eastern subspecies)	FL	St. Johns		21-April-1950	1950	4	5	Fresh	Fresh	0	16-April-1950	106	29.9382	-81.4206	Western Foundation of Vertebrate Zoology
Tringa semipalmata semipalmatus	Willet (eastern subspecies)	FL	St. Johns		23-April-1956	1956	4	5	6 to 7 days	7 Days Incubated	7	11-April-1956	102	29.9382	-81.4206	Western Foundation of Vertebrate Zoology
Tringa semipalmata semipalmatus	Willet (eastern subspecies)	FL	St. Johns		24-April-1956	1956	4	5	9 to 10 days	10 Days Incubated	10	09-April-1956	100	29.9382	-81.4206	Western Foundation of Vertebrate Zoology
Tringa semipalmata semipalmatus	Willet (eastern subspecies)	FL	St. Johns		18-April-1957	1957	4	5	Fresh	Fresh	0	13-April-1957	103	29.9382	-81.4206	Western Foundation of Vertebrate Zoology
Tringa semipalmata semipalmatus	Willet (eastern subspecies)	FL	St. Johns		19-April-1957	1957	4	5	4 to 5 days	5 days Incubated	5	09-April-1957	99	29.9382	-81.4206	Western Foundation of Vertebrate Zoology
Tringa semipalmata semipalmatus	Willet (eastern subspecies)	FL	St. Johns		1-May-1958	1958	4	5	All fresh	Fresh	0	26-April-1958	116	29.9382	-81.4206	Western Foundation of Vertebrate Zoology
Tringa semipalmata semipalmatus	Willet (eastern subspecies)	FL	St. Johns		1-May-1958	1958	3	4	Fresh	Fresh	0	27-April-1958	117	29.9382	-81.4206	Western Foundation of Vertebrate Zoology
Tringa semipalmata semipalmatus	Willet (eastern subspecies)	FL	St. Johns		20-May-1958	1958	4	5	fresh to slight	Median of "Fresh" and "Slight"	2	13-May-1958	133	29.9382	-81.4206	Western Foundation of Vertebrate Zoology
Tringa semipalmata semipalmatus	Willet (eastern subspecies)	FL	St. Johns		1-May-1958	1958	4	5	5 days	5 days Incubated	5	21-April-1958	111	29.9382	-81.4206	Western Foundation of Vertebrate Zoology
Tringa semipalmata semipalmatus	Willet (eastern subspecies)	FL	St. Johns		1-May-1958	1958	4	5	10 to 12 days	11 Days Incubated	11	15-April-1958	105	29.9382	-81.4206	Western Foundation of Vertebrate Zoology
Tringa semipalmata semipalmatus	Willet (eastern subspecies)	FL	St. Johns		20-May-1958	1958	4	5	1/2-half	1/2 Incubation	13	02-May-1958	122	29.9382	-81.4206	Western Foundation of Vertebrate Zoology
Tringa semipalmata semipalmatus	Willet (eastern subspecies)	FL	St. Johns		20-May-1958	1958	4	5	16 days	16 days Incubated	16	29-April-1958	119	29.9382	-81.4206	Western Foundation of Vertebrate Zoology
Tringa semipalmata semipalmatus	Willet (eastern subspecies)	FL	St. Johns		26-April-1959	1959	4	5	Slight	Slight Incubation	4	17-April-1959	107	29.9382	-81.4206	Western Foundation of Vertebrate Zoology
Tringa semipalmata semipalmatus	Willet (eastern subspecies)	FL	St. Johns		26-April-1959	1959	4	5	Slight	Slight Incubation	4	17-April-1959	107	29.9382	-81.4206	Western Foundation of Vertebrate Zoology
Tringa semipalmata semipalmatus	Willet (eastern subspecies)	FL	St. Johns		22-April-1960	1960	4	5	slight	Slight Incubation	4	13-April-1960	104	29.9382	-81.4206	Western Foundation of Vertebrate Zoology
Tringa semipalmata semipalmatus	Willet (eastern subspecies)	FL	St. Johns		17-May-1960	1960	4	5	1 week	7 Days Incubated	7	05-May-1960	126	29.9382	-81.4206	Western Foundation of Vertebrate Zoology
Tringa semipalmata semipalmatus	Willet (eastern subspecies)	FL	St. Johns		6-May-1961	1961	4	5	Fresh	Fresh	0	01-May-1961	121	29.9382	-81.4206	Western Foundation of Vertebrate Zoology
Tringa semipalmata semipalmatus	Willet (eastern subspecies)	FL	St. Johns		14-April-1961	1961	4	5	5 to 6 days	6 Days Incubated	6	03-April-1961	93	29.9382	-81.4206	Western Foundation of Vertebrate Zoology
Tringa semipalmata semipalmatus	Willet (eastern subspecies)	FL	St. Johns		6-May-1961	1961	4	5	10 days	10 Days Incubated	10	21-April-1961	111	29.9382	-81.4206	Western Foundation of Vertebrate Zoology
Tringa semipalmata semipalmatus	Willet (eastern subspecies)	FL	St. Johns		16-April-1962	1962	4	5	5 to 7 days	6 Days Incubated	6	05-April-1962	95	29.9382	-81.4206	Western Foundation of Vertebrate Zoology
Tringa semipalmata semipalmatus	Willet (eastern subspecies)	FL	St. Johns		30-April-1966	1966	4	5	Fresh	Fresh	0	25-April-1966	115	29.9382	-81.4206	Western Foundation of Vertebrate Zoology
Tringa semipalmata semipalmatus	Willet (eastern subspecies)	FL	St. Johns		20-April-1968	1968	4	5	Slight	Slight Incubation	4	11-April-1968	102	29.9382	-81.4206	Western Foundation of Vertebrate Zoology
Tringa semipalmata semipalmatus	Willet (eastern subspecies)	FL	St. Johns		20-April-1968	1968	4	5	Slight	Slight Incubation	4	11-April-1968	102	29.9382	-81.4206	Western Foundation of Vertebrate Zoology
Tringa semipalmata semipalmatus	Willet (eastern subspecies)	FL	St. Johns		20-April-1968	1968	4	5	Slight	Slight Incubation	4	11-April-1968	102	29.9382	-81.4206	Western Foundation of Vertebrate Zoology
Tringa semipalmata semipalmatus	Willet (eastern subspecies)	FL	St. Johns		20-April-1968	1968	4	5	Slight	Slight Incubation	4	11-April-1968	102	29.9382	-81.4206	Western Foundation of Vertebrate Zoology
Tringa semipalmata semipalmatus	Willet (eastern subspecies)	FL	St. Johns		20-April-1968	1968	4	5	Slight	Slight Incubation	4	11-April-1968	102	29.9382	-81.4206	Western Foundation of Vertebrate Zoology
Tringa semipalmata semipalmatus	Willet (eastern subspecies)	FL	St. Johns		20-April-1968	1968	4	5	Slight	Slight Incubation	4	11-April-1968	102	29.9382	-81.4206	Western Foundation of Vertebrate Zoology
Tringa semipalmata semipalmatus	Willet (eastern subspecies)	FL	Wakulla		4-May-1973	1973	4	5	fresh to slight	Median of "Fresh" and "Slight"	2	27-April-1973	117	30.1309	-84.4067	Western Foundation of Vertebrate Zoology
Tringa semipalmata semipalmatus	Willet (eastern subspecies)	FL	Wakulla		3-May-1973	1973	4	5	Not recorded	Unknown, not used	N/A	N/A	N/A	30.1309	-84.4067	Western Foundation of Vertebrate Zoology
Tringa semipalmata semipalmatus	Willet (eastern subspecies)	GA	Chatham		19-May-1912	1912	4	5	Fresh	Fresh	0	14-May-1912	135	31.9718	-81.0716	Western Foundation of Vertebrate Zoology
Tringa semipalmata semipalmatus	Willet (eastern subspecies)	GA	Chatham		7-May-1912	1912	4	5	Advanced	Advanced Incubation	21	11-April-1912	102	31.9718	-81.0716	Western Foundation of Vertebrate Zoology
Tringa semipalmata semipalmatus	Willet (eastern subspecies)	GA	Chatham		10-May-1914	1914	4	5	Fresh	Fresh	0	05-May-1914	125	31.9718	-81.0716	Western Foundation of Vertebrate Zoology
Tringa semipalmata semipalmatus	Willet (eastern subspecies)	GA	Chatham		17-May-1915	1915	4	5	Fresh	Fresh	0	12-May-1915	132	31.9718	-81.0716	Western Foundation of Vertebrate Zoology
Tringa semipalmata semipalmatus	Willet (eastern subspecies)	GA	Chatham		13-June-1915	1915	4	5	5 days	5 days Incubated	5	03-June-1915	154	31.9718	-81.0716	Western Foundation of Vertebrate Zoology
Tringa semipalmata semipalmatus	Willet (eastern subspecies)	GA	Chatham		22-May-1916	1916	4	5	Fresh	Fresh	0	17-May-1916	138	31.9718	-81.0716	Western Foundation of Vertebrate Zoology
Tringa semipalmata semipalmatus	Willet (eastern subspecies)	GA	Chatham		30-May-1916	1916	4	5	Fresh	Fresh	0	25-May-1916	146	31.9718	-81.0716	Western Foundation of Vertebrate Zoology
Tringa semipalmata semipalmatus	Willet (eastern subspecies)	GA	Chatham		24-May-1916	1916	4	5	Slight	Slight Incubation	4	15-May-1916	136	31.9718	-81.0716	Western Foundation of Vertebrate Zoology
Tringa semipalmata semipalmatus	Willet (eastern subspecies)	GA	Chatham		21-May-1916	1916	3	4	Slight	Slight Incubation	4	13-May-1916	134	31.9718	-81.0716	Western Foundation of Vertebrate Zoology
Tringa semipalmata semipalmatus	Willet (eastern subspecies)	GA	Chatham		21-May-1916	1916	4	5	Slight	Slight Incubation	4	12-May-1916	133	31.9718	-81.0716	Western Foundation of Vertebrate Zoology
Tringa semipalmata semipalmatus	Willet (eastern subspecies)	GA	Chatham		13-May-1917	1917	4	5	Slight	Slight Incubation	4	04-May-1917	124	31.9718	-81.0716	Western Foundation of Vertebrate Zoology
Tringa semipalmata semipalmatus	Willet (eastern subspecies)	GA	Chatham		13-May-1917	1917	4	5	Slight	Slight Incubation	4	04-May-1917	124	31.9718	-81.0716	Western Foundation of Vertebrate Zoology
Tringa semipalmata semipalmatus	Willet (eastern subspecies)	GA	Chatham		13-May-1917	1917	4	5	Slight	Slight Incubation	4	04-May-1917	124	31.9718	-81.0716	Western Foundation of Vertebrate Zoology
Tringa semipalmata semipalmatus	Willet (eastern subspecies)	GA	Chatham		12-May-1918	1918	4	5	begun	Slight Incubation	4	03-May-1918	123	31.9718	-81.0716	Western Foundation of Vertebrate Zoology
Tringa semipalmata semipalmatus	Willet (eastern subspecies)	GA	Chatham		28-May-1919	1919	4	5	Slight	Slight Incubation	4	19-May-1919	139	31.9718	-81.0716	Western Foundation of Vertebrate Zoology
Tringa semipalmata semipalmatus	Willet (eastern subspecies)	GA	Chatham		28-May-1919	1919	4	5	Slight	Slight Incubation	4	19-May-1919	139	31.9718	-81.0716	Western Foundation of Vertebrate Zoology
Tringa semipalmata semipalmatus	Willet (eastern subspecies)	GA	Chatham		18-May-1919	1919	4	5	Slight	Slight Incubation	4	09-May-1919	129	31.9718	-81.0716	Western Foundation of Vertebrate Zoology
Tringa semipalmata semipalmatus	Willet (eastern subspecies)	GA	Chatham		28-May-1919	1919	4	5	Slight	Slight Incubation	4	19-May-1919	139	31.9718	-81.0716	Western Foundation of Vertebrate Zoology
Tringa semipalmata semipalmatus	Willet (eastern subspecies)	GA	Chatham		18-May-1919	1919	4	5	Slight	Slight Incubation	4	09-May-1919	129	31.9718	-81.0716	Western Foundation of Vertebrate Zoology
Tringa semipalmata semipalmatus	Willet (eastern subspecies)	GA	Chatham		28-May-1919	1919	4	5	Slight	Slight Incubation	4	19-May-1919	139	31.9718	-81.0716	Western Foundation of Vertebrate Zoology
Tringa semipalmata semipalmatus	Willet (eastern subspecies)	GA	Chatham		28-May-1919	1919	4	5	Slight	Slight Incubation	4	19-May-1919	139	31.9718	-81.0716	Western Foundation of Vertebrate Zoology
Tringa semipalmata semipalmatus	Willet (eastern subspecies)	GA	Chatham		24-May-1921	1921	4	5	Slight	Slight Incubation	4	15-May-1921	135	31.9718	-81.0716	Western Foundation of Vertebrate Zoology
Tringa semipalmata semipalmatus	Willet (eastern subspecies)	GA	Chatham County	Oyster Bed Island, Chatham Co, Ga	7-May-1934	1934	4	5	slight	Slight Incubation	4	28-April-1934	118	32.0397	-80.8868	Clemson University Bob and Betsy Campbell Natural History Museum
Tringa semipalmata semipalmatus	Willet (eastern subspecies)	GA	McIntosh		22-April-1888	1888	4	5	Fresh	Fresh	0	17-April-1888	108	31.4955	-81.3816	Western Foundation of Vertebrate Zoology
Tringa semipalmata semipalmatus	Willet (eastern subspecies)	GA	Unknown	Unknown	14-May-1853	1853	4	5	unknown	Unknown, not used	N/A	N/A	N/A	N/A	N/A	American Museum of Natural History
Tringa semipalmata semipalmatus	Willet (eastern subspecies)	GA	Unknown	Unknown	22-April-1888	1888	4	5	unknown	Unknown, not used	N/A	N/A	N/A	N/A	N/A	Smithsonian National Museum of Natural History
Tringa semipalmata semipalmatus	Willet (eastern subspecies)	NC	Dare		10-May-1972	1972	1	0	Not recorded	Due to low clutch size, assumed CID is date collected	0	10-May-1972	131	35.6947	-75.7234	Western Foundation of Vertebrate Zoology
Tringa semipalmata semipalmatus	Willet (eastern subspecies)	NC	Dare County	Pea Island National Wildlife Refuge	N/A	1972	N/A	N/A	N/A	N/A	N/A	1972-05-04	125	35.7177	-75.4964	Nestwatch	WILLET42
Tringa semipalmata semipalmatus	Willet (eastern subspecies)	NC	New Hanover		14-May-1916	1916	4	5	Two days	2 Days Incubated	2	07-May-1916	128	34.0886	-77.8526	Western Foundation of Vertebrate Zoology
Tringa semipalmata semipalmatus	Willet (eastern subspecies)	NC	New Hanover		4-June-1920	1920	4	5	one day	1 Day Incubated	1	29-May-1920	150	34.0886	-77.8526	Western Foundation of Vertebrate Zoology
Tringa semipalmata semipalmatus	Willet (eastern subspecies)	NC	New Hanover		13-May-1951	1951	4	5	Fresh	Fresh	0	08-May-1951	128	34.0886	-77.8526	Western Foundation of Vertebrate Zoology
Tringa semipalmata semipalmatus	Willet (eastern subspecies)	NC	New Hanover County	Wrightsville Beach	N/A	1966	N/A	N/A	N/A	N/A	N/A	1966-04-25	115	34.2107	-77.7996	Nestwatch	WILLET17
Tringa semipalmata semipalmatus	Willet (eastern subspecies)	NC	New Hanover County	Wrightsville Beach	N/A	1966	N/A	N/A	N/A	N/A	N/A	1966-04-26	116	34.2107	-77.7996	Nestwatch	WILLET18
Tringa semipalmata semipalmatus	Willet (eastern subspecies)	NC	New Hanover County	Wrightsville Beach	N/A	1966	N/A	N/A	N/A	N/A	N/A	1966-05-14	134	34.2107	-77.7996	Nestwatch	WILLET19
Tringa semipalmata semipalmatus	Willet (eastern subspecies)	NC	New Hanover County	Wrightsville Beach	N/A	1966	N/A	N/A	N/A	N/A	N/A	1966-04-25	115	34.2107	-77.7996	Nestwatch	WILLET20
Tringa semipalmata semipalmatus	Willet (eastern subspecies)	NC	New Hanover County	Wrightsville Beach	N/A	1966	N/A	N/A	N/A	N/A	N/A	1966-04-26	116	34.2107	-77.7996	Nestwatch	WILLET21
Tringa semipalmata semipalmatus	Willet (eastern subspecies)	NC	New Hanover County	Wrightsville Beach	N/A	1966	N/A	N/A	N/A	N/A	N/A	1966-04-26	116	34.2107	-77.7996	Nestwatch	WILLET22
Tringa semipalmata semipalmatus	Willet (eastern subspecies)	NC	New Hanover County	Wrightsville Beach	N/A	1966	N/A	N/A	N/A	N/A	N/A	1966-04-25	115	34.2107	-77.7996	Nestwatch	WILLET23
Tringa semipalmata semipalmatus	Willet (eastern subspecies)	NC	New Hanover County	Wrightsville Beach	N/A	1968	N/A	N/A	N/A	N/A	N/A	1968-04-21	112	34.2107	-77.7996	Nestwatch	WILLET10
Tringa semipalmata semipalmatus	Willet (eastern subspecies)	NC	New Hanover County	Wrightsville Beach	N/A	1968	N/A	N/A	N/A	N/A	N/A	1968-04-23	114	34.2107	-77.7996	Nestwatch	WILLET9
Tringa semipalmata semipalmatus	Willet (eastern subspecies)	NC	Pender		19-May-1929	1929	4	5	Fresh	Fresh	0	14-May-1929	134	34.4932	-77.8784	Western Foundation of Vertebrate Zoology
Tringa semipalmata semipalmatus	Willet (eastern subspecies)	SC	Beaufort		15-June-1888	1888	4	5	fresh	Fresh	0	10-June-1888	162	32.3932	-80.6898	Western Foundation of Vertebrate Zoology
Tringa semipalmata semipalmatus	Willet (eastern subspecies)	SC	Beaufort		8-May-1895	1895	3	4	unknown	Unknown, not used	N/A	N/A	N/A	32.3932	-80.6898	Smithsonian National Museum of Natural History
Tringa semipalmata semipalmatus	Willet (eastern subspecies)	SC	Beaufort		11-June-1923	1923	3	4	slight	Slight Incubation	4	03-June-1923	154	32.3932	-80.6898	Western Foundation of Vertebrate Zoology
Tringa semipalmata semipalmatus	Willet (eastern subspecies)	SC	Beaufort		12-June-1932	1932	4	5	fresh	Fresh	0	07-June-1932	159	32.3932	-80.6898	Western Foundation of Vertebrate Zoology
Tringa semipalmata semipalmatus	Willet (eastern subspecies)	SC	Beaufort		1-May-1932	1932	4	5	Fresh	Fresh	0	26-April-1932	117	32.3932	-80.6898	Western Foundation of Vertebrate Zoology
Tringa semipalmata semipalmatus	Willet (eastern subspecies)	SC	Beaufort		10-May-1932	1932	4	5	slight	Slight Incubation	4	01-May-1932	122	32.3932	-80.6898	Western Foundation of Vertebrate Zoology
Tringa semipalmata semipalmatus	Willet (eastern subspecies)	SC	Beaufort		1-May-1932	1932	4	5	Slight	Slight Incubation	4	22-April-1932	113	32.3932	-80.6898	Western Foundation of Vertebrate Zoology
Tringa semipalmata semipalmatus	Willet (eastern subspecies)	SC	Beaufort		1-May-1932	1932	4	5	Advanced	Advanced Incubation	21	05-April-1932	96	32.3932	-80.6898	Western Foundation of Vertebrate Zoology
Tringa semipalmata semipalmatus	Willet (eastern subspecies)	SC	Beaufort		2-May-1933	1933	4	5	Fresh	Fresh	0	27-April-1933	117	32.3932	-80.6898	Western Foundation of Vertebrate Zoology
Tringa semipalmata semipalmatus	Willet (eastern subspecies)	SC	Beaufort		17-April-1933	1933	4	5	Fresh	Fresh	0	12-April-1933	102	32.3932	-80.6898	Western Foundation of Vertebrate Zoology
Tringa semipalmata semipalmatus	Willet (eastern subspecies)	SC	Beaufort		16-May-1933	1933	5	6	fresh	Fresh	0	10-May-1933	130	32.3932	-80.6898	Western Foundation of Vertebrate Zoology
Tringa semipalmata semipalmatus	Willet (eastern subspecies)	SC	Beaufort		16-May-1933	1933	4	5	Fresh	Fresh	0	11-May-1933	131	32.3932	-80.6898	Western Foundation of Vertebrate Zoology
Tringa semipalmata semipalmatus	Willet (eastern subspecies)	SC	Beaufort		2-May-1933	1933	4	5	Fresh	Fresh	0	27-April-1933	117	32.3932	-80.6898	Western Foundation of Vertebrate Zoology
Tringa semipalmata semipalmatus	Willet (eastern subspecies)	SC	Beaufort		16-April-1933	1933	4	5	Fresh	Fresh	0	11-April-1933	101	32.3932	-80.6898	Western Foundation of Vertebrate Zoology
Tringa semipalmata semipalmatus	Willet (eastern subspecies)	SC	Beaufort		2-May-1933	1933	5	6	slight	Slight Incubation	4	22-April-1933	112	32.3932	-80.6898	Western Foundation of Vertebrate Zoology
Tringa semipalmata semipalmatus	Willet (eastern subspecies)	SC	Beaufort		30-May-1933	1933	5	6	Slight	Slight Incubation	4	20-May-1933	140	32.3932	-80.6898	Western Foundation of Vertebrate Zoology
Tringa semipalmata semipalmatus	Willet (eastern subspecies)	SC	Beaufort		2-May-1933	1933	4	5	Slight	Slight Incubation	4	23-April-1933	113	32.3932	-80.6898	Western Foundation of Vertebrate Zoology
Tringa semipalmata semipalmatus	Willet (eastern subspecies)	SC	Beaufort		2-May-1933	1933	5	6	slight	Slight Incubation	4	22-April-1933	112	32.3932	-80.6898	Western Foundation of Vertebrate Zoology
Tringa semipalmata semipalmatus	Willet (eastern subspecies)	SC	Beaufort		30-May-1933	1933	4	5	Slight	Slight Incubation	4	21-May-1933	141	32.3932	-80.6898	Western Foundation of Vertebrate Zoology
Tringa semipalmata semipalmatus	Willet (eastern subspecies)	SC	Beaufort		16-May-1933	1933	4	5	Advanced	Advanced Incubation	21	20-April-1933	110	32.3932	-80.6898	Western Foundation of Vertebrate Zoology
Tringa semipalmata semipalmatus	Willet (eastern subspecies)	SC	Beaufort		17-May-1934	1934	4	5	Fresh	Fresh	0	12-May-1934	132	32.3932	-80.6898	Western Foundation of Vertebrate Zoology
Tringa semipalmata semipalmatus	Willet (eastern subspecies)	SC	Beaufort		3-June-1934	1934	4	5	Fresh	Fresh	0	29-May-1934	149	32.3932	-80.6898	Western Foundation of Vertebrate Zoology
Tringa semipalmata semipalmatus	Willet (eastern subspecies)	SC	Beaufort		17-May-1934	1934	5	6	perfectly fresh	Fresh	0	11-May-1934	131	32.3932	-80.6898	Western Foundation of Vertebrate Zoology
Tringa semipalmata semipalmatus	Willet (eastern subspecies)	SC	Beaufort		27-May-1934	1934	4	5	advanced	Advanced Incubation	21	01-May-1934	121	32.3932	-80.6898	Western Foundation of Vertebrate Zoology
Tringa semipalmata semipalmatus	Willet (eastern subspecies)	SC	Beaufort		18-April-1936	1936	4	5	Fresh	Fresh	0	13-April-1936	104	32.3932	-80.6898	Western Foundation of Vertebrate Zoology
Tringa semipalmata semipalmatus	Willet (eastern subspecies)	SC	Beaufort		18-April-1936	1936	4	5	Advanced	Advanced Incubation	21	23-March-1936	83	32.3932	-80.6898	Western Foundation of Vertebrate Zoology
Tringa semipalmata semipalmatus	Willet (eastern subspecies)	SC	Beaufort		10-April-1937	1937	4	5	Fresh	Fresh	0	05-April-1937	95	32.3932	-80.6898	Western Foundation of Vertebrate Zoology
Tringa semipalmata semipalmatus	Willet (eastern subspecies)	SC	Beaufort		10-April-1937	1937	4	5	Fresh	Fresh	0	05-April-1937	95	32.3932	-80.6898	Western Foundation of Vertebrate Zoology
Tringa semipalmata semipalmatus	Willet (eastern subspecies)	SC	Beaufort	St. Helena Sound, Egg Bank	10 Apr 1937	1937	4		unknown	Unknown, not used	N/A	N/A	N/A	32.4895	-80.46	Clemson University Bob and Betsy Campbell Natural History Museum
Tringa semipalmata semipalmatus	Willet (eastern subspecies)	SC	Beaufort	St. Helena Sound, Egg Bank	10 Apr 1937	1937	4		unknown	Unknown, not used	N/A	N/A	N/A	32.4895	-80.46	Clemson University Bob and Betsy Campbell Natural History Museum
Tringa semipalmata semipalmatus	Willet (eastern subspecies)	SC	Beaufort	St. Helena Sound, Egg Bank	22 May 1938	1938	4		unknown	Unknown, not used	N/A	N/A	N/A	32.4895	-80.46	Clemson University Bob and Betsy Campbell Natural History Museum
Tringa semipalmata semipalmatus	Willet (eastern subspecies)	SC	Beaufort	St. Helena Sound, Egg Bank	22 May 1938	1938	4		unknown	Unknown, not used	N/A	N/A	N/A	32.4895	-80.46	Clemson University Bob and Betsy Campbell Natural History Museum
Tringa semipalmata semipalmatus	Willet (eastern subspecies)	SC	Beaufort	St. Helena Sound, Egg Bank	03 Jun 1938	1938	4		unknown	Unknown, not used	N/A	N/A	N/A	32.4895	-80.46	Clemson University Bob and Betsy Campbell Natural History Museum
Tringa semipalmata semipalmatus	Willet (eastern subspecies)	SC	Beaufort	St. Helena Sound, Egg Bank	03 Jun 1938	1938	4		unknown	Unknown, not used	N/A	N/A	N/A	32.4895	-80.46	Clemson University Bob and Betsy Campbell Natural History Museum
Tringa semipalmata semipalmatus	Willet (eastern subspecies)	SC	Beaufort	St. Helena Sound, Egg Bank	03 Jun 1938	1938	4		unknown	Unknown, not used	N/A	N/A	N/A	32.4895	-80.46	Clemson University Bob and Betsy Campbell Natural History Museum
Tringa semipalmata semipalmatus	Willet (eastern subspecies)	SC	Beaufort	St. Helena Sound, Egg Bank	10 Jun 1938	1938	4		unknown	Unknown, not used	N/A	N/A	N/A	32.4895	-80.46	Clemson University Bob and Betsy Campbell Natural History Museum
Tringa semipalmata semipalmatus	Willet (eastern subspecies)	SC	Beaufort	St. Helena Sound, Egg Bank	10 Jun 1938	1938	4		unknown	Unknown, not used	N/A	N/A	N/A	32.4895	-80.46	Clemson University Bob and Betsy Campbell Natural History Museum
Tringa semipalmata semipalmatus	Willet (eastern subspecies)	SC	Beaufort	St. Helena Sound, Egg Bank	10 Jun 1938	1938	4		unknown	Unknown, not used	N/A	N/A	N/A	32.4895	-80.46	Clemson University Bob and Betsy Campbell Natural History Museum
Tringa semipalmata semipalmatus	Willet (eastern subspecies)	SC	Beaufort	St. Helena Sound, Egg Bank	19 Jun 1938	1938	4		unknown	Unknown, not used	N/A	N/A	N/A	32.4895	-80.46	Clemson University Bob and Betsy Campbell Natural History Museum
Tringa semipalmata semipalmatus	Willet (eastern subspecies)	SC	Beaufort	St. Helena Sound, Egg Bank	19 Jun 1938	1938	5		unknown	Unknown, not used	N/A	N/A	N/A	32.4895	-80.46	Clemson University Bob and Betsy Campbell Natural History Museum
Tringa semipalmata semipalmatus	Willet (eastern subspecies)	SC	Beaufort	Beaufort, Port Royal Rd.	17 Apr 1939	1939	4		unknown	Unknown, not used	N/A	N/A	N/A	32.4316	-80.6698	Clemson University Bob and Betsy Campbell Natural History Museum
Tringa semipalmata semipalmatus	Willet (eastern subspecies)	SC	Beaufort	Beaufort, Port Royal Rd.	17 Apr 1939	1939	4		unknown	Unknown, not used	N/A	N/A	N/A	32.4316	-80.6698	Clemson University Bob and Betsy Campbell Natural History Museum
Tringa semipalmata semipalmatus	Willet (eastern subspecies)	SC	Beaufort	Beaufort, Port Royal Rd.	17 Apr 1939	1939	4		unknown	Unknown, not used	N/A	N/A	N/A	32.4316	-80.6698	Clemson University Bob and Betsy Campbell Natural History Museum
Tringa semipalmata semipalmatus	Willet (eastern subspecies)	SC	Beaufort	Beaufort, Port Royal Rd.	19 Apr 1939	1939	4		unknown	Unknown, not used	N/A	N/A	N/A	32.4316	-80.6698	Clemson University Bob and Betsy Campbell Natural History Museum
Tringa semipalmata semipalmatus	Willet (eastern subspecies)	SC	Beaufort	Beaufort, Port Royal Rd.	19 Apr 1939	1939	4		unknown	Unknown, not used	N/A	N/A	N/A	32.4316	-80.6698	Clemson University Bob and Betsy Campbell Natural History Museum
Tringa semipalmata semipalmatus	Willet (eastern subspecies)	SC	Beaufort	Beaufort, Port Royal Rd.	19 Apr 1939	1939	4		unknown	Unknown, not used	N/A	N/A	N/A	32.4316	-80.6698	Clemson University Bob and Betsy Campbell Natural History Museum
Tringa semipalmata semipalmatus	Willet (eastern subspecies)	SC	Beaufort	Beaufort, Port Royal Rd.	19 Apr 1939	1939	4		unknown	Unknown, not used	N/A	N/A	N/A	32.4316	-80.6698	Clemson University Bob and Betsy Campbell Natural History Museum
Tringa semipalmata semipalmatus	Willet (eastern subspecies)	SC	Beaufort		27-April-1940	1940	4	5	fresh	Fresh	0	22-April-1940	113	32.3932	-80.6898	Western Foundation of Vertebrate Zoology
Tringa semipalmata semipalmatus	Willet (eastern subspecies)	SC	Beaufort		11-May-1940	1940	4	5	Started	Slight Incubation	4	02-May-1940	123	32.3932	-80.6898	Western Foundation of Vertebrate Zoology
Tringa semipalmata semipalmatus	Willet (eastern subspecies)	SC	Beaufort		11-May-1940	1940	4	5	about 25%	1/4 Incubation	7	29-April-1940	120	32.3932	-80.6898	Western Foundation of Vertebrate Zoology
Tringa semipalmata semipalmatus	Willet (eastern subspecies)	SC	Beaufort		16-June-1945	1945	4	5	Started	Slight Incubation	4	07-June-1945	158	32.3932	-80.6898	Western Foundation of Vertebrate Zoology
Tringa semipalmata semipalmatus	Willet (eastern subspecies)	SC	Beaufort County	Beaufort County, South Carolina	3-June-1932	1932	4	5	advanced	Advanced Incubation	21	08-May-1932	129	32.3932	-80.6898	Clemson University Bob and Betsy Campbell Natural History Museum
Tringa semipalmata semipalmatus	Willet (eastern subspecies)	SC	Beaufort County	Beaufort County, South Carolina	27-April-1932	1932	3	4	highly advanced	Advanced Incubation	21	02-April-1932	93	32.3932	-80.6898	Clemson University Bob and Betsy Campbell Natural History Museum
Tringa semipalmata semipalmatus	Willet (eastern subspecies)	SC	Beaufort County	St. Helena Sound	2-May-1933	1933	5	6	Fresh	Fresh	0	26-April-1933	116	32.4553	-81.4411	Museum of Vertebrate Zoology	MVZ:Egg:2769
Tringa semipalmata semipalmatus	Willet (eastern subspecies)	SC	Beaufort County	Ladies Island, Beaufort Co., South Carolina	20-April-1937	1937	4	5	fresh	Fresh	0	15-April-1937	105	32.4532	-80.6357	Clemson University Bob and Betsy Campbell Natural History Museum
Tringa semipalmata semipalmatus	Willet (eastern subspecies)	SC	Beaufort County	Egg Bank, Beaufort Co., SC	16-April-1938	1938	4	5	fresh	Fresh	0	11-April-1938	101	32.3932	-80.6898	Clemson University Bob and Betsy Campbell Natural History Museum
Tringa semipalmata semipalmatus	Willet (eastern subspecies)	SC	Beaufort County	Egg Bank, Beaufort Co., SC	5-June-1938	1938	4	5	fresh	Fresh	0	31-May-1938	151	32.3932	-80.6898	Clemson University Bob and Betsy Campbell Natural History Museum
Tringa semipalmata semipalmatus	Willet (eastern subspecies)	SC	Beaufort County	about 15 miles E of Beaufort, SC	26-April-1938	1938	4	5	fresh	Fresh	0	21-April-1938	111	32.446	-80.7256	Clemson University Bob and Betsy Campbell Natural History Museum
Tringa semipalmata semipalmatus	Willet (eastern subspecies)	SC	Beaufort County	about 15 miles E of Beaufort, SC	26-April-1938	1938	4	5	fresh	Fresh	0	21-April-1938	111	32.446	-80.7256	Clemson University Bob and Betsy Campbell Natural History Museum
Tringa semipalmata semipalmatus	Willet (eastern subspecies)	SC	Beaufort County	Egg Bank, Beaufort Co., SC	25-May-1938	1938	4	5	fresh	Fresh	0	20-May-1938	140	32.3932	-80.6898	Clemson University Bob and Betsy Campbell Natural History Museum
Tringa semipalmata semipalmatus	Willet (eastern subspecies)	SC	Beaufort County	Egg Bank, Beaufort Co., SC	15-June-1938	1938	4	5	slight	Slight Incubation	4	06-June-1938	157	32.3932	-80.6898	Clemson University Bob and Betsy Campbell Natural History Museum
Tringa semipalmata semipalmatus	Willet (eastern subspecies)	SC	Beaufort County	Egg Bank, Beaufort Co., SC	25-May-1938	1938	4	5	slight	Slight Incubation	4	16-May-1938	136	32.3932	-80.6898	Clemson University Bob and Betsy Campbell Natural History Museum
Tringa semipalmata semipalmatus	Willet (eastern subspecies)	SC	Beaufort County	about 15 miles E of Beaufort, SC	26-April-1938	1938	4	5	about 25%	1/4 Incubation	7	14-April-1938	104	32.446	-80.7256	Clemson University Bob and Betsy Campbell Natural History Museum
Tringa semipalmata semipalmatus	Willet (eastern subspecies)	SC	Beaufort County	about 15 miles E of Beaufort, SC	26-April-1938	1938	4	5	about 25%	1/4 Incubation	7	14-April-1938	104	32.446	-80.7256	Clemson University Bob and Betsy Campbell Natural History Museum
Tringa semipalmata semipalmatus	Willet (eastern subspecies)	SC	Beaufort County	Egg Bank, Beaufort Co., SC	25-May-1938	1938	4	5	well advanced	Advanced Incubation	21	29-April-1938	119	32.3932	-80.6898	Clemson University Bob and Betsy Campbell Natural History Museum
Tringa semipalmata semipalmatus	Willet (eastern subspecies)	SC	Charleston		15-May-1896	1896	3	4	fresh	Fresh	0	11-May-1896	132	32.7765	-79.9311	Western Foundation of Vertebrate Zoology
Tringa semipalmata semipalmatus	Willet (eastern subspecies)	SC	Charleston		13-May-1898	1898	4	5	begun	Slight Incubation	4	04-May-1898	124	32.7765	-79.9311	Western Foundation of Vertebrate Zoology
Tringa semipalmata semipalmatus	Willet (eastern subspecies)	SC	Charleston		20-May-1900	1900	4	5	fresh	Fresh	0	15-May-1900	135	32.7765	-79.9311	Western Foundation of Vertebrate Zoology
Tringa semipalmata semipalmatus	Willet (eastern subspecies)	SC	Charleston		3-May-1901	1901	4	5	fresh	Fresh	0	28-April-1901	118	32.7765	-79.9311	Western Foundation of Vertebrate Zoology
Tringa semipalmata semipalmatus	Willet (eastern subspecies)	SC	Charleston		8-May-1901	1901	4	5	fresh	Fresh	0	03-May-1901	123	32.7765	-79.9311	Western Foundation of Vertebrate Zoology
Tringa semipalmata semipalmatus	Willet (eastern subspecies)	SC	Charleston		8-May-1901	1901	3	4	fresh	Fresh	0	04-May-1901	124	32.7765	-79.9311	Western Foundation of Vertebrate Zoology
Tringa semipalmata semipalmatus	Willet (eastern subspecies)	SC	Charleston		3-May-1901	1901	4	5	Not recorded	Unknown, not used	N/A	N/A	N/A	32.7765	-79.9311	Western Foundation of Vertebrate Zoology
Tringa semipalmata semipalmatus	Willet (eastern subspecies)	SC	Charleston		10-May-1902	1902	4	5	fresh	Fresh	0	05-May-1902	125	32.7765	-79.9311	Western Foundation of Vertebrate Zoology
Tringa semipalmata semipalmatus	Willet (eastern subspecies)	SC	Charleston		11-May-1902	1902	4	5	advanced	Advanced Incubation	21	15-April-1902	105	32.7765	-79.9311	Western Foundation of Vertebrate Zoology
Tringa semipalmata semipalmatus	Willet (eastern subspecies)	SC	Charleston		11-May-1904	1904	3	4	fresh	Fresh	0	07-May-1904	128	32.7765	-79.9311	Western Foundation of Vertebrate Zoology
Tringa semipalmata semipalmatus	Willet (eastern subspecies)	SC	Charleston		8-May-1904	1904	4	5	Fresh	Fresh	0	03-May-1904	124	32.7765	-79.9311	Western Foundation of Vertebrate Zoology
Tringa semipalmata semipalmatus	Willet (eastern subspecies)	SC	Charleston		6-May-1904	1904	4	5	fresh	Fresh	0	01-May-1904	122	32.7765	-79.9311	Western Foundation of Vertebrate Zoology
Tringa semipalmata semipalmatus	Willet (eastern subspecies)	SC	Charleston		6-May-1904	1904	4	5	fresh	Fresh	0	01-May-1904	122	32.7765	-79.9311	Western Foundation of Vertebrate Zoology
Tringa semipalmata semipalmatus	Willet (eastern subspecies)	SC	Charleston		8-May-1904	1904	4	5	Fresh	Fresh	0	03-May-1904	124	32.7765	-79.9311	Western Foundation of Vertebrate Zoology
Tringa semipalmata semipalmatus	Willet (eastern subspecies)	SC	Charleston		9-May-1904	1904	4	5	begun	Slight Incubation	4	30-April-1904	121	32.7765	-79.9311	Western Foundation of Vertebrate Zoology
Tringa semipalmata semipalmatus	Willet (eastern subspecies)	SC	Charleston		16-May-1904	1904	4	5	just begun	Slight Incubation	4	07-May-1904	128	32.7765	-79.9311	Western Foundation of Vertebrate Zoology
Tringa semipalmata semipalmatus	Willet (eastern subspecies)	SC	Charleston		8-June-1904	1904	4	5	slight	Slight Incubation	4	30-May-1904	151	32.7765	-79.9311	Western Foundation of Vertebrate Zoology
Tringa semipalmata semipalmatus	Willet (eastern subspecies)	SC	Charleston		9-May-1904	1904	4	5	slight	Slight Incubation	4	30-April-1904	121	32.7765	-79.9311	Western Foundation of Vertebrate Zoology
Tringa semipalmata semipalmatus	Willet (eastern subspecies)	SC	Charleston		2-May-1905	1905	4	5	begun	Slight Incubation	4	23-April-1905	113	32.7765	-79.9311	Western Foundation of Vertebrate Zoology
Tringa semipalmata semipalmatus	Willet (eastern subspecies)	SC	Charleston		10-May-1907	1907	3	4	begun	Slight Incubation	4	02-May-1907	122	32.7765	-79.9311	Western Foundation of Vertebrate Zoology
Tringa semipalmata semipalmatus	Willet (eastern subspecies)	SC	Charleston		21-May-1907	1907	4	5	Not recorded	Unknown, not used	N/A	N/A	N/A	32.7765	-79.9311	Western Foundation of Vertebrate Zoology
Tringa semipalmata semipalmatus	Willet (eastern subspecies)	SC	Charleston		10-May-1909	1909	4	5	Fresh	Fresh	0	05-May-1909	125	32.7765	-79.9311	Western Foundation of Vertebrate Zoology
Tringa semipalmata semipalmatus	Willet (eastern subspecies)	SC	Charleston		9-May-1909	1909	4	5	fresh	Fresh	0	04-May-1909	124	32.7765	-79.9311	Western Foundation of Vertebrate Zoology
Tringa semipalmata semipalmatus	Willet (eastern subspecies)	SC	Charleston		9-May-1909	1909	4	5	fresh	Fresh	0	04-May-1909	124	32.7765	-79.9311	Western Foundation of Vertebrate Zoology
Tringa semipalmata semipalmatus	Willet (eastern subspecies)	SC	Charleston		10-May-1909	1909	4	5	Fresh	Fresh	0	05-May-1909	125	32.7765	-79.9311	Western Foundation of Vertebrate Zoology
Tringa semipalmata semipalmatus	Willet (eastern subspecies)	SC	Charleston		12-May-1909	1909	4	5	fresh	Fresh	0	07-May-1909	127	32.7765	-79.9311	Western Foundation of Vertebrate Zoology
Tringa semipalmata semipalmatus	Willet (eastern subspecies)	SC	Charleston		14-May-1909	1909	4	5	fresh	Fresh	0	09-May-1909	129	32.7765	-79.9311	Western Foundation of Vertebrate Zoology
Tringa semipalmata semipalmatus	Willet (eastern subspecies)	SC	Charleston		14-May-1909	1909	4	5	fresh	Fresh	0	09-May-1909	129	32.7765	-79.9311	Western Foundation of Vertebrate Zoology
Tringa semipalmata semipalmatus	Willet (eastern subspecies)	SC	Charleston		12-May-1909	1909	4	5	Fresh	Fresh	0	07-May-1909	127	32.7765	-79.9311	Western Foundation of Vertebrate Zoology
Tringa semipalmata semipalmatus	Willet (eastern subspecies)	SC	Charleston		10-May-1909	1909	3	4	Fresh	Fresh	0	06-May-1909	126	32.7765	-79.9311	Western Foundation of Vertebrate Zoology
Tringa semipalmata semipalmatus	Willet (eastern subspecies)	SC	Charleston		12-May-1909	1909	4	5	fresh	Fresh	0	07-May-1909	127	32.7765	-79.9311	Western Foundation of Vertebrate Zoology
Tringa semipalmata semipalmatus	Willet (eastern subspecies)	SC	Charleston		10-May-1909	1909	4	5	fresh	Fresh	0	05-May-1909	125	32.7765	-79.9311	Western Foundation of Vertebrate Zoology
Tringa semipalmata semipalmatus	Willet (eastern subspecies)	SC	Charleston		10-May-1909	1909	4	5	fresh	Fresh	0	05-May-1909	125	32.7765	-79.9311	Western Foundation of Vertebrate Zoology
Tringa semipalmata semipalmatus	Willet (eastern subspecies)	SC	Charleston		26-May-1909	1909	3	4	Not recorded	Unknown, not used	N/A	N/A	N/A	32.7765	-79.9311	Western Foundation of Vertebrate Zoology
Tringa semipalmata semipalmatus	Willet (eastern subspecies)	SC	Charleston		13-May-1910	1910	5	6	perfectly fresh	Fresh	0	07-May-1910	127	32.7765	-79.9311	Western Foundation of Vertebrate Zoology
Tringa semipalmata semipalmatus	Willet (eastern subspecies)	SC	Charleston		11-May-1934	1934	4	5	fresh	Fresh	0	06-May-1934	126	32.7765	-79.9311	Western Foundation of Vertebrate Zoology
Tringa semipalmata semipalmatus	Willet (eastern subspecies)	SC	Charleston		2-May-1973	1973	2	2	Not recorded	Due to low clutch size, assumed bird was still laying, so CID would be day prior	0	01-May-1973	121	32.7765	-79.9311	Western Foundation of Vertebrate Zoology
Tringa semipalmata semipalmatus	Willet (eastern subspecies)	SC	Charleston		2-May-1973	1973	4	5	Not recorded	Unknown, not used	N/A	N/A	N/A	32.7765	-79.9311	Western Foundation of Vertebrate Zoology
Tringa semipalmata semipalmatus	Willet (eastern subspecies)	SC	Charleston County	James Is	2-May-1917	1917	4	5	unknown	Unknown, not used	N/A	N/A	N/A	32.7281	-79.9558	Denver Museum of Nature and Science	DMNS:Egg:4488
Tringa semipalmata semipalmatus	Willet (eastern subspecies)	SC	Charleston County	James Is	6-May-1917	1917	4	5	unknown	Unknown, not used	N/A	N/A	N/A	32.7281	-79.9558	Denver Museum of Nature and Science	DMNS:Egg:4489
Tringa semipalmata semipalmatus	Willet (eastern subspecies)	SC	Charleston County	Charleston County, South Carolina	11-May-1934	1934	5	6	fresh	Fresh	0	05-May-1934	125	32.7765	-79.9311	Clemson University Bob and Betsy Campbell Natural History Museum
Tringa semipalmata semipalmatus	Willet (eastern subspecies)	SC	Georgetown		11-May-1934	1934	4	5	Fresh	Fresh	0	06-May-1934	126	33.4381	-79.333	Western Foundation of Vertebrate Zoology
Tringa semipalmata semipalmatus	Willet (eastern subspecies)	SC	Georgetown		11-May-1934	1934	4	5	Fresh	Fresh	0	06-May-1934	126	33.4381	-79.333	Western Foundation of Vertebrate Zoology
Tringa semipalmata semipalmatus	Willet (eastern subspecies)	SC	Georgetown		14-June-1937	1937	4	5	Fresh	Fresh	0	09-June-1937	160	33.4381	-79.333	Western Foundation of Vertebrate Zoology
Tringa semipalmata semipalmatus	Willet (eastern subspecies)	SC	Georgetown County	Georgetown County, South Carolina	14-June-1934	1934	5	6	fresh	Fresh	0	08-June-1934	159	33.4381	-79.333	Clemson University Bob and Betsy Campbell Natural History Museum
Tringa semipalmata semipalmatus	Willet (eastern subspecies)	SC	Murrels Inlet	Georgetown	N/A	1989	N/A	N/A	N/A	N/A	N/A	1989-05-20	140	33	-79	Nestwatch	WILLET29
Tringa semipalmata semipalmatus	Willet (eastern subspecies)	SC	Orangeburg County	Little Bulls Island	15-May-1909	1909	4	5	Fresh	Fresh	0	10-May-1909	130	32.9051	-79.6178	Museum of Vertebrate Zoology	MVZ:Egg:5553
Tringa semipalmata semipalmatus	Willet (eastern subspecies)	SC	Unknown	Unknown	13-June-1909	1909	3	4	unknown	Unknown, not used	N/A	N/A	N/A	N/A	N/A	American Museum of Natural History
Tringa semipalmata semipalmatus	Willet (eastern subspecies)	SC	Unknown	Unknown	17-June-1913	1913	4	5	unknown	Unknown, not used	N/A	N/A	N/A	N/A	N/A	American Museum of Natural History
Tringa semipalmata semipalmatus	Willet (eastern subspecies)	SC		Bull's Bay	1909-05-12	1909	4	5	unknown	Unknown, not used	N/A	N/A	N/A	32.9806	-79.5713	Denver Museum of Nature and Science	DMNS:Egg:1485
Tringa semipalmata semipalmatus	Willet (eastern subspecies)	VA	Accomack		22-June-1936	1936	1	0	unknown	Due to low clutch size, assumed CID is date collected	0	22-June-1936	174	37.7196	-75.6655	Smithsonian National Museum of Natural History
Tringa semipalmata semipalmatus	Willet (eastern subspecies)	VA	Accomack		2-June-1945	1945	4	5	unknown	Unknown, not used	N/A	N/A	N/A	37.7196	-75.6655	Western Foundation of Vertebrate Zoology
Tringa semipalmata semipalmatus	Willet (eastern subspecies)	VA	Accomack		9-May-1946	1946	3	4	Not recorded	Unknown, not used	N/A	N/A	N/A	37.7196	-75.6655	Western Foundation of Vertebrate Zoology
Tringa semipalmata semipalmatus	Willet (eastern subspecies)	VA	Accomack		15-June-1972	1972	2	2	slight	Slight Incubation	4	09-June-1972	161	37.7196	-75.6655	Western Foundation of Vertebrate Zoology
Tringa semipalmata semipalmatus	Willet (eastern subspecies)	VA	Accomack		22-May-1973	1973	5	6	Not recorded	Unknown, not used	N/A	N/A	N/A	37.7196	-75.6655	Western Foundation of Vertebrate Zoology
Tringa semipalmata semipalmatus	Willet (eastern subspecies)	VA	Accomack		22-May-1973	1973	4	5	Not recorded	Unknown, not used	N/A	N/A	N/A	37.7196	-75.6655	Western Foundation of Vertebrate Zoology
Tringa semipalmata semipalmatus	Willet (eastern subspecies)	VA	Accomack		23-May-1973	1973	3	4	Not recorded	Unknown, not used	N/A	N/A	N/A	37.7196	-75.6655	Western Foundation of Vertebrate Zoology
Tringa semipalmata semipalmatus	Willet (eastern subspecies)	VA	Accomack County	Chincoteague Is	27-May-1886	1886	4	5	unknown	Unknown, not used	N/A	N/A	N/A	37.9383	-75.3619	Denver Museum of Nature and Science	DMNS:Egg:3694
Tringa semipalmata semipalmatus	Willet (eastern subspecies)	VA	Northampton		30-May-1871	1871	4	5	unknown	Unknown, not used	N/A	N/A	N/A	37.2268	-75.9928	Smithsonian National Museum of Natural History
Tringa semipalmata semipalmatus	Willet (eastern subspecies)	VA	Northampton		7-June-1881	1881	4	5	fresh	Fresh	0	02-June-1881	153	37.2268	-75.9928	Western Foundation of Vertebrate Zoology
Tringa semipalmata semipalmatus	Willet (eastern subspecies)	VA	Northampton		27-May-1881	1881	4	5	fresh	Fresh	0	22-May-1881	142	37.2268	-75.9928	Western Foundation of Vertebrate Zoology
Tringa semipalmata semipalmatus	Willet (eastern subspecies)	VA	Northampton		27-May-1881	1881	4	5	Fresh	Fresh	0	22-May-1881	142	37.2268	-75.9928	Western Foundation of Vertebrate Zoology
Tringa semipalmata semipalmatus	Willet (eastern subspecies)	VA	Northampton		3-June-1881	1881	4	5	not known	Unknown, not used	N/A	N/A	N/A	37.2268	-75.9928	Western Foundation of Vertebrate Zoology
Tringa semipalmata semipalmatus	Willet (eastern subspecies)	VA	Northampton		25-May-1882	1882	4	5	Not recorded	Unknown, not used	N/A	N/A	N/A	37.2268	-75.9928	Western Foundation of Vertebrate Zoology
Tringa semipalmata semipalmatus	Willet (eastern subspecies)	VA	Northampton		8-June-1883	1883	4	5	fresh	Fresh	0	03-June-1883	154	37.2268	-75.9928	Western Foundation of Vertebrate Zoology
Tringa semipalmata semipalmatus	Willet (eastern subspecies)	VA	Northampton		5-June-1883	1883	4	5	unknown	Unknown, not used	N/A	N/A	N/A	37.2268	-75.9928	Western Foundation of Vertebrate Zoology
Tringa semipalmata semipalmatus	Willet (eastern subspecies)	VA	Northampton		1-June-1885	1885	4	5	Not recorded	Unknown, not used	N/A	N/A	N/A	37.2268	-75.9928	Western Foundation of Vertebrate Zoology
Tringa semipalmata semipalmatus	Willet (eastern subspecies)	VA	Northampton		25-May-1886	1886	4	5	fresh	Fresh	0	20-May-1886	140	37.2268	-75.9928	Western Foundation of Vertebrate Zoology
Tringa semipalmata semipalmatus	Willet (eastern subspecies)	VA	Northampton		25-May-1886	1886	4	5	fresh	Fresh	0	20-May-1886	140	37.2268	-75.9928	Western Foundation of Vertebrate Zoology
Tringa semipalmata semipalmatus	Willet (eastern subspecies)	VA	Northampton		25-May-1886	1886	4	5	fresh	Fresh	0	20-May-1886	140	37.2268	-75.9928	Western Foundation of Vertebrate Zoology
Tringa semipalmata semipalmatus	Willet (eastern subspecies)	VA	Northampton		15-June-1888	1888	3	4	unknown	Unknown, not used	N/A	N/A	N/A	37.2268	-75.9928	Smithsonian National Museum of Natural History
Tringa semipalmata semipalmatus	Willet (eastern subspecies)	VA	Northampton		22-June-1888	1888	4	5	unknown	Unknown, not used	N/A	N/A	N/A	37.2268	-75.9928	Smithsonian National Museum of Natural History
Tringa semipalmata semipalmatus	Willet (eastern subspecies)	VA	Northampton		8-May-1889	1889	2	2	fresh	Fresh	0	06-May-1889	126	37.2268	-75.9928	Western Foundation of Vertebrate Zoology
Tringa semipalmata semipalmatus	Willet (eastern subspecies)	VA	Northampton		13-May-1889	1889	3	4	fresh	Fresh	0	09-May-1889	129	37.2268	-75.9928	Western Foundation of Vertebrate Zoology
Tringa semipalmata semipalmatus	Willet (eastern subspecies)	VA	Northampton		16-May-1889	1889	4	5	fresh	Fresh	0	11-May-1889	131	37.2268	-75.9928	Western Foundation of Vertebrate Zoology
Tringa semipalmata semipalmatus	Willet (eastern subspecies)	VA	Northampton		19-May-1889	1889	4	5	fresh	Fresh	0	14-May-1889	134	37.2268	-75.9928	Western Foundation of Vertebrate Zoology
Tringa semipalmata semipalmatus	Willet (eastern subspecies)	VA	Northampton		15-May-1889	1889	4	5	unknown	Unknown, not used	N/A	N/A	N/A	37.2268	-75.9928	Smithsonian National Museum of Natural History
Tringa semipalmata semipalmatus	Willet (eastern subspecies)	VA	Northampton		30-May-1890	1890	3	4	unknown	Unknown, not used	N/A	N/A	N/A	37.2268	-75.9928	Smithsonian National Museum of Natural History
Tringa semipalmata semipalmatus	Willet (eastern subspecies)	VA	Northampton		20-May-1898	1898	1	0	Fresh	Fresh	0	20-May-1898	140	37.2268	-75.9928	Western Foundation of Vertebrate Zoology
Tringa semipalmata semipalmatus	Willet (eastern subspecies)	VA	Northampton		3-May-1901	1901	3	4	begun	Slight Incubation	4	25-April-1901	115	37.2268	-75.9928	Western Foundation of Vertebrate Zoology
Tringa semipalmata semipalmatus	Willet (eastern subspecies)	VA	Northampton		19-May-1917	1917	4	5	unknown	Unknown, not used	N/A	N/A	N/A	37.2268	-75.9928	Western Foundation of Vertebrate Zoology
Tringa semipalmata semipalmatus	Willet (eastern subspecies)	VA	Northampton		7-June-1927	1927	2	2	unknown	Due to low clutch size, assumed bird was still laying, so CID would be day prior	0	06-June-1927	157	37.2268	-75.9928	Smithsonian National Museum of Natural History
Tringa semipalmata semipalmatus	Willet (eastern subspecies)	VA	Northampton		16-May-1928	1928	4	5	fresh	Fresh	0	11-May-1928	132	37.2268	-75.9928	Western Foundation of Vertebrate Zoology
Tringa semipalmata semipalmatus	Willet (eastern subspecies)	VA	Northampton		17-May-1928	1928	4	5	fresh	Fresh	0	12-May-1928	133	37.2268	-75.9928	Western Foundation of Vertebrate Zoology
Tringa semipalmata semipalmatus	Willet (eastern subspecies)	VA	Northampton		17-May-1928	1928	4	5	fresh	Fresh	0	12-May-1928	133	37.2268	-75.9928	Western Foundation of Vertebrate Zoology
Tringa semipalmata semipalmatus	Willet (eastern subspecies)	VA	Northampton		16-May-1928	1928	4	5	begun in all	Slight Incubation	4	07-May-1928	128	37.2268	-75.9928	Western Foundation of Vertebrate Zoology
Tringa semipalmata semipalmatus	Willet (eastern subspecies)	VA	Northampton		23-May-1930	1930	4	5	fresh	Fresh	0	18-May-1930	138	37.2268	-75.9928	Western Foundation of Vertebrate Zoology
Tringa semipalmata semipalmatus	Willet (eastern subspecies)	VA	Northampton		24-May-1930	1930	4	5	fresh	Fresh	0	19-May-1930	139	37.2268	-75.9928	Western Foundation of Vertebrate Zoology
Tringa semipalmata semipalmatus	Willet (eastern subspecies)	VA	Northampton		24-May-1930	1930	4	5	fresh	Fresh	0	19-May-1930	139	37.2268	-75.9928	Western Foundation of Vertebrate Zoology
Tringa semipalmata semipalmatus	Willet (eastern subspecies)	VA	Northampton		23-May-1930	1930	4	5	fresh	Fresh	0	18-May-1930	138	37.2268	-75.9928	Western Foundation of Vertebrate Zoology
Tringa semipalmata semipalmatus	Willet (eastern subspecies)	VA	Northampton		24-May-1930	1930	4	5	slight	Slight Incubation	4	15-May-1930	135	37.2268	-75.9928	Western Foundation of Vertebrate Zoology
Tringa semipalmata semipalmatus	Willet (eastern subspecies)	VA	Northampton		2-June-1945	1945	3	4	1/3 inc.	1/3 Incubation	9	20-May-1945	140	37.2268	-75.9928	Western Foundation of Vertebrate Zoology
Tringa semipalmata semipalmatus	Willet (eastern subspecies)	VA	Northampton		2-June-1945	1945	3	4	Inc 1/3	1/3 Incubation	9	20-May-1945	140	37.2268	-75.9928	Western Foundation of Vertebrate Zoology
Tringa semipalmata semipalmatus	Willet (eastern subspecies)	VA	Northampton		2-June-1945	1945	4	5	unknown	Unknown, not used	N/A	N/A	N/A	37.2268	-75.9928	Western Foundation of Vertebrate Zoology
Tringa semipalmata semipalmatus	Willet (eastern subspecies)	VA	Northampton		2-June-1945	1945	4	5	unknown	Unknown, not used	N/A	N/A	N/A	37.2268	-75.9928	Western Foundation of Vertebrate Zoology
Tringa semipalmata semipalmatus	Willet (eastern subspecies)	VA	Northampton		3-June-1945	1945	4	5	unknown	Unknown, not used	N/A	N/A	N/A	37.2268	-75.9928	Western Foundation of Vertebrate Zoology
Tringa semipalmata semipalmatus	Willet (eastern subspecies)	VA	Northampton		2-June-1945	1945	4	5	unknown	Unknown, not used	N/A	N/A	N/A	37.2268	-75.9928	Western Foundation of Vertebrate Zoology
Tringa semipalmata semipalmatus	Willet (eastern subspecies)	VA	Northampton		2-June-1945	1945	4	5	unknown	Unknown, not used	N/A	N/A	N/A	37.2268	-75.9928	Western Foundation of Vertebrate Zoology
Tringa semipalmata semipalmatus	Willet (eastern subspecies)	VA	Northampton		22-May-1946	1946	4	5	fresh	Fresh	0	17-May-1946	137	37.2268	-75.9928	Western Foundation of Vertebrate Zoology
Tringa semipalmata semipalmatus	Willet (eastern subspecies)	VA	Northampton		22-May-1946	1946	4	5	fresh	Fresh	0	17-May-1946	137	37.2268	-75.9928	Western Foundation of Vertebrate Zoology
Tringa semipalmata semipalmatus	Willet (eastern subspecies)	VA	Northampton		22-May-1946	1946	4	5	Fresh	Fresh	0	17-May-1946	137	37.2268	-75.9928	Western Foundation of Vertebrate Zoology
Tringa semipalmata semipalmatus	Willet (eastern subspecies)	VA	Northampton		30-May-1946	1946	4	5	3 days	3 Days Incubated	3	22-May-1946	142	37.2268	-75.9928	Western Foundation of Vertebrate Zoology
Tringa semipalmata semipalmatus	Willet (eastern subspecies)	VA	Northampton		30-May-1946	1946	4	5	Slight 3dys.	3 Days Incubated	3	22-May-1946	142	37.2268	-75.9928	Western Foundation of Vertebrate Zoology
Tringa semipalmata semipalmatus	Willet (eastern subspecies)	VA	Northampton		22-May-1946	1946	4	5	slight	Slight Incubation	4	13-May-1946	133	37.2268	-75.9928	Western Foundation of Vertebrate Zoology
Tringa semipalmata semipalmatus	Willet (eastern subspecies)	VA	Northampton		10-June-1953	1953	1	0	fresh	Fresh	0	10-June-1953	161	37.2268	-75.9928	Western Foundation of Vertebrate Zoology
Tringa semipalmata semipalmatus	Willet (eastern subspecies)	VA	Northampton		17-May-1968	1968	4	5	fresh	Fresh	0	12-May-1968	133	37.2268	-75.9928	Western Foundation of Vertebrate Zoology
Tringa semipalmata semipalmatus	Willet (eastern subspecies)	VA	Northampton		17-May-1968	1968	4	5	fresh	Fresh	0	12-May-1968	133	37.2268	-75.9928	Western Foundation of Vertebrate Zoology
Tringa semipalmata semipalmatus	Willet (eastern subspecies)	VA	Northampton		8-May-1970	1970	4	5	3-4 days	4 days Incubated	4	29-April-1970	119	37.2268	-75.9928	Western Foundation of Vertebrate Zoology
Tringa semipalmata semipalmatus	Willet (eastern subspecies)	VA	Northampton County	Cobbs Island	20-May-1898	1898	3	4	unknown	Unknown, not used	N/A	N/A	N/A	37.316	-77.3489	Denver Museum of Nature and Science	DMNS:Egg:1133
Tringa semipalmata semipalmatus	Willet (eastern subspecies)	VA	Northumberland		30-May-1945	1945	3	4	Inc. 1/3	1/3 Incubation	9	17-May-1945	137	37.9036	-76.41	Western Foundation of Vertebrate Zoology
Tringa semipalmata semipalmatus	Willet (eastern subspecies)	VA	Northumberland		1-June-1945	1945	4	5	unknown	Unknown, not used	N/A	N/A	N/A	37.9036	-76.41	Western Foundation of Vertebrate Zoology
Tringa semipalmata semipalmatus	Willet (eastern subspecies)	VA	Northumberland		31-May-1945	1945	4	5	unknown	Unknown, not used	N/A	N/A	N/A	37.9036	-76.41	Western Foundation of Vertebrate Zoology
Tringa semipalmata semipalmatus	Willet (eastern subspecies)	VA	Northumberland		30-May-1945	1945	4	5	unknown	Unknown, not used	N/A	N/A	N/A	37.9036	-76.41	Western Foundation of Vertebrate Zoology
Tringa semipalmata semipalmatus	Willet (eastern subspecies)	VA	Northumberland		31-May-1945	1945	4	5	unknown	Unknown, not used	N/A	N/A	N/A	37.9036	-76.41	Western Foundation of Vertebrate Zoology
Tringa semipalmata semipalmatus	Willet (eastern subspecies)	VA	Northumberland		1-June-1945	1945	4	5	unknown	Unknown, not used	N/A	N/A	N/A	37.9036	-76.41	Western Foundation of Vertebrate Zoology
Tringa semipalmata semipalmatus	Willet (eastern subspecies)	VA	Northumberland		1-June-1945	1945	4	5	unknown	Unknown, not used	N/A	N/A	N/A	37.9036	-76.41	Western Foundation of Vertebrate Zoology
Tringa semipalmata semipalmatus	Willet (eastern subspecies)	VA	Northumberland		31-May-1945	1945	4	5	unknown	Unknown, not used	N/A	N/A	N/A	37.9036	-76.41	Western Foundation of Vertebrate Zoology
Tringa semipalmata semipalmatus	Willet (eastern subspecies)	VA	Northumberland		1-June-1945	1945	4	5	unknown	Unknown, not used	N/A	N/A	N/A	37.9036	-76.41	Western Foundation of Vertebrate Zoology
Tringa semipalmata semipalmatus	Willet (eastern subspecies)	VA	Northumberland		31-May-1945	1945	4	5	unknown	Unknown, not used	N/A	N/A	N/A	37.9036	-76.41	Western Foundation of Vertebrate Zoology
Tringa semipalmata semipalmatus	Willet (eastern subspecies)	VA	Northumberland		30-May-1945	1945	4	5	unknown	Unknown, not used	N/A	N/A	N/A	37.9036	-76.41	Western Foundation of Vertebrate Zoology
Tringa semipalmata semipalmatus	Willet (eastern subspecies)	VA	Northumberland		1-June-1945	1945	4	5	unknown	Unknown, not used	N/A	N/A	N/A	37.9036	-76.41	Western Foundation of Vertebrate Zoology
Tringa semipalmata semipalmatus	Willet (eastern subspecies)	VA	Northumberland		1-June-1945	1945	4	5	unknown	Unknown, not used	N/A	N/A	N/A	37.9036	-76.41	Western Foundation of Vertebrate Zoology
Tringa semipalmata semipalmatus	Willet (eastern subspecies)	VA	Northumberland		10-May-1946	1946	3	4	unknown	Unknown, not used	N/A	N/A	N/A	37.9036	-76.41	Western Foundation of Vertebrate Zoology
Tringa semipalmata semipalmatus	Willet (eastern subspecies)	VA	Unknown	Unknown	27-May-1875	1875	4	5	unknown	Unknown, not used	N/A	N/A	N/A	N/A	N/A	American Museum of Natural History
Tringa semipalmata semipalmatus	Willet (eastern subspecies)	VA	Unknown	Unknown	15-June-1881	1881	4	5	fresh?	Fresh	0	10-June-1881	161	N/A	N/A	Western Foundation of Vertebrate Zoology
Tringa semipalmata semipalmatus	Willet (eastern subspecies)	VA	Unknown	Unknown	15-June-1881	1881	4	5	unknown	Unknown, not used	N/A	N/A	N/A	N/A	N/A	American Museum of Natural History
Tringa semipalmata semipalmatus	Willet (eastern subspecies)	VA	Unknown	Unknown	15-June-1881	1881	4	5	unknown	Unknown, not used	N/A	N/A	N/A	N/A	N/A	American Museum of Natural History
Tringa semipalmata semipalmatus	Willet (eastern subspecies)	VA	Unknown	Unknown	15-June-1881	1881	4	5	unknown	Unknown, not used	N/A	N/A	N/A	N/A	N/A	American Museum of Natural History
Tringa semipalmata semipalmatus	Willet (eastern subspecies)	VA	Unknown	Unknown	15-June-1881	1881	4	5	unknown	Unknown, not used	N/A	N/A	N/A	N/A	N/A	American Museum of Natural History
Tringa semipalmata semipalmatus	Willet (eastern subspecies)	VA	Unknown	Unknown	27-May-1881	1881	4	5	unknown	Unknown, not used	N/A	N/A	N/A	N/A	N/A	American Museum of Natural History
Tringa semipalmata semipalmatus	Willet (eastern subspecies)	VA	Unknown	Unknown	25-May-1882	1882	4	5	unknown	Unknown, not used	N/A	N/A	N/A	N/A	N/A	American Museum of Natural History
Tringa semipalmata semipalmatus	Willet (eastern subspecies)	VA	Unknown	Unknown	16-June-1882	1882	4	5	unknown	Unknown, not used	N/A	N/A	N/A	N/A	N/A	American Museum of Natural History
Tringa semipalmata semipalmatus	Willet (eastern subspecies)	VA	Unknown	Unknown	25-May-1882	1882	4	5	unknown	Unknown, not used	N/A	N/A	N/A	N/A	N/A	American Museum of Natural History
Tringa semipalmata semipalmatus	Willet (eastern subspecies)	VA	Unknown	Unknown	11-June-1882	1882	4	5	unknown	Unknown, not used	N/A	N/A	N/A	N/A	N/A	American Museum of Natural History
Tringa semipalmata semipalmatus	Willet (eastern subspecies)	VA	Unknown	Unknown	5-June-1883	1883	4	5	unknown	Unknown, not used	N/A	N/A	N/A	N/A	N/A	American Museum of Natural History
Tringa semipalmata semipalmatus	Willet (eastern subspecies)	VA	Unknown	Unknown	5-June-1883	1883	4	5	unknown	Unknown, not used	N/A	N/A	N/A	N/A	N/A	American Museum of Natural History
Tringa semipalmata semipalmatus	Willet (eastern subspecies)	VA	Unknown	Unknown	16-June-1883	1883	4	5	unknown	Unknown, not used	N/A	N/A	N/A	N/A	N/A	American Museum of Natural History
Tringa semipalmata semipalmatus	Willet (eastern subspecies)	VA	Unknown	Unknown	16-June-1883	1883	3	4	unknown	Unknown, not used	N/A	N/A	N/A	N/A	N/A	American Museum of Natural History
Tringa semipalmata semipalmatus	Willet (eastern subspecies)	VA	Unknown	Unknown	8-June-1898	1898	3	4	unknown	Unknown, not used	N/A	N/A	N/A	N/A	N/A	American Museum of Natural History
Tringa semipalmata semipalmatus	Willet (eastern subspecies)	VA	Unknown	Unknown	3-June-1924	1924	4	5	unknown	Unknown, not used	N/A	N/A	N/A	N/A	N/A	Western Foundation of Vertebrate Zoology
Tringa semipalmata semipalmatus	Willet (eastern subspecies)	VA	Unknown	Unknown	31-May-1945	1945	4	5	unknown	Unknown, not used	N/A	N/A	N/A	N/A	N/A	Western Foundation of Vertebrate Zoology
Charadrius wilsonia wilsonia	Wilson's Plover	FL	Brevard		21-May-1927	1927	3	4	Fresh	Fresh	0	17-May-1927	137	28.3078	-80.6865	Western Foundation of Vertebrate Zoology
Charadrius wilsonia wilsonia	Wilson's Plover	FL	Brevard		21-May-1927	1927	2	2	Fresh	Fresh	0	19-May-1927	139	28.3078	-80.6865	Western Foundation of Vertebrate Zoology
Charadrius wilsonia wilsonia	Wilson's Plover	FL	Brevard		1-June-1928	1928	3	4	Slight	Slight Incubation	4	24-May-1928	145	28.3078	-80.6865	Western Foundation of Vertebrate Zoology
Charadrius wilsonia wilsonia	Wilson's Plover	FL	Brevard		4-June-1929	1929	3	4	Slight	Slight Incubation	4	27-May-1929	147	28.3078	-80.6865	Western Foundation of Vertebrate Zoology
Charadrius wilsonia wilsonia	Wilson's Plover	FL	Brevard		25-June-1930	1930	2	2	Slight	Slight Incubation	4	19-June-1930	170	28.3078	-80.6865	Western Foundation of Vertebrate Zoology
Charadrius wilsonia wilsonia	Wilson's Plover	FL	Collier		16-May-1938	1938	3	4	About 1/3	1/3 Incubation	8	04-May-1938	124	26.07	-81.4279	Western Foundation of Vertebrate Zoology
Charadrius wilsonia wilsonia	Wilson's Plover	FL	Dade		23-May-1924	1924	3	4	well advanced	Advanced Incubation	20	29-April-1924	120	25.559	-80.4582	Western Foundation of Vertebrate Zoology
Charadrius wilsonia wilsonia	Wilson's Plover	FL	Hillsborough		25-May-1930	1930	3	4	Slight	Slight Incubation	4	17-May-1930	137	27.9904	-82.3018	Western Foundation of Vertebrate Zoology
Charadrius wilsonia wilsonia	Wilson's Plover	FL	Hillsborough		5-May-1930	1930	3	4	Slight	Slight Incubation	4	27-April-1930	117	27.9904	-82.3018	Western Foundation of Vertebrate Zoology
Charadrius wilsonia wilsonia	Wilson's Plover	FL	Manatee County	Palma Sola Bay, Bradenton	N/A	1970	N/A	N/A	N/A	N/A	N/A	1970-04-25	115	27.29	-82.4	Nestwatch	WILPLO24
Charadrius wilsonia wilsonia	Wilson's Plover	FL	Nassau		23-June-1906	1906	3	4	Advanced	Advanced Incubation	20	30-May-1906	150	30.5522	-81.6984	Western Foundation of Vertebrate Zoology
Charadrius wilsonia wilsonia	Wilson's Plover	FL	Nassau County	Amelia Island	19-May-1905	1905	3	4	Not recorded	Unknown, not used	N/A	N/A	N/A	30.6	-81.45	Jurica-Suchy Nature Museum at Benedictine University	JSNM:Egg:0012657
Charadrius wilsonia wilsonia	Wilson's Plover	FL	Nassau County	Amelia Island	23-April-1918	1918	2	2	fresh	Fresh	0	21-April-1918	111	30.6554	-81.7258	Museum of Vertebrate Zoology	MVZ:Egg:13247
Charadrius wilsonia wilsonia	Wilson's Plover	FL	Nassau County	Amelia Island	4-May-1918	1918	3	4	fresh	Fresh	0	30-April-1918	120	30.6554	-81.7258	Museum of Vertebrate Zoology	MVZ:Egg:13248
Charadrius wilsonia wilsonia	Wilson's Plover	FL	Pinellas		28-May-1911	1911	3	4	Fresh	Fresh	0	24-May-1911	144	27.8922	-82.7248	Western Foundation of Vertebrate Zoology
Charadrius wilsonia wilsonia	Wilson's Plover	FL	Pinellas		14-June-1914	1914	3	4	Advanced	Advanced Incubation	20	21-May-1914	141	27.8922	-82.7248	Western Foundation of Vertebrate Zoology
Charadrius wilsonia wilsonia	Wilson's Plover	FL	Pinellas		2-May-1920	1920	3	4	Started	Slight Incubation	4	24-April-1920	115	27.8922	-82.7248	Western Foundation of Vertebrate Zoology
Charadrius wilsonia wilsonia	Wilson's Plover	FL	Pinellas		1-May-1924	1924	3	4	Started	Slight Incubation	4	23-April-1924	114	27.8922	-82.7248	Western Foundation of Vertebrate Zoology
Charadrius wilsonia wilsonia	Wilson's Plover	FL	Pinellas		10-May-1925	1925	3	4	Slight	Slight Incubation	4	02-May-1925	122	27.8922	-82.7248	Western Foundation of Vertebrate Zoology
Charadrius wilsonia wilsonia	Wilson's Plover	FL	Pinellas		21-May-1927	1927	3	4	Slight	Slight Incubation	4	13-May-1927	133	27.8922	-82.7248	Western Foundation of Vertebrate Zoology
Charadrius wilsonia wilsonia	Wilson's Plover	FL	Pinellas		3-May-1931	1931	3	4	Slight	Slight Incubation	4	25-April-1931	115	27.8922	-82.7248	Western Foundation of Vertebrate Zoology
Charadrius wilsonia wilsonia	Wilson's Plover	FL	Pinellas		3-May-1931	1931	3	4	Slight	Slight Incubation	4	25-April-1931	115	27.8922	-82.7248	Western Foundation of Vertebrate Zoology
Charadrius wilsonia wilsonia	Wilson's Plover	FL	Pinellas		28-May-1932	1932	3	4	Fresh	Fresh	0	24-May-1932	145	27.8922	-82.7248	Western Foundation of Vertebrate Zoology
Charadrius wilsonia wilsonia	Wilson's Plover	FL	Pinellas		30-April-1932	1932	3	4	Slight	Slight Incubation	4	22-April-1932	113	27.8922	-82.7248	Western Foundation of Vertebrate Zoology
Charadrius wilsonia wilsonia	Wilson's Plover	FL	Pinellas	8 miles East of Clearwater, Pinellas Co., Fla	7-June-1937	1937	3	4	advanced	Advanced Incubation	20	14-May-1937	134	27.9659	-82.8001	Clemson University Bob and Betsy Campbell Natural History Museum
Charadrius wilsonia wilsonia	Wilson's Plover	FL	Pinellas	1 mile south [of] Pass-a-grille, Pinnelas Co., Fla	7-June-1937	1937	3	4	advanced	Advanced Incubation	20	14-May-1937	134	27.6957	-82.7367	Clemson University Bob and Betsy Campbell Natural History Museum
Charadrius wilsonia wilsonia	Wilson's Plover	FL	Pinellas Co.		31-May-1931	1931	3	4	unknown	Unknown, not used	N/A	N/A	N/A	27.8922	-82.7248	American Museum of Natural History
Charadrius wilsonia wilsonia	Wilson's Plover	FL	Pinellas Co.		31-May-1931	1931	3	4	unknown	Unknown, not used	N/A	N/A	N/A	27.8922	-82.7248	American Museum of Natural History
Charadrius wilsonia wilsonia	Wilson's Plover	FL	Pinellas County	Pinellas County	10-June-1913	1913	3	4	Not recorded	Unknown, not used	N/A	N/A	N/A	27.9027	-82.7396	Jurica-Suchy Nature Museum at Benedictine University	JSNM:Egg:0012658
Charadrius wilsonia wilsonia	Wilson's Plover	FL	Pinellas County	Old Tampa Bay	4-May-1913	1913	3	4	Not recorded	Unknown, not used	N/A	N/A	N/A	27.929	-82.6145	Jurica-Suchy Nature Museum at Benedictine University	JSNM:Egg:0013035
Charadrius wilsonia wilsonia	Wilson's Plover	FL	Pinellas County	edge of Old Tampa Bay	13-April-1913	1913	3	4	slight	Slight Incubation	4	05-April-1913	95	27.9125	-82.6735	Museum of Vertebrate Zoology	MVZ:Egg:5500
Charadrius wilsonia wilsonia	Wilson's Plover	FL	Saint Johns		18-May-1894	1894	3	4	unknown	Unknown, not used	N/A	N/A	N/A	29.9382	-81.4206	Smithsonian National Museum of Natural History
Charadrius wilsonia wilsonia	Wilson's Plover	FL	Sarasota		12-April-1885	1885	4	5	Commenced	Slight Incubation	4	03-April-1885	93	27.3359	-82.5379	Western Foundation of Vertebrate Zoology
Charadrius wilsonia wilsonia	Wilson's Plover	FL	Sarasota		26-April-1930	1930	3	4	Fresh	Fresh	0	22-April-1930	112	27.3359	-82.5379	Western Foundation of Vertebrate Zoology
Charadrius wilsonia wilsonia	Wilson's Plover	FL	Sarasota County	Siesta Key	N/A	1968	N/A	N/A	N/A	N/A	N/A	1968-04-28	119	27.2	-82.32	Nestwatch	WILPLO1
Charadrius wilsonia wilsonia	Wilson's Plover	FL	Sarasota County	Siesta Key	N/A	1968	N/A	N/A	N/A	N/A	N/A	1968-05-09	130	27.2	-82.32	Nestwatch	WILPLO2
Charadrius wilsonia wilsonia	Wilson's Plover	FL	Sarasota County	Siesta Key	N/A	1968	N/A	N/A	N/A	N/A	N/A	1968-05-23	144	27.2	-82.32	Nestwatch	WILPLO3
Charadrius wilsonia wilsonia	Wilson's Plover	FL	Sarasota County	Siesta Beach	N/A	1968	N/A	N/A	N/A	N/A	N/A	1967-04-09	99	27.2	-82.32	Nestwatch	WILPLO7
Charadrius wilsonia wilsonia	Wilson's Plover	FL	Sarasota County	Siesta Key	N/A	1969	N/A	N/A	N/A	N/A	N/A	1969-04-18	108	27.13	-82.31	Nestwatch	WILPL33
Charadrius wilsonia wilsonia	Wilson's Plover	FL	Sarasota County	Siesta Key	N/A	1969	N/A	N/A	N/A	N/A	N/A	1969-05-03	123	27.13	-82.31	Nestwatch	WILPLO30
Charadrius wilsonia wilsonia	Wilson's Plover	FL	Sarasota County	Siesta Key	N/A	1969	N/A	N/A	N/A	N/A	N/A	1969-05-07	127	27.13	-82.31	Nestwatch	WILPLO31
Charadrius wilsonia wilsonia	Wilson's Plover	FL	Sarasota County	Siesta Key	N/A	1969	N/A	N/A	N/A	N/A	N/A	1969-04-21	111	27.13	-82.31	Nestwatch	WILPLO32
Charadrius wilsonia wilsonia	Wilson's Plover	FL	Sarasota County	Siesta Key	N/A	1970	N/A	N/A	N/A	N/A	N/A	1970-04-07	97	27.13	-82.3	Nestwatch	WILPLO25
Charadrius wilsonia wilsonia	Wilson's Plover	FL	Sarasota County	Siesta Key	N/A	1970	N/A	N/A	N/A	N/A	N/A	1970-04-05	95	27.13	-82.31	Nestwatch	WILPLO27
Charadrius wilsonia wilsonia	Wilson's Plover	FL	Sarasota County	Siesta Key	N/A	1971	N/A	N/A	N/A	N/A	N/A	1971-04-27	117	27.1	-82.3	Nestwatch	WILPLO23
Charadrius wilsonia wilsonia	Wilson's Plover	FL	Sarasota County	10 miles N. of Englewood	N/A	1984	N/A	N/A	N/A	N/A	N/A	1984-04-25	116	27.00	-82.3	Nestwatch	WILPLO17
Charadrius wilsonia wilsonia	Wilson's Plover	FL	Sarasota County	Englewood	N/A	1986	N/A	N/A	N/A	N/A	N/A	1986-05-11	131	27.00	-82.00	Nestwatch	WILPLO16
Charadrius wilsonia wilsonia	Wilson's Plover	FL	St. Johns		5-June-1883	1883	2	2	Fresh	Fresh	0	03-June-1883	154	29.9382	-81.4206	Western Foundation of Vertebrate Zoology
Charadrius wilsonia wilsonia	Wilson's Plover	FL	St. Johns		28-May-1886	1886	3	4	Commenced	Slight Incubation	4	20-May-1886	140	29.9382	-81.4206	Western Foundation of Vertebrate Zoology
Charadrius wilsonia wilsonia	Wilson's Plover	FL	St. Johns		2-June-1935	1935	3	4	Not recorded	Unknown, not used	N/A	N/A	N/A	29.9382	-81.4206	Western Foundation of Vertebrate Zoology
Charadrius wilsonia wilsonia	Wilson's Plover	FL	St. Johns		2-June-1935	1935	3	4	Not recorded	Unknown, not used	N/A	N/A	N/A	29.9382	-81.4206	Western Foundation of Vertebrate Zoology
Charadrius wilsonia wilsonia	Wilson's Plover	FL	St. Johns		21-May-1966	1966	3	4	Fresh	Fresh	0	17-May-1966	137	29.9382	-81.4206	Western Foundation of Vertebrate Zoology
Charadrius wilsonia wilsonia	Wilson's Plover	FL	St. Johns		21-May-1966	1966	3	4	Fresh	Fresh	0	17-May-1966	137	29.9382	-81.4206	Western Foundation of Vertebrate Zoology
Charadrius wilsonia wilsonia	Wilson's Plover	FL	St. Johns		21-May-1966	1966	3	4	Fresh	Fresh	0	17-May-1966	137	29.9382	-81.4206	Western Foundation of Vertebrate Zoology
Charadrius wilsonia wilsonia	Wilson's Plover	FL	St. Johns		21-May-1966	1966	3	4	Fresh	Fresh	0	17-May-1966	137	29.9382	-81.4206	Western Foundation of Vertebrate Zoology
Charadrius wilsonia wilsonia	Wilson's Plover	FL	St. Johns		21-May-1966	1966	3	4	Fresh	Fresh	0	17-May-1966	137	29.9382	-81.4206	Western Foundation of Vertebrate Zoology
Charadrius wilsonia wilsonia	Wilson's Plover	FL	St. Johns		20-April-1968	1968	3	4	Fresh	Fresh	0	16-April-1968	107	29.9382	-81.4206	Western Foundation of Vertebrate Zoology
Charadrius wilsonia wilsonia	Wilson's Plover	FL	St. Johns		20-April-1968	1968	3	4	Fresh	Fresh	0	16-April-1968	107	29.9382	-81.4206	Western Foundation of Vertebrate Zoology
Charadrius wilsonia wilsonia	Wilson's Plover	FL	St. Johns		20-April-1968	1968	3	4	Fresh	Fresh	0	16-April-1968	107	29.9382	-81.4206	Western Foundation of Vertebrate Zoology
Charadrius wilsonia wilsonia	Wilson's Plover	FL	St. Johns		18-May-1968	1968	3	4	Fresh	Fresh	0	14-May-1968	135	29.9382	-81.4206	Western Foundation of Vertebrate Zoology
Charadrius wilsonia wilsonia	Wilson's Plover	FL	St. Johns		20-April-1968	1968	3	4	About 1/2	1/2 Incubation	13	03-April-1968	94	29.9382	-81.4206	Western Foundation of Vertebrate Zoology
Charadrius wilsonia wilsonia	Wilson's Plover	FL	St. Johns		20-April-1968	1968	3	4	About 1/2	1/2 Incubation	13	03-April-1968	94	29.9382	-81.4206	Western Foundation of Vertebrate Zoology
Charadrius wilsonia wilsonia	Wilson's Plover	FL	St. Johns		27-May-1974	1974	3	4	Not recorded	Unknown, not used	N/A	N/A	N/A	29.9382	-81.4206	Western Foundation of Vertebrate Zoology
Charadrius wilsonia wilsonia	Wilson's Plover	FL	Unknown	Unknown	8-May-1903	1903	2	2	unknown	Unknown, not used	N/A	N/A	N/A	N/A	N/A	Smithsonian National Museum of Natural History
Charadrius wilsonia wilsonia	Wilson's Plover	FL	Unknown	Unknown	8-May-1903	1903	2	2	unknown	Unknown, not used	N/A	N/A	N/A	N/A	N/A	Smithsonian National Museum of Natural History
Charadrius wilsonia wilsonia	Wilson's Plover	FL	Unknown	Unknown	4-June-1928	1928	3	4	unknown	Unknown, not used	N/A	N/A	N/A	N/A	N/A	American Museum of Natural History
Charadrius wilsonia wilsonia	Wilson's Plover	FL	Unknown	Unknown	18-May-1930	1930	3	4	unknown	Unknown, not used	N/A	N/A	N/A	N/A	N/A	American Museum of Natural History
Charadrius wilsonia wilsonia	Wilson's Plover	FL	Unknown	Unknown	25-June-1930	1930	2	2	unknown	Unknown, not used	N/A	N/A	N/A	N/A	N/A	American Museum of Natural History
Charadrius wilsonia wilsonia	Wilson's Plover	FL	Unknown	Unknown	15-May-1932	1932	3	4	unknown	Unknown, not used	N/A	N/A	N/A	N/A	N/A	American Museum of Natural History
Charadrius wilsonia wilsonia	Wilson's Plover	FL	Unknown	Unknown	23 Jun 1940	1940	3		unknown	Unknown, not used	N/A	N/A	N/A	N/A	N/A	Clemson University Bob and Betsy Campbell Natural History Museum
Charadrius wilsonia wilsonia	Wilson's Plover	FL	Volusia		21-May-1927	1927	3	4	Fresh	Fresh	0	17-May-1927	137	29.028	-81.0755	Western Foundation of Vertebrate Zoology
Charadrius wilsonia wilsonia	Wilson's Plover	FL	Volusia		3-June-1951	1951	3	4	Slight	Slight Incubation	4	26-May-1951	146	29.028	-81.0755	Western Foundation of Vertebrate Zoology
Charadrius wilsonia wilsonia	Wilson's Plover	FL	Volusia County	Coronado Beach, Mosquito Inlet	10-June-1923	1923	3	4	about 5 days	5 days Incubated	5	01-June-1923	152	29.0234	-80.8867	Museum of Vertebrate Zoology	MVZ:Egg:5501
Charadrius wilsonia wilsonia	Wilson's Plover	FL	Wakulla		26-April-1918	1918	3	4	Fresh	Fresh	0	22-April-1918	112	30.1309	-84.4067	Western Foundation of Vertebrate Zoology
Charadrius wilsonia wilsonia	Wilson's Plover	FL	Wakulla		5-May-1931	1931	3	4	unknown	Unknown, not used	N/A	N/A	N/A	30.1309	-84.4067	Smithsonian National Museum of Natural History
Charadrius wilsonia wilsonia	Wilson's Plover	GA	Chatham		14-June-1884	1884	3	4	Fresh	Fresh	0	10-June-1884	162	31.9718	-81.0716	Western Foundation of Vertebrate Zoology
Charadrius wilsonia wilsonia	Wilson's Plover	GA	Chatham		17-June-1887	1887	3	4	Fresh	Fresh	0	13-June-1887	164	31.9718	-81.0716	Western Foundation of Vertebrate Zoology
Charadrius wilsonia wilsonia	Wilson's Plover	GA	Chatham		5-June-1887	1887	3	4	Slight	Slight Incubation	4	28-May-1887	148	31.9718	-81.0716	Western Foundation of Vertebrate Zoology
Charadrius wilsonia wilsonia	Wilson's Plover	GA	Chatham		10-June-1888	1888	4	5	Fresh	Fresh	0	05-June-1888	157	31.9718	-81.0716	Western Foundation of Vertebrate Zoology
Charadrius wilsonia wilsonia	Wilson's Plover	GA	Chatham		14-June-1891	1891	3	4	unknown	Unknown, not used	N/A	N/A	N/A	31.9718	-81.0716	Smithsonian National Museum of Natural History
Charadrius wilsonia wilsonia	Wilson's Plover	GA	Chatham		14-June-1891	1891	3	4	unknown	Unknown, not used	N/A	N/A	N/A	31.9718	-81.0716	Smithsonian National Museum of Natural History
Charadrius wilsonia wilsonia	Wilson's Plover	GA	Chatham		28-May-1893	1893	3	4	unknown	Unknown, not used	N/A	N/A	N/A	31.9718	-81.0716	Smithsonian National Museum of Natural History
Charadrius wilsonia wilsonia	Wilson's Plover	GA	Chatham		28-May-1893	1893	3	4	unknown	Unknown, not used	N/A	N/A	N/A	31.9718	-81.0716	Smithsonian National Museum of Natural History
Charadrius wilsonia wilsonia	Wilson's Plover	GA	Chatham		19-May-1907	1907	3	4	Advanced	Advanced Incubation	20	25-April-1907	115	31.9718	-81.0716	Western Foundation of Vertebrate Zoology
Charadrius wilsonia wilsonia	Wilson's Plover	GA	Chatham		14-May-1908	1908	3	4	Slight	Slight Incubation	4	06-May-1908	127	31.9718	-81.0716	Western Foundation of Vertebrate Zoology
Charadrius wilsonia wilsonia	Wilson's Plover	GA	Chatham		14-May-1908	1908	3	4	Advanced	Advanced Incubation	20	20-April-1908	111	31.9718	-81.0716	Western Foundation of Vertebrate Zoology
Charadrius wilsonia wilsonia	Wilson's Plover	GA	Chatham		14-May-1908	1908	3	4	Advanced	Advanced Incubation	20	20-April-1908	111	31.9718	-81.0716	Western Foundation of Vertebrate Zoology
Charadrius wilsonia wilsonia	Wilson's Plover	GA	Chatham		14-May-1908	1908	3	4	Advanced	Advanced Incubation	20	20-April-1908	111	31.9718	-81.0716	Western Foundation of Vertebrate Zoology
Charadrius wilsonia wilsonia	Wilson's Plover	GA	Chatham		5-May-1909	1909	3	4	Slight	Slight Incubation	4	27-April-1909	117	31.9718	-81.0716	Western Foundation of Vertebrate Zoology
Charadrius wilsonia wilsonia	Wilson's Plover	GA	Chatham		5-May-1909	1909	3	4	Slight	Slight Incubation	4	27-April-1909	117	31.9718	-81.0716	Western Foundation of Vertebrate Zoology
Charadrius wilsonia wilsonia	Wilson's Plover	GA	Chatham		10-June-1910	1910	3	4	Fresh	Fresh	0	06-June-1910	157	31.9718	-81.0716	Western Foundation of Vertebrate Zoology
Charadrius wilsonia wilsonia	Wilson's Plover	GA	Chatham		22-May-1910	1910	3	4	3 days	3 Days Incubated	3	15-May-1910	135	31.9718	-81.0716	Western Foundation of Vertebrate Zoology
Charadrius wilsonia wilsonia	Wilson's Plover	GA	Chatham		8-June-1910	1910	3	4	Slight	Slight Incubation	4	31-May-1910	151	31.9718	-81.0716	Western Foundation of Vertebrate Zoology
Charadrius wilsonia wilsonia	Wilson's Plover	GA	Chatham		10-May-1911	1911	3	4	Fresh	Fresh	0	06-May-1911	126	31.9718	-81.0716	Western Foundation of Vertebrate Zoology
Charadrius wilsonia wilsonia	Wilson's Plover	GA	Chatham		12-May-1911	1911	3	4	Fresh	Fresh	0	08-May-1911	128	31.9718	-81.0716	Western Foundation of Vertebrate Zoology
Charadrius wilsonia wilsonia	Wilson's Plover	GA	Chatham		10-May-1911	1911	3	4	Fresh	Fresh	0	06-May-1911	126	31.9718	-81.0716	Western Foundation of Vertebrate Zoology
Charadrius wilsonia wilsonia	Wilson's Plover	GA	Chatham		12-May-1911	1911	3	4	Slight	Slight Incubation	4	04-May-1911	124	31.9718	-81.0716	Western Foundation of Vertebrate Zoology
Charadrius wilsonia wilsonia	Wilson's Plover	GA	Chatham		12-May-1911	1911	3	4	Slight	Slight Incubation	4	04-May-1911	124	31.9718	-81.0716	Western Foundation of Vertebrate Zoology
Charadrius wilsonia wilsonia	Wilson's Plover	GA	Chatham		10-May-1911	1911	3	4	Advanced	Advanced Incubation	20	16-April-1911	106	31.9718	-81.0716	Western Foundation of Vertebrate Zoology
Charadrius wilsonia wilsonia	Wilson's Plover	GA	Chatham		6-May-1912	1912	3	4	Fresh	Fresh	0	02-May-1912	123	31.9718	-81.0716	Western Foundation of Vertebrate Zoology
Charadrius wilsonia wilsonia	Wilson's Plover	GA	Chatham		6-May-1912	1912	3	4	Fresh	Fresh	0	02-May-1912	123	31.9718	-81.0716	Western Foundation of Vertebrate Zoology
Charadrius wilsonia wilsonia	Wilson's Plover	GA	Chatham		6-May-1912	1912	3	4	Fresh	Fresh	0	02-May-1912	123	31.9718	-81.0716	Western Foundation of Vertebrate Zoology
Charadrius wilsonia wilsonia	Wilson's Plover	GA	Chatham		4-May-1912	1912	3	4	Slight	Slight Incubation	4	26-April-1912	117	31.9718	-81.0716	Western Foundation of Vertebrate Zoology
Charadrius wilsonia wilsonia	Wilson's Plover	GA	Chatham		20-May-1912	1912	3	4	Slight	Slight Incubation	4	12-May-1912	133	31.9718	-81.0716	Western Foundation of Vertebrate Zoology
Charadrius wilsonia wilsonia	Wilson's Plover	GA	Chatham		23-May-1913	1913	3	4	Fresh	Fresh	0	19-May-1913	139	31.9718	-81.0716	Western Foundation of Vertebrate Zoology
Charadrius wilsonia wilsonia	Wilson's Plover	GA	Chatham		8-June-1914	1914	3	4	Fresh	Fresh	0	04-June-1914	155	31.9718	-81.0716	Western Foundation of Vertebrate Zoology
Charadrius wilsonia wilsonia	Wilson's Plover	GA	Chatham		3-May-1914	1914	3	4	Fresh	Fresh	0	29-April-1914	119	31.9718	-81.0716	Western Foundation of Vertebrate Zoology
Charadrius wilsonia wilsonia	Wilson's Plover	GA	Chatham		10-May-1914	1914	3	4	Fresh	Fresh	0	06-May-1914	126	31.9718	-81.0716	Western Foundation of Vertebrate Zoology
Charadrius wilsonia wilsonia	Wilson's Plover	GA	Chatham		27-April-1914	1914	3	4	Fresh	Fresh	0	23-April-1914	113	31.9718	-81.0716	Western Foundation of Vertebrate Zoology
Charadrius wilsonia wilsonia	Wilson's Plover	GA	Chatham		27-April-1914	1914	3	4	Fresh	Fresh	0	23-April-1914	113	31.9718	-81.0716	Western Foundation of Vertebrate Zoology
Charadrius wilsonia wilsonia	Wilson's Plover	GA	Chatham		5-June-1914	1914	3	4	Fresh	Fresh	0	01-June-1914	152	31.9718	-81.0716	Western Foundation of Vertebrate Zoology
Charadrius wilsonia wilsonia	Wilson's Plover	GA	Chatham		10-May-1914	1914	3	4	Slight	Slight Incubation	4	02-May-1914	122	31.9718	-81.0716	Western Foundation of Vertebrate Zoology
Charadrius wilsonia wilsonia	Wilson's Plover	GA	Chatham		11-May-1914	1914	3	4	Slight	Slight Incubation	4	03-May-1914	123	31.9718	-81.0716	Western Foundation of Vertebrate Zoology
Charadrius wilsonia wilsonia	Wilson's Plover	GA	Chatham		8-June-1914	1914	3	4	Slight	Slight Incubation	4	31-May-1914	151	31.9718	-81.0716	Western Foundation of Vertebrate Zoology
Charadrius wilsonia wilsonia	Wilson's Plover	GA	Chatham		8-June-1914	1914	3	4	Advanced	Advanced Incubation	20	15-May-1914	135	31.9718	-81.0716	Western Foundation of Vertebrate Zoology
Charadrius wilsonia wilsonia	Wilson's Plover	GA	Chatham		13-June-1915	1915	3	4	Slight	Slight Incubation	4	05-June-1915	156	31.9718	-81.0716	Western Foundation of Vertebrate Zoology
Charadrius wilsonia wilsonia	Wilson's Plover	GA	Chatham		1-June-1915	1915	3	4	Slight	Slight Incubation	4	24-May-1915	144	31.9718	-81.0716	Western Foundation of Vertebrate Zoology
Charadrius wilsonia wilsonia	Wilson's Plover	GA	Chatham		21-May-1915	1915	3	4	Slight	Slight Incubation	4	13-May-1915	133	31.9718	-81.0716	Western Foundation of Vertebrate Zoology
Charadrius wilsonia wilsonia	Wilson's Plover	GA	Chatham		1-June-1915	1915	3	4	Not recorded	Unknown, not used	N/A	N/A	N/A	31.9718	-81.0716	Western Foundation of Vertebrate Zoology
Charadrius wilsonia wilsonia	Wilson's Plover	GA	Chatham		1-June-1915	1915	3	4	unknown	Unknown, not used	N/A	N/A	N/A	31.9718	-81.0716	Smithsonian National Museum of Natural History
Charadrius wilsonia wilsonia	Wilson's Plover	GA	Chatham		7-May-1916	1916	3	4	Fresh	Fresh	0	03-May-1916	124	31.9718	-81.0716	Western Foundation of Vertebrate Zoology
Charadrius wilsonia wilsonia	Wilson's Plover	GA	Chatham		10-June-1916	1916	3	4	Fresh	Fresh	0	06-June-1916	158	31.9718	-81.0716	Western Foundation of Vertebrate Zoology
Charadrius wilsonia wilsonia	Wilson's Plover	GA	Chatham		15-May-1916	1916	3	4	begun	Slight Incubation	4	07-May-1916	128	31.9718	-81.0716	Western Foundation of Vertebrate Zoology
Charadrius wilsonia wilsonia	Wilson's Plover	GA	Chatham		10-June-1919	1919	3	4	Fresh	Fresh	0	06-June-1919	157	31.9718	-81.0716	Western Foundation of Vertebrate Zoology
Charadrius wilsonia wilsonia	Wilson's Plover	GA	Chatham		18-May-1919	1919	3	4	Slight	Slight Incubation	4	10-May-1919	130	31.9718	-81.0716	Western Foundation of Vertebrate Zoology
Charadrius wilsonia wilsonia	Wilson's Plover	GA	Chatham		5-June-1921	1921	3	4	Slight	Slight Incubation	4	28-May-1921	148	31.9718	-81.0716	Western Foundation of Vertebrate Zoology
Charadrius wilsonia wilsonia	Wilson's Plover	GA	Chatham		19-May-1922	1922	3	4	Fresh	Fresh	0	15-May-1922	135	31.9718	-81.0716	Western Foundation of Vertebrate Zoology
Charadrius wilsonia wilsonia	Wilson's Plover	GA	Chatham		7-June-1922	1922	3	4	Well along	1/2 Incubation	13	21-May-1922	141	31.9718	-81.0716	Western Foundation of Vertebrate Zoology
Charadrius wilsonia wilsonia	Wilson's Plover	GA	Chatham		31-May-1923	1923	3	4	Fresh	Fresh	0	27-May-1923	147	31.9718	-81.0716	Western Foundation of Vertebrate Zoology
Charadrius wilsonia wilsonia	Wilson's Plover	GA	Chatham		18-June-1923	1923	3	4	Fresh	Fresh	0	14-June-1923	165	31.9718	-81.0716	Western Foundation of Vertebrate Zoology
Charadrius wilsonia wilsonia	Wilson's Plover	GA	Chatham		18-June-1923	1923	3	4	Slight	Slight Incubation	4	10-June-1923	161	31.9718	-81.0716	Western Foundation of Vertebrate Zoology
Charadrius wilsonia wilsonia	Wilson's Plover	GA	Chatham		18-June-1923	1923	3	4	Well along	1/2 Incubation	13	01-June-1923	152	31.9718	-81.0716	Western Foundation of Vertebrate Zoology
Charadrius wilsonia wilsonia	Wilson's Plover	GA	Chatham		18-June-1923	1923	3	4	Advanced	Advanced Incubation	20	25-May-1923	145	31.9718	-81.0716	Western Foundation of Vertebrate Zoology
Charadrius wilsonia wilsonia	Wilson's Plover	GA	Chatham		23-May-1926	1926	3	4	Fresh	Fresh	0	19-May-1926	139	31.9718	-81.0716	Western Foundation of Vertebrate Zoology
Charadrius wilsonia wilsonia	Wilson's Plover	GA	Chatham		13-June-1926	1926	3	4	Slight	Slight Incubation	4	05-June-1926	156	31.9718	-81.0716	Western Foundation of Vertebrate Zoology
Charadrius wilsonia wilsonia	Wilson's Plover	GA	Chatham		1-May-1927	1927	3	4	Slight	Slight Incubation	4	23-April-1927	113	31.9718	-81.0716	Western Foundation of Vertebrate Zoology
Charadrius wilsonia wilsonia	Wilson's Plover	GA	Chatham		1-May-1927	1927	3	4	Slight	Slight Incubation	4	23-April-1927	113	31.9718	-81.0716	Western Foundation of Vertebrate Zoology
Charadrius wilsonia wilsonia	Wilson's Plover	GA	Chatham		1-May-1927	1927	3	4	Not recorded	Unknown, not used	N/A	N/A	N/A	31.9718	-81.0716	Western Foundation of Vertebrate Zoology
Charadrius wilsonia wilsonia	Wilson's Plover	GA	Chatham		3-June-1928	1928	3	4	Fresh	Fresh	0	30-May-1928	151	31.9718	-81.0716	Western Foundation of Vertebrate Zoology
Charadrius wilsonia wilsonia	Wilson's Plover	GA	Chatham		30-May-1928	1928	3	4	Fresh	Fresh	0	26-May-1928	147	31.9718	-81.0716	Western Foundation of Vertebrate Zoology
Charadrius wilsonia wilsonia	Wilson's Plover	GA	Chatham		30-May-1928	1928	3	4	Fresh	Fresh	0	26-May-1928	147	31.9718	-81.0716	Western Foundation of Vertebrate Zoology
Charadrius wilsonia wilsonia	Wilson's Plover	GA	Chatham		3-June-1928	1928	3	4	Fresh	Fresh	0	30-May-1928	151	31.9718	-81.0716	Western Foundation of Vertebrate Zoology
Charadrius wilsonia wilsonia	Wilson's Plover	GA	Chatham		28-June-1930	1930	3	4	Slight	Slight Incubation	4	20-June-1930	171	31.9718	-81.0716	Western Foundation of Vertebrate Zoology
Charadrius wilsonia wilsonia	Wilson's Plover	GA	Chatham		5-May-1932	1932	3	4	Fresh	Fresh	0	01-May-1932	122	31.9718	-81.0716	Western Foundation of Vertebrate Zoology
Charadrius wilsonia wilsonia	Wilson's Plover	GA	Chatham		3-May-1932	1932	3	4	Fresh	Fresh	0	29-April-1932	120	31.9718	-81.0716	Western Foundation of Vertebrate Zoology
Charadrius wilsonia wilsonia	Wilson's Plover	GA	Chatham		3-May-1932	1932	3	4	Fresh	Fresh	0	29-April-1932	120	31.9718	-81.0716	Western Foundation of Vertebrate Zoology
Charadrius wilsonia wilsonia	Wilson's Plover	GA	Chatham Co.		5-May-1909	1909	3	4	unknown	Unknown, not used	N/A	N/A	N/A	31.9718	-81.0716	American Museum of Natural History
Charadrius wilsonia wilsonia	Wilson's Plover	GA	Chatham County	no specific locality recorded	11-June-1910	1910	3	4	fresh	Fresh	0	07-June-1910	158	32.0014	-81.0833	Museum of Vertebrate Zoology	MVZ:Egg:8162
Charadrius wilsonia wilsonia	Wilson's Plover	GA	Chatham County	no specific locality recorded	11-June-1911	1911	4	5	fresh	Fresh	0	06-June-1911	157	32.0014	-81.0833	Museum of Vertebrate Zoology	MVZ:Egg:2757
Charadrius wilsonia wilsonia	Wilson's Plover	GA	Chatham County	Robinson's Island	7-June-1922	1922	3	4	fresh	Fresh	0	03-June-1922	154	32.0014	-81.0833	Museum of Vertebrate Zoology	MVZ:Egg:4650
Charadrius wilsonia wilsonia	Wilson's Plover	GA	Glynn		29-May-1927	1927	3	4	Fresh	Fresh	0	25-May-1927	145	31.2624	-81.6035	Western Foundation of Vertebrate Zoology
Charadrius wilsonia wilsonia	Wilson's Plover	GA	Glynn		16-June-1927	1927	3	4	Fresh	Fresh	0	12-June-1927	163	31.2624	-81.6035	Western Foundation of Vertebrate Zoology
Charadrius wilsonia wilsonia	Wilson's Plover	GA	Glynn		12-June-1927	1927	3	4	Barely commenced	Slight Incubation	4	04-June-1927	155	31.2624	-81.6035	Western Foundation of Vertebrate Zoology
Charadrius wilsonia wilsonia	Wilson's Plover	GA	Glynn		5-June-1927	1927	3	4	Just commenced	Slight Incubation	4	28-May-1927	148	31.2624	-81.6035	Western Foundation of Vertebrate Zoology
Charadrius wilsonia wilsonia	Wilson's Plover	GA	Glynn		16-June-1927	1927	3	4	well advanced	Advanced Incubation	20	23-May-1927	143	31.2624	-81.6035	Western Foundation of Vertebrate Zoology
Charadrius wilsonia wilsonia	Wilson's Plover	GA	Liberty County	Black Hammock	10-May-1916	1916	3	4	fresh	Fresh	0	06-May-1916	127	31.6611	-81.1322	Museum of Vertebrate Zoology	MVZ:Egg:5499
Charadrius wilsonia wilsonia	Wilson's Plover	GA	Mcintosh		17-May-1888	1888	3	4	unknown	Unknown, not used	N/A	N/A	N/A	31.4955	-81.3816	Smithsonian National Museum of Natural History
Charadrius wilsonia wilsonia	Wilson's Plover	GA	Mcintosh		17-May-1888	1888	3	4	unknown	Unknown, not used	N/A	N/A	N/A	31.4955	-81.3816	Smithsonian National Museum of Natural History
Charadrius wilsonia wilsonia	Wilson's Plover	GA	Mcintosh		17-May-1888	1888	3	4	unknown	Unknown, not used	N/A	N/A	N/A	31.4955	-81.3816	Smithsonian National Museum of Natural History
Charadrius wilsonia wilsonia	Wilson's Plover	GA	Unknown	Unknown	3-June-1925	1925	2	2	unknown	Unknown, not used	N/A	N/A	N/A	N/A	N/A	Smithsonian National Museum of Natural History
Charadrius wilsonia wilsonia	Wilson's Plover	NC	Carteret		10-June-1869	1869	3	4	unknown	Unknown, not used	N/A	N/A	N/A	34.9019	-76.5488	Smithsonian National Museum of Natural History
Charadrius wilsonia wilsonia	Wilson's Plover	NC	Carteret		9-June-1869	1869	3	4	unknown	Unknown, not used	N/A	N/A	N/A	34.9019	-76.5488	Smithsonian National Museum of Natural History
Charadrius wilsonia wilsonia	Wilson's Plover	NC	New Hanover		10-May-1953	1953	3	4	Slightly incubated	Slight Incubation	4	02-May-1953	122	34.0886	-77.8526	Western Foundation of Vertebrate Zoology
Charadrius wilsonia wilsonia	Wilson's Plover	NC	Pender		31-May-1931	1931	3	4	Fresh	Fresh	0	27-May-1931	147	34.4932	-77.8784	Western Foundation of Vertebrate Zoology
Charadrius wilsonia wilsonia	Wilson's Plover	NC	Pender		31-May-1931	1931	3	4	Fresh	Fresh	0	27-May-1931	147	34.4932	-77.8784	Western Foundation of Vertebrate Zoology
Charadrius wilsonia wilsonia	Wilson's Plover	SC	Beaufort	Beaufort County, South Carolina Coast	29-May-1932	1932	3	4	fresh	Fresh	0	25-May-1932	146	32.3932	-80.6898	Clemson University Bob and Betsy Campbell Natural History Museum
Charadrius wilsonia wilsonia	Wilson's Plover	SC	Beaufort		30-May-1933	1933	3	4	Fresh	Fresh	0	26-May-1933	146	32.3932	-80.6898	Western Foundation of Vertebrate Zoology
Charadrius wilsonia wilsonia	Wilson's Plover	SC	Beaufort		25-June-1933	1933	3	4	Fresh	Fresh	0	21-June-1933	172	32.3932	-80.6898	Western Foundation of Vertebrate Zoology
Charadrius wilsonia wilsonia	Wilson's Plover	SC	Beaufort		12-June-1933	1933	3	4	Fresh	Fresh	0	08-June-1933	159	32.3932	-80.6898	Western Foundation of Vertebrate Zoology
Charadrius wilsonia wilsonia	Wilson's Plover	SC	Beaufort		15-May-1933	1933	3	4	Fresh	Fresh	0	11-May-1933	131	32.3932	-80.6898	Western Foundation of Vertebrate Zoology
Charadrius wilsonia wilsonia	Wilson's Plover	SC	Beaufort		22-May-1933	1933	3	4	Slight	Slight Incubation	4	14-May-1933	134	32.3932	-80.6898	Western Foundation of Vertebrate Zoology
Charadrius wilsonia wilsonia	Wilson's Plover	SC	Beaufort		20-May-1933	1933	3	4	Slight	Slight Incubation	4	12-May-1933	132	32.3932	-80.6898	Western Foundation of Vertebrate Zoology
Charadrius wilsonia wilsonia	Wilson's Plover	SC	Beaufort		14-May-1933	1933	3	4	Advanced	Advanced Incubation	20	20-April-1933	110	32.3932	-80.6898	Western Foundation of Vertebrate Zoology
Charadrius wilsonia wilsonia	Wilson's Plover	SC	Beaufort		17-May-1934	1934	3	4	Fresh	Fresh	0	13-May-1934	133	32.3932	-80.6898	Western Foundation of Vertebrate Zoology
Charadrius wilsonia wilsonia	Wilson's Plover	SC	Beaufort	about 15 miles E of Beaufort, SC	26-April-1938	1938	3	4	fresh	Fresh	0	22-April-1938	112	32.446	-80.7256	Clemson University Bob and Betsy Campbell Natural History Museum
Charadrius wilsonia wilsonia	Wilson's Plover	SC	Beaufort	about 15 miles E of Beaufort, SC	26-April-1938	1938	3	4	fresh	Fresh	0	22-April-1938	112	32.446	-80.7256	Clemson University Bob and Betsy Campbell Natural History Museum
Charadrius wilsonia wilsonia	Wilson's Plover	SC	Beaufort	about 15 miles E of Beaufort, SC	26-April-1938	1938	3	4	about 25%	1/4 Incubation	6	16-April-1938	106	32.446	-80.7256	Clemson University Bob and Betsy Campbell Natural History Museum
Charadrius wilsonia wilsonia	Wilson's Plover	SC	Beaufort	8 M E of Beaufort	11 May 1940	1940	3		unknown	Unknown, not used	N/A	N/A	N/A	32.4095	-80.5309	Clemson University Bob and Betsy Campbell Natural History Museum
Charadrius wilsonia wilsonia	Wilson's Plover	SC	Beaufort	8 M E of Beaufort	11 May 1940	1940	3		unknown	Unknown, not used	N/A	N/A	N/A	32.4095	-80.5309	Clemson University Bob and Betsy Campbell Natural History Museum
Charadrius wilsonia wilsonia	Wilson's Plover	SC	Beaufort		17-May-1941	1941	3	4	Fresh	Fresh	0	13-May-1941	133	32.3932	-80.6898	Western Foundation of Vertebrate Zoology
Charadrius wilsonia wilsonia	Wilson's Plover	SC	Beaufort	Bird Bank	19 Apr 1941	1941	3		unknown	Unknown, not used	N/A	N/A	N/A	32.9973	-79.586	Clemson University Bob and Betsy Campbell Natural History Museum
Charadrius wilsonia wilsonia	Wilson's Plover	SC	Beaufort	Cedar Reef	26 Apr 1941	1941	3		unknown	Unknown, not used	N/A	N/A	N/A	32.4074	-80.4302	Clemson University Bob and Betsy Campbell Natural History Museum
Charadrius wilsonia wilsonia	Wilson's Plover	SC	Beaufort	Cedar Reef	26 Apr 1941	1941	3		unknown	Unknown, not used	N/A	N/A	N/A	32.4074	-80.4302	Clemson University Bob and Betsy Campbell Natural History Museum
Charadrius wilsonia wilsonia	Wilson's Plover	SC	Beaufort	Cedar Reef	17 May 1941	1941	3		unknown	Unknown, not used	N/A	N/A	N/A	32.4074	-80.4302	Clemson University Bob and Betsy Campbell Natural History Museum
Charadrius wilsonia wilsonia	Wilson's Plover	SC	Beaufort	Cedar Reef	17 May 1941	1941	3		unknown	Unknown, not used	N/A	N/A	N/A	32.4074	-80.4302	Clemson University Bob and Betsy Campbell Natural History Museum
Charadrius wilsonia wilsonia	Wilson's Plover	SC	Beaufort	Cedar Reef	17 May 1941	1941	3		unknown	Unknown, not used	N/A	N/A	N/A	32.4074	-80.4302	Clemson University Bob and Betsy Campbell Natural History Museum
Charadrius wilsonia wilsonia	Wilson's Plover	SC	Charleston		20-May-1897	1897	4	5	begun	Slight Incubation	4	11-May-1897	131	32.7765	-79.9311	Western Foundation of Vertebrate Zoology
Charadrius wilsonia wilsonia	Wilson's Plover	SC	Charleston		15-May-1901	1901	3	4	begun	Slight Incubation	4	07-May-1901	127	32.7765	-79.9311	Western Foundation of Vertebrate Zoology
Charadrius wilsonia wilsonia	Wilson's Plover	SC	Charleston		15-May-1901	1901	3	4	begun	Slight Incubation	4	07-May-1901	127	32.7765	-79.9311	Western Foundation of Vertebrate Zoology
Charadrius wilsonia wilsonia	Wilson's Plover	SC	Charleston		15-April-1902	1902	4	5	Fresh	Fresh	0	10-April-1902	100	32.7765	-79.9311	Western Foundation of Vertebrate Zoology
Charadrius wilsonia wilsonia	Wilson's Plover	SC	Charleston		10-May-1903	1903	3	4	Fresh	Fresh	0	06-May-1903	126	32.7765	-79.9311	Western Foundation of Vertebrate Zoology
Charadrius wilsonia wilsonia	Wilson's Plover	SC	Charleston		1-May-1904	1904	3	4	Fresh	Fresh	0	27-April-1904	118	32.7765	-79.9311	Western Foundation of Vertebrate Zoology
Charadrius wilsonia wilsonia	Wilson's Plover	SC	Charleston		12-May-1904	1904	3	4	Fresh	Fresh	0	08-May-1904	129	32.7765	-79.9311	Western Foundation of Vertebrate Zoology
Charadrius wilsonia wilsonia	Wilson's Plover	SC	Charleston		20-May-1904	1904	3	4	Fresh	Fresh	0	16-May-1904	137	32.7765	-79.9311	Western Foundation of Vertebrate Zoology
Charadrius wilsonia wilsonia	Wilson's Plover	SC	Charleston		15-May-1904	1904	3	4	Advanced	Advanced Incubation	20	21-April-1904	112	32.7765	-79.9311	Western Foundation of Vertebrate Zoology
Charadrius wilsonia wilsonia	Wilson's Plover	SC	Charleston		20-April-1905	1905	3	4	Fresh	Fresh	0	16-April-1905	106	32.7765	-79.9311	Western Foundation of Vertebrate Zoology
Charadrius wilsonia wilsonia	Wilson's Plover	SC	Charleston		30-April-1905	1905	3	4	begun	Slight Incubation	4	22-April-1905	112	32.7765	-79.9311	Western Foundation of Vertebrate Zoology
Charadrius wilsonia wilsonia	Wilson's Plover	SC	Charleston		23-May-1905	1905	4	5	begun	Slight Incubation	4	14-May-1905	134	32.7765	-79.9311	Western Foundation of Vertebrate Zoology
Charadrius wilsonia wilsonia	Wilson's Plover	SC	Charleston		15-May-1907	1907	3	4	Fresh	Fresh	0	11-May-1907	131	32.7765	-79.9311	Western Foundation of Vertebrate Zoology
Charadrius wilsonia wilsonia	Wilson's Plover	SC	Charleston		15-May-1907	1907	3	4	Advanced	Advanced Incubation	20	21-April-1907	111	32.7765	-79.9311	Western Foundation of Vertebrate Zoology
Charadrius wilsonia wilsonia	Wilson's Plover	SC	Charleston		12-May-1909	1909	3	4	Fresh	Fresh	0	08-May-1909	128	32.7765	-79.9311	Western Foundation of Vertebrate Zoology
Charadrius wilsonia wilsonia	Wilson's Plover	SC	Charleston		27-May-1909	1909	3	4	Fresh	Fresh	0	23-May-1909	143	32.7765	-79.9311	Western Foundation of Vertebrate Zoology
Charadrius wilsonia wilsonia	Wilson's Plover	SC	Charleston		15-May-1909	1909	3	4	Fresh	Fresh	0	11-May-1909	131	32.7765	-79.9311	Western Foundation of Vertebrate Zoology
Charadrius wilsonia wilsonia	Wilson's Plover	SC	Charleston		12-May-1909	1909	3	4	Fresh	Fresh	0	08-May-1909	128	32.7765	-79.9311	Western Foundation of Vertebrate Zoology
Charadrius wilsonia wilsonia	Wilson's Plover	SC	Charleston		10-May-1909	1909	3	4	Fresh	Fresh	0	06-May-1909	126	32.7765	-79.9311	Western Foundation of Vertebrate Zoology
Charadrius wilsonia wilsonia	Wilson's Plover	SC	Charleston		10-May-1909	1909	3	4	Fresh	Fresh	0	06-May-1909	126	32.7765	-79.9311	Western Foundation of Vertebrate Zoology
Charadrius wilsonia wilsonia	Wilson's Plover	SC	Charleston		13-May-1909	1909	3	4	Fresh	Fresh	0	09-May-1909	129	32.7765	-79.9311	Western Foundation of Vertebrate Zoology
Charadrius wilsonia wilsonia	Wilson's Plover	SC	Charleston		12-May-1909	1909	3	4	Fresh	Fresh	0	08-May-1909	128	32.7765	-79.9311	Western Foundation of Vertebrate Zoology
Charadrius wilsonia wilsonia	Wilson's Plover	SC	Charleston		23-May-1917	1917	3	4	Slight	Slight Incubation	4	15-May-1917	135	32.7765	-79.9311	Western Foundation of Vertebrate Zoology
Charadrius wilsonia wilsonia	Wilson's Plover	SC	Charleston		15-May-1925	1925	3	4	begun	Slight Incubation	4	07-May-1925	127	32.7765	-79.9311	Western Foundation of Vertebrate Zoology
Charadrius wilsonia wilsonia	Wilson's Plover	SC	Charleston		24-April-1934	1934	3	4	Fresh	Fresh	0	20-April-1934	110	32.7765	-79.9311	Western Foundation of Vertebrate Zoology
Charadrius wilsonia wilsonia	Wilson's Plover	SC	Charleston		24-April-1934	1934	3	4	Fresh	Fresh	0	20-April-1934	110	32.7765	-79.9311	Western Foundation of Vertebrate Zoology
Charadrius wilsonia wilsonia	Wilson's Plover	SC	Charleston		27-May-1948	1948	3	4	Fresh	Fresh	0	23-May-1948	144	32.7765	-79.9311	Western Foundation of Vertebrate Zoology
Charadrius wilsonia wilsonia	Wilson's Plover	SC	Charleston		26-May-1948	1948	3	4	Advanced	Advanced Incubation	20	02-May-1948	123	32.7765	-79.9311	Western Foundation of Vertebrate Zoology
Charadrius wilsonia wilsonia	Wilson's Plover	SC	Charleston		1-June-1950	1950	3	4	Started	Slight Incubation	4	24-May-1950	144	32.7765	-79.9311	Western Foundation of Vertebrate Zoology
Charadrius wilsonia wilsonia	Wilson's Plover	SC	Charleston		4-May-1954	1954	3	4	Slight	Slight Incubation	4	26-April-1954	116	32.7765	-79.9311	Western Foundation of Vertebrate Zoology
Charadrius wilsonia wilsonia	Wilson's Plover	SC	Charleston		16-May-1954	1954	3	4	Started	Slight Incubation	4	08-May-1954	128	32.7765	-79.9311	Western Foundation of Vertebrate Zoology
Charadrius wilsonia wilsonia	Wilson's Plover	SC	Charleston		22-May-1960	1960	3	4	Fresh	Fresh	0	18-May-1960	139	32.7765	-79.9311	Western Foundation of Vertebrate Zoology
Charadrius wilsonia wilsonia	Wilson's Plover	SC	Charleston County	Little Bull's Is., S. Carolina	10-May-1903	1903	3	4	Not recorded	Unknown, not used	N/A	N/A	N/A	32.9051	-79.6178	Jurica-Suchy Nature Museum at Benedictine University	JSNM:Egg:0012659
Charadrius wilsonia wilsonia	Wilson's Plover	SC	Charleston County	Bird Key	17-May-1917	1917	3	4	Not recorded	Unknown, not used	N/A	N/A	N/A	32.6285	-79.9854	Denver Museum of Nature and Science	DMNS:Egg:693
Charadrius wilsonia wilsonia	Wilson's Plover	SC	Charleston County	Bird Key	17-May-1917	1917	3	4	Not recorded	Unknown, not used	N/A	N/A	N/A	32.6285	-79.9854	Denver Museum of Nature and Science	DMNS:Egg:694
Charadrius wilsonia wilsonia	Wilson's Plover	SC	Charleston County	James Is.	3-May-1917	1917	2	2	Not recorded	Unknown, not used	N/A	N/A	N/A	32.7281	-79.9558	Denver Museum of Nature and Science	DMNS:Egg:695
Charadrius wilsonia wilsonia	Wilson's Plover	SC	Charleston County	James Is	23-May-1917	1917	3	4	Not recorded	Unknown, not used	N/A	N/A	N/A	32.7281	-79.9558	Denver Museum of Nature and Science	DMNS:Egg:696
Charadrius wilsonia wilsonia	Wilson's Plover	SC	Georgetown		13-June-1934	1934	3	4	Fresh	Fresh	0	09-June-1934	160	33.4381	-79.333	Western Foundation of Vertebrate Zoology
Charadrius wilsonia wilsonia	Wilson's Plover	SC	Georgetown		15-June-1934	1934	3	4	Slight	Slight Incubation	4	07-June-1934	158	33.4381	-79.333	Western Foundation of Vertebrate Zoology
Charadrius wilsonia wilsonia	Wilson's Plover	SC	Georgetown County	Debidue Beach	N/A	1976	N/A	N/A	N/A	N/A	N/A	1976-05-27	148	32.35	-79.08	Nestwatch	WILPLO18
Charadrius wilsonia wilsonia	Wilson's Plover	SC	Northamptonshire	unknown	25-May-1917	1917	3	4	begun	Slight Incubation	4	17-May-1917	137	N/A	N/A	Western Foundation of Vertebrate Zoology
Charadrius wilsonia wilsonia	Wilson's Plover	SC	Unknown	Unknown	15-May-1904	1904	3	4	unknown	Unknown, not used	N/A	N/A	N/A	N/A	N/A	American Museum of Natural History
Charadrius wilsonia wilsonia	Wilson's Plover	SC	Unknown	Unknown	13-June-1909	1909	3	4	unknown	Unknown, not used	N/A	N/A	N/A	N/A	N/A	American Museum of Natural History
Charadrius wilsonia wilsonia	Wilson's Plover	SC	Unknown	Unknown	13-June-1909	1909	3	4	unknown	Unknown, not used	N/A	N/A	N/A	N/A	N/A	American Museum of Natural History
Charadrius wilsonia wilsonia	Wilson's Plover	SC	Unknown	Unknown	12 Jun 1943	1943	3		unknown	Unknown, not used	N/A	N/A	N/A	N/A	N/A	Clemson University Bob and Betsy Campbell Natural History Museum
Charadrius wilsonia wilsonia	Wilson's Plover	SC	Unknown	Unknown	12 Jun 1943	1943	3		unknown	Unknown, not used	N/A	N/A	N/A	N/A	N/A	Clemson University Bob and Betsy Campbell Natural History Museum
Charadrius wilsonia wilsonia	Wilson's Plover	SC	Unknown	Unknown	12 Jun 1943	1943	3		unknown	Unknown, not used	N/A	N/A	N/A	N/A	N/A	Clemson University Bob and Betsy Campbell Natural History Museum
Charadrius wilsonia wilsonia	Wilson's Plover	SC	Unknown	Unknown	12 Jun 1943	1943	3		unknown	Unknown, not used	N/A	N/A	N/A	N/A	N/A	Clemson University Bob and Betsy Campbell Natural History Museum
Charadrius wilsonia wilsonia	Wilson's Plover	SC	Unknown	Unknown	12 Jun 1943	1943	3		unknown	Unknown, not used	N/A	N/A	N/A	N/A	N/A	Clemson University Bob and Betsy Campbell Natural History Museum
Charadrius wilsonia wilsonia	Wilson's Plover	SC	Unknown	Unknown	12 Jun 1943	1943	3		unknown	Unknown, not used	N/A	N/A	N/A	N/A	N/A	Clemson University Bob and Betsy Campbell Natural History Museum
Charadrius wilsonia wilsonia	Wilson's Plover	SC	Unknown	Unknown	12 Jun 1943	1943	3		unknown	Unknown, not used	N/A	N/A	N/A	N/A	N/A	Clemson University Bob and Betsy Campbell Natural History Museum
Charadrius wilsonia wilsonia	Wilson's Plover	SC	Unknown	Unknown	12 Jun 1943	1943	3		unknown	Unknown, not used	N/A	N/A	N/A	N/A	N/A	Clemson University Bob and Betsy Campbell Natural History Museum
Charadrius wilsonia wilsonia	Wilson's Plover	SC	Unknown	Unknown	12 Jun 1943	1943	3		unknown	Unknown, not used	N/A	N/A	N/A	N/A	N/A	Clemson University Bob and Betsy Campbell Natural History Museum
Charadrius wilsonia wilsonia	Wilson's Plover	SC	Unknown	Unknown	12 Jun 1943	1943	3		unknown	Unknown, not used	N/A	N/A	N/A	N/A	N/A	Clemson University Bob and Betsy Campbell Natural History Museum
Charadrius wilsonia wilsonia	Wilson's Plover	SC	Unknown	Unknown	12 Jun 1943	1943	3		unknown	Unknown, not used	N/A	N/A	N/A	N/A	N/A	Clemson University Bob and Betsy Campbell Natural History Museum
Charadrius wilsonia wilsonia	Wilson's Plover	VA	Accomack		28-May-1887	1887	4	5	begun	Slight Incubation	4	19-May-1887	139	37.7196	-75.6655	Western Foundation of Vertebrate Zoology
Charadrius wilsonia wilsonia	Wilson's Plover	VA	Accomack		2-June-1945	1945	3	4	Not recorded	Unknown, not used	N/A	N/A	N/A	37.7196	-75.6655	Western Foundation of Vertebrate Zoology
Charadrius wilsonia wilsonia	Wilson's Plover	VA	Accomack		2-June-1945	1945	3	4	Not recorded	Unknown, not used	N/A	N/A	N/A	37.7196	-75.6655	Western Foundation of Vertebrate Zoology
Charadrius wilsonia wilsonia	Wilson's Plover	VA	Accomack County	Chincoteague Is	26-May-1886	1886	4	5	Not recorded	Unknown, not used	N/A	N/A	N/A	37.9383	-75.3619	Denver Museum of Nature and Science	DMNS:Egg:3712
Charadrius wilsonia wilsonia	Wilson's Plover	VA	Accomack County	Chincoteague Island	5-June-1888	1888	4	5	fresh	Fresh	0	31-May-1888	152	37.9383	-75.3619	Museum of Vertebrate Zoology	MVZ:Egg:8163
Charadrius wilsonia wilsonia	Wilson's Plover	VA	Northampton		6-June-1871	1871	2	2	unknown	Unknown, not used	N/A	N/A	N/A	37.2268	-75.9928	Smithsonian National Museum of Natural History
Charadrius wilsonia wilsonia	Wilson's Plover	VA	Northampton		8-June-1872	1872	3	4	unknown	Unknown, not used	N/A	N/A	N/A	37.2268	-75.9928	Smithsonian National Museum of Natural History
Charadrius wilsonia wilsonia	Wilson's Plover	VA	Northampton		1-June-1872	1872	2	2	unknown	Unknown, not used	N/A	N/A	N/A	37.2268	-75.9928	Smithsonian National Museum of Natural History
Charadrius wilsonia wilsonia	Wilson's Plover	VA	Northampton		27-May-1875	1875	2	2	unknown	Unknown, not used	N/A	N/A	N/A	37.2268	-75.9928	Smithsonian National Museum of Natural History
Charadrius wilsonia wilsonia	Wilson's Plover	VA	Northampton		6-June-1876	1876	3	4	Not recorded	Unknown, not used	N/A	N/A	N/A	37.2268	-75.9928	Western Foundation of Vertebrate Zoology
Charadrius wilsonia wilsonia	Wilson's Plover	VA	Northampton		31-May-1876	1876	3	4	unknown	Unknown, not used	N/A	N/A	N/A	37.2268	-75.9928	Smithsonian National Museum of Natural History
Charadrius wilsonia wilsonia	Wilson's Plover	VA	Northampton		20-May-1881	1881	3	4	Fresh	Fresh	0	16-May-1881	136	37.2268	-75.9928	Western Foundation of Vertebrate Zoology
Charadrius wilsonia wilsonia	Wilson's Plover	VA	Northampton		15-June-1881	1881	3	4	?	Unknown, not used	N/A	N/A	N/A	37.2268	-75.9928	Western Foundation of Vertebrate Zoology
Charadrius wilsonia wilsonia	Wilson's Plover	VA	Northampton		10-May-1882	1882	3	4	Fresh	Fresh	0	06-May-1882	126	37.2268	-75.9928	Western Foundation of Vertebrate Zoology
Charadrius wilsonia wilsonia	Wilson's Plover	VA	Northampton		28-May-1882	1882	3	4	Fresh	Fresh	0	24-May-1882	144	37.2268	-75.9928	Western Foundation of Vertebrate Zoology
Charadrius wilsonia wilsonia	Wilson's Plover	VA	Northampton		10-May-1882	1882	3	4	Fresh	Fresh	0	06-May-1882	126	37.2268	-75.9928	Western Foundation of Vertebrate Zoology
Charadrius wilsonia wilsonia	Wilson's Plover	VA	Northampton		20-June-1882	1882	2	2	Not recorded	Unknown, not used	N/A	N/A	N/A	37.2268	-75.9928	Western Foundation of Vertebrate Zoology
Charadrius wilsonia wilsonia	Wilson's Plover	VA	Northampton		17-May-1883	1883	3	4	Not recorded	Unknown, not used	N/A	N/A	N/A	37.2268	-75.9928	Western Foundation of Vertebrate Zoology
Charadrius wilsonia wilsonia	Wilson's Plover	VA	Northampton		10-May-1883	1883	3	4	Not recorded	Unknown, not used	N/A	N/A	N/A	37.2268	-75.9928	Western Foundation of Vertebrate Zoology
Charadrius wilsonia wilsonia	Wilson's Plover	VA	Northampton		10-May-1883	1883	3	4	unknown	Unknown, not used	N/A	N/A	N/A	37.2268	-75.9928	Smithsonian National Museum of Natural History
Charadrius wilsonia wilsonia	Wilson's Plover	VA	Northampton		21-June-1884	1884	3	4	Fresh	Fresh	0	17-June-1884	169	37.2268	-75.9928	Western Foundation of Vertebrate Zoology
Charadrius wilsonia wilsonia	Wilson's Plover	VA	Northampton		6-June-1884	1884	3	4	Fresh	Fresh	0	02-June-1884	154	37.2268	-75.9928	Western Foundation of Vertebrate Zoology
Charadrius wilsonia wilsonia	Wilson's Plover	VA	Northampton		4-June-1884	1884	3	4	Fresh	Fresh	0	31-May-1884	152	37.2268	-75.9928	Western Foundation of Vertebrate Zoology
Charadrius wilsonia wilsonia	Wilson's Plover	VA	Northampton		2-June-1884	1884	3	4	Fresh	Fresh	0	29-May-1884	150	37.2268	-75.9928	Western Foundation of Vertebrate Zoology
Charadrius wilsonia wilsonia	Wilson's Plover	VA	Northampton		25-May-1885	1885	3	4	Fresh	Fresh	0	21-May-1885	141	37.2268	-75.9928	Western Foundation of Vertebrate Zoology
Charadrius wilsonia wilsonia	Wilson's Plover	VA	Northampton		12-June-1886	1886	3	4	Fresh	Fresh	0	08-June-1886	159	37.2268	-75.9928	Western Foundation of Vertebrate Zoology
Charadrius wilsonia wilsonia	Wilson's Plover	VA	Northampton		14-June-1886	1886	3	4	Fresh	Fresh	0	10-June-1886	161	37.2268	-75.9928	Western Foundation of Vertebrate Zoology
Charadrius wilsonia wilsonia	Wilson's Plover	VA	Northampton		3-June-1887	1887	3	4	Fresh	Fresh	0	30-May-1887	150	37.2268	-75.9928	Western Foundation of Vertebrate Zoology
Charadrius wilsonia wilsonia	Wilson's Plover	VA	Northampton		3-June-1887	1887	3	4	unknown	Unknown, not used	N/A	N/A	N/A	37.2268	-75.9928	Smithsonian National Museum of Natural History
Charadrius wilsonia wilsonia	Wilson's Plover	VA	Northampton		3-June-1887	1887	3	4	unknown	Unknown, not used	N/A	N/A	N/A	37.2268	-75.9928	Smithsonian National Museum of Natural History
Charadrius wilsonia wilsonia	Wilson's Plover	VA	Northampton		15-June-1888	1888	3	4	unknown	Unknown, not used	N/A	N/A	N/A	37.2268	-75.9928	Smithsonian National Museum of Natural History
Charadrius wilsonia wilsonia	Wilson's Plover	VA	Northampton		5-June-1888	1888	3	4	unknown	Unknown, not used	N/A	N/A	N/A	37.2268	-75.9928	Smithsonian National Museum of Natural History
Charadrius wilsonia wilsonia	Wilson's Plover	VA	Northampton		15-May-1889	1889	3	4	Fresh	Fresh	0	11-May-1889	131	37.2268	-75.9928	Western Foundation of Vertebrate Zoology
Charadrius wilsonia wilsonia	Wilson's Plover	VA	Northampton		25-May-1890	1890	3	4	unknown	Unknown, not used	N/A	N/A	N/A	37.2268	-75.9928	Smithsonian National Museum of Natural History
Charadrius wilsonia wilsonia	Wilson's Plover	VA	Northampton		30-May-1890	1890	3	4	unknown	Unknown, not used	N/A	N/A	N/A	37.2268	-75.9928	Smithsonian National Museum of Natural History
Charadrius wilsonia wilsonia	Wilson's Plover	VA	Northampton		10-June-1899	1899	3	4	Fresh	Fresh	0	06-June-1899	157	37.2268	-75.9928	Western Foundation of Vertebrate Zoology
Charadrius wilsonia wilsonia	Wilson's Plover	VA	Northampton Co.		20-May-1882	1882	3	4	unknown	Unknown, not used	N/A	N/A	N/A	37.2268	-75.9928	American Museum of Natural History
Charadrius wilsonia wilsonia	Wilson's Plover	VA	Northampton Co.		20-May-1882	1882	3	4	unknown	Unknown, not used	N/A	N/A	N/A	37.2268	-75.9928	American Museum of Natural History
Charadrius wilsonia wilsonia	Wilson's Plover	VA	Northampton Co.		20-May-1882	1882	3	4	unknown	Unknown, not used	N/A	N/A	N/A	37.2268	-75.9928	American Museum of Natural History
Charadrius wilsonia wilsonia	Wilson's Plover	VA	Northampton Co.		15-May-1882	1882	3	4	unknown	Unknown, not used	N/A	N/A	N/A	37.2268	-75.9928	American Museum of Natural History
Charadrius wilsonia wilsonia	Wilson's Plover	VA	Northampton Co.		20-May-1882	1882	3	4	unknown	Unknown, not used	N/A	N/A	N/A	37.2268	-75.9928	American Museum of Natural History
Charadrius wilsonia wilsonia	Wilson's Plover	VA	Northampton County	Cobbs Island	10-June-1898	1898	3	4	Not recorded	Unknown, not used	N/A	N/A	N/A	37.316	-77.3489	Denver Museum of Nature and Science	DMNS:Egg:1132
Charadrius wilsonia wilsonia	Wilson's Plover	VA	Unknown	Unknown	29-May-1875	1875	3	4	unknown	Unknown, not used	N/A	N/A	N/A	N/A	N/A	American Museum of Natural History
Charadrius wilsonia wilsonia	Wilson's Plover	VA	Unknown	Unknown	2-June-1876	1876	3	4	unknown	Unknown, not used	N/A	N/A	N/A	N/A	N/A	American Museum of Natural History
Charadrius wilsonia wilsonia	Wilson's Plover	VA	Unknown	Unknown	31-May-1880	1880	3	4	unknown	Unknown, not used	N/A	N/A	N/A	N/A	N/A	American Museum of Natural History
Charadrius wilsonia wilsonia	Wilson's Plover	VA	Unknown	Unknown	10-June-1881	1881	3	4	unknown	Unknown, not used	N/A	N/A	N/A	N/A	N/A	American Museum of Natural History
Charadrius wilsonia wilsonia	Wilson's Plover	VA	Unknown	Unknown	10-June-1881	1881	3	4	unknown	Unknown, not used	N/A	N/A	N/A	N/A	N/A	American Museum of Natural History
Charadrius wilsonia wilsonia	Wilson's Plover	VA	Unknown	Unknown	10-May-1882	1882	3	4	unknown	Unknown, not used	N/A	N/A	N/A	N/A	N/A	American Museum of Natural History
Charadrius wilsonia wilsonia	Wilson's Plover	VA	Unknown	Unknown	12-May-1883	1883	3	4	unknown	Unknown, not used	N/A	N/A	N/A	N/A	N/A	American Museum of Natural History
Charadrius wilsonia wilsonia	Wilson's Plover	VA	Unknown	Unknown	12-May-1883	1883	3	4	unknown	Unknown, not used	N/A	N/A	N/A	N/A	N/A	American Museum of Natural History
Charadrius wilsonia wilsonia	Wilson's Plover	VA	Unknown	Unknown	12-May-1883	1883	3	4	unknown	Unknown, not used	N/A	N/A	N/A	N/A	N/A	American Museum of Natural History
Charadrius wilsonia wilsonia	Wilson's Plover	VA	Unknown	Unknown	20-May-1883	1883	3	4	unknown	Unknown, not used	N/A	N/A	N/A	N/A	N/A	American Museum of Natural History
Charadrius wilsonia wilsonia	Wilson's Plover	VA	Unknown	Unknown	12-May-1883	1883	3	4	unknown	Unknown, not used	N/A	N/A	N/A	N/A	N/A	American Museum of Natural History
Charadrius wilsonia wilsonia	Wilson's Plover	VA	Unknown	Unknown	13-June-1904	1904	3	4	unknown	Unknown, not used	N/A	N/A	N/A	N/A	N/A	American Museum of Natural History
